# Supplementary material for: Quantitative genetic analyses provide parameters for selection and conservation of captive Great-billed Seed-finches (Sporophila maximiliani)
Source: PLoS One. 2020 Jul 30;15(7):e0236647. doi: 10.1371/journal.pone.0236647 (PMC7392336; doi:10.1371/journal.pone.0236647)
Supplement: S1 Data — (ZIP) [file pone.0236647.s001.zip › pedcod.txt]

   1    0    0
   2    0    0
   3    0    0
   4    0    0
   5    0    0
   6    0    0
   7    0    0
   8    0    0
   9    0    0
  10    0    0
  11    0    0
  12    0    0
  13    0    0
  14    0    0
  15    0    0
  16    0    0
  17    0    0
  18    0    0
  19    0    0
  20    0    0
  21    0    0
  22    0    0
  23    0    0
  24    0    0
  25    0    0
  26    0    0
  27    0    0
  28    0    0
  29    0    0
  30    0    0
  31    0    0
  32    0    0
  33    0    0
  34    0    0
  35    0    0
  36    0    0
  37    0    0
  38    0    0
  39    0    0
  40    0    0
  41    0    0
  42    0    0
  43    0    0
  44    0    0
  45    0    0
  46    0    0
  47    0    0
  48    0    0
  49    0    0
  50    0    0
  51    0    0
  52    0    0
  53    0    0
  54    0    0
  55    0    0
  56    0    0
  57    0    0
  58    0    0
  59    0    0
  60    0    0
  61    0    0
  62    0    0
  63    0    0
  64    0    0
  65    0    0
  66    0    0
  67    0    0
  68    0    0
  69    0    0
  70    0    0
  71    0    0
  72    0    0
  73    0    0
  74    0    0
  75    0    0
  76    0    0
  77    0    0
  78    0    0
  79    0    0
  80    0    0
  81    0    0
  82    0    0
  83    0    0
  84    0    0
  85    0    0
  86    0    0
  87    0    0
  88    0    0
  89    0    0
  90    0    0
  91    0    0
  92    0    0
  93    0    0
  94    0    0
  95    0    0
  96    0    0
  97    0    0
  98    0    0
  99    0    0
 100    0    0
 101    0    0
 102    0    0
 103    0    0
 104    0    0
 105    0    0
 106    0    0
 107    0    0
 108    0    0
 109    0    0
 110    0    0
 111    0    0
 112    0    0
 113    0    0
 114    0    0
 115    0    0
 116    0    0
 117    0    0
 118    0    0
 119    0    0
 120    0    0
 121    0    0
 122    0    0
 123    0    0
 124    0    0
 125    0    0
 126    0    0
 127    0    0
 128    0    0
 129    0    0
 130    0    0
 131    0    0
 132    0    0
 133    0    0
 134    0    0
 135    0    0
 136    0    0
 137    0    0
 138    0    0
 139    0    0
 140    0    0
 141    0    0
 142    0    0
 143    0    0
 144    0    0
 145    0    0
 146    0    0
 147    0    0
 148    0    0
 149    0    0
 150    0    0
 151    0    0
 152    0    0
 153    0    0
 154    0    0
 155    0    0
 156    0    0
 157    0    0
 158    0    0
 159    0    0
 160    0    0
 161    0    0
 162    0    0
 163    0    0
 164    0    0
 165    0    0
 166    0    0
 167    0    0
 168    0    0
 169    0    0
 170    0    0
 171    0    0
 172    0    0
 173    0    0
 174    0    0
 175    0    0
 176    0    0
 177    0    0
 178    0    0
 179    0    0
 180    0    0
 181    0    0
 182    0    0
 183    0    0
 184    0    0
 185    0    0
 186    0    0
 187    0    0
 188    0    0
 189    0    0
 190    0    0
 191    0    0
 192    0    0
 193    0    0
 194    0    0
 195    0    0
 196    0    0
 197    0    0
 198    0    0
 199    0    0
 200    0    0
 201    0    0
 202    0    0
 203    0    0
 204    0    0
 205    0    0
 206    0    0
 207    0    0
 208    0    0
 209    0    0
 210    0    0
 211    0    0
 212    0    0
 213    0    0
 214    0    0
 215    0    0
 216    0    0
 217    0    0
 218    0    0
2802 1637    0
1637  901  219
 901  191  296
 219    0    0
1638 1637    0
1639 1637    0
1640 1637    0
1641 1637    0
4825 3628    0
3628  220 2803
 220   30  181
2803 1702  331
3629 2804    0
2804 1642  902
1642  901  902
 902  310    0
3630 3629    0
3631 2805    0
2805 1643 1644
1643  926  248
1644  150  950
3632 2806    0
2806  903 1645
 903    0  245
1645  150  950
2807 2806    0
2808 2806    0
 904  221    0
 221  104  212
 222  221    0
 223  221    0
 905  224    0
 224    0    0
3633 2809    0
2809  903 1646
1646  150 1645
1647 1642    0
1648 1642    0
2810 1649    0
1649  906  907
 906  422  423
 907  852  853
 908  225    0
 225    0    0
 226  225    0
 227  225    0
1650  909    0
 909  220  228
 228    0    0
1651  910    0
 910  229  230
 229    0    0
 230    0    0
4826 3634    0
3634 2811  911
2811 1669 1670
 911  582  816
 231   27    0
 232   27    0
 233   27    0
5725 4827    0
4827 3635    0
3635 2819 2850
4828 3636    0
3636 1652 2812
1652  956 1644
2812  967 2803
 234  231    0
2813 1653    0
1653  220  912
 912   30  481
 235   38    0
4829 3637    0
3637 2811 2814
2814 1119 2129
3638 2815    0
2815  913 1654
 913  191  296
1654 1495  682
2816 2815    0
2817 1655    0
1655  221  914
 914  504  505
1656  915    0
 915  221  236
 236   27  212
 237   41    0
 916  238    0
 238    0    0
3639 2818    0
2818 1657    0
1657  246  930
4830 3640    0
3640 2819 2820
2819  901 1696
2820 2815 1176
3641 3640    0
4831 3642    0
3642 2821 2820
2821  901 1696
 917  239    0
 239    0    0
 918  240    0
 240    3  149
 241  240    0
1658  919    0
 919  242    0
 242    0    0
2822 1659    0
1659  243  920
 243    0    0
 920  292    0
 921  244    0
 244    0    0
1660  922    0
 922    0  245
 245    0    0
 923  922    0
 924  922    0
1661  925    0
 925  246    0
 246  104  212
1662  926    0
 926  247  248
 247    0    0
 248    0    0
1663  927    0
 927  249  250
 249    0    0
 250    0    0
1664  928    0
 928  246  251
 251    3  117
 929  252    0
 252    0    0
 253  252    0
1665 1657    0
 930  571  572
1666 1657    0
 931  254    0
 254    0    0
1667  932    0
 932  255  256
 255    0    0
 256    0    0
1668  933    0
 933  257    0
 257    0    0
 934  258    0
 258    0    0
 259   76    0
 260   76    0
 935  261    0
 261    0    0
2823 2811    0
1669  901  965
1670 1298 1299
2824 2811    0
2825 2811    0
2826 2811    0
 936  262    0
 262  104    0
2827 1671    0
1671  937    0
 937  286  117
 938  263    0
 263  191    0
4832 3643    0
3643 2828 1672
2828 2821 2820
1672 1046  111
2829 1673    0
1673 1653  112
3644 2830    0
2830  939 1674
 939    7  902
1674  901 1075
4833 3645    0
3645 2831 1675
2831 2819 1802
1675   95  950
3646 3645    0
3647 2832    0
2832 1676 1677
1676  901  965
1677  967 1030
3648 2833    0
2833 1678 1679
1678 1669 1638
1679 1642  341
2834 2833    0
3649 3632    0
3650 3632    0
3651 3632    0
3652 3632    0
4834 3653    0
3653 1643 2835
2835  485 2017
1680 1643    0
1681 1643    0
1682 1643    0
1683 1643    0
1684 1643    0
1685 1643    0
1686 1682    0
1687 1684    0
 264  104    0
 265  264    0
 940  266    0
 266  104  212
 267  266    0
 941  268    0
 268    0    0
 942  269    0
 269    0    0
 270  246    0
 271  246    0
 272  246    0
 273  246    0
 274  246    0
 275  246    0
 943  276    0
 276    0    0
 277  116    0
 944  278    0
 278    0    0
2836 1688    0
1688  246  945
 945  240  809
1689  946    0
 946  246  945
 947  279    0
 279    0    0
 280  279    0
 948  281    0
 281    0    0
 949  282    0
 282    0    0
 283  282    0
 284  282    0
2837 1690    0
1690  150  950
 950  191  296
2838 1691    0
1691  951 1675
 951  150  950
1692  952    0
 952  225  285
 285    0    0
1693  953    0
 953  221  945
 286    0    0
1694  954    0
 954  287  288
 287    0    0
 288    0    0
 955  289    0
 289    0    0
3654 2839    0
2839  956 1695
 956   95  950
1695    7 1159
4835 3655    0
3655 2840 2841
2840 1701  409
2841 2819 2820
2842 2827    0
2843 2819    0
1696    9 1217
2844 2821    0
 290  220    0
 291  220    0
 292    0    0
 957  293    0
 293    0    0
 294  293    0
 958  295    0
 295    0    0
 959  901    0
 296    0    0
 960  901    0
2845 1697    0
1697 1676 1674
 297  151    0
2846 1698    0
1698  221  961
 961  498  499
 962  298    0
 298    0    0
 963  299    0
 299  104  212
 300  243    0
 964  301    0
 301    0    0
1699 1669    0
 965  310    0
 966  302    0
 302    0    0
 303  302    0
2847 1700    0
1700  967   67
 967   30  335
 968  304    0
 304    0    0
 305  191    0
 306  191    0
3656 2848    0
2848 1701  307
1701    9 1217
 307  191  296
2849 2848    0
2850 2819 2820
6183 5726    0
5726 3657 4836
3657 3003 3389
4836 1505 4107
 969  308    0
 308    0    0
 970  309    0
 309   27  212
 310    0    0
2851 1702    0
1702   26  971
 971  366  109
1703 1702    0
1704 1702    0
 972  311    0
 311    0    0
1705  973    0
 973  312  181
 312  218   88
1706  974    0
 974  313  314
 313    0    0
 314    0    0
 975  913    0
 976  913    0
2852 1707    0
1707  913  977
 977  150  663
1708 1707    0
4837 3658    0
3658 1652 2853
2853 1801 1713
 978  315    0
 315    0    0
2854 1709    0
1709  316  979
 316    0    0
 979  221  914
 317  217    0
 318  217    0
 980  319    0
 319    0    0
 320  218    0
 321  218    0
 322  218    0
 981  323  324
 323    0    0
 324    0    0
4838 3659 3660
3659 3635  982
3660 2855  325
 982  910  187
2855 2044  330
 325  249  250
 983  304  326
 326    0    0
 984  327  328
 327    0    0
 328    0    0
1710    0  985
 985  927  329
 329    0    0
1711  986  985
 986  927  330
 330    0    0
2856  987 1712
 987  220  331
1712  220 1677
 331   30  109
4839  986 3661
3661 2855 2857
2857 2815 2084
3662 3645 2858
2858 2809 1713
1713  922 1176
3663 3645 2858
3664 3645 2858
2859 1637 2802
3665 2860 2861
2860 1702 1714
2861 1715  988
1714 1240  644
1715 1702 1714
 988  658  348
1716  989  332
 989  333  334
 332    0    0
 333   27   66
 334    0    0
2862  221 1717
1717  246  990
 990  690  691
2863  967 1718
1718  220  991
 335    0    0
 991  441  347
3666 1719 2864
1719  221  992
2864  221 1720
 992  937  369
1720  221 1000
3667  336 2865
 336    0    0
2865  993 1721
 993  910  353
1721 1046  111
5727 4840 2865
4840 3668 3669
3668 3635 1721
3669 3635  982
4841 4840 2865
5728 4842 2865
4842 3670 3671
3670 3668 2850
3671 3668 1764
6224 4843 6184
4843 3672 1722
6184 5729 4844
3672 3635  999
1722 1092 1091
5729 4847 3671
4844 3686 3977
6185 4843 6184
6186 5730 6184
5730 4845 4846
4845 3705 2873
4846 1872 3677
6187 5730 6184
6225 5731 6188
5731 4847 2866
6188 3673 5732
4847 3679 2850
2866 1129 2850
3673 2982  411
5732 3668 4865
 994  337  964
 337    0    0
6189 5733 4848
5733 3672 4849
4848 3674 1723
4849 3686 1672
3674 3635  982
1723 1207  512
6226 4850 6190
4850 3668 3675
6190 5734 4851
3675 3635 1308
5734 3668 4859
4851 2874 4132
5735 4852 4853
4852 3676 2867
4853 3668 3677
3676 3668  999
2867 1872 1727
3677 3635  982
6191 5736 4853
5736 4854 4855
4854 3679 1727
4855 3780 3677
5737 5736 4853
1724 1653  995
 995  220  338
 338    0    0
2868 1725  995
1725 1653  996
 996  366  109
 997  220  995
3678 2869 2870
2869 1726  118
2870 2828 1727
1726  150 1243
1727 1726 1020
2871 2869 2870
2872 2869 2870
5738 4847 4856
4856 3668 3680
3679 3635  998
3680  993 3677
4857 4847 4856
6192 5739 4856
5739 4858 1727
4858 3635 3696
5740 5739 4856
5741 5739 4856
5742 5734 4856
4859 3780 3677
4860 3681 4856
3681  167 2873
2873 2821 2820
4861 3681 4856
4862 3682 4856
3682 2874 2867
2874 1728 2850
4863 3682 4856
3683  339 2875
 339  206   54
2875  220 2803
5743 4864 3684
4864 4847 3685
3684 3679 2876
3685 3672 1764
2876  993 2128
6193 5744 3684
5744 3686 4865
3686 3635  998
4865 2828 3860
3687 2874 3684
1728  993 1721
4866 4842 3684
4867 4842 3684
4868 3688 3684
3688 3686 3669
3689 3688 3684
3690 3688 3684
5745 3679 4869
4869 3686 3691
 998  910  353
3691  993 2899
4870 3679 4869
4871 3668 4869
4872 3668 4869
4873 3640 3692
3692 2877  340
2877  952 1866
 340    0    0
3693 3676 3692
 999  910  187
1729 1642 1679
 341    0    0
1730 1678 1679
1731 1678 1679
1732 1678 1679
1733 1678 1679
1734 1678 1679
2878 1735 1679
1735 1637  342
 342    0    0
3694 2879 1679
2879 1637 1736
1736 1669 1670
2880 2879 1679
2881 2879 1679
5746 3695 4874
3695 3635  999
4874 2828 3696
3696 3635  982
4875 3695 4874
1737  221 1000
1000  221  945
1001  221 1000
1002  221 1000
1003  221 1000
1004  221 1000
1005  221 1000
1006  266 1000
1007  266 1000
3697 1738 2882
1738  343 1675
2882 2839 1739
 343    0    0
1739    7 1644
5747 4876 4877
4876 4858 3698
4877 3699 4870
3698 3686 3675
3699 3668 3677
6194 5748 4877
5748 3700 4878
3700 3676 2867
4878 4847 3669
5749 5748 4877
1740  318 1008
1008  344  345
 344    0    0
 345    0    0
3701 2883 1741
2883 1009 1742
1741 1683  346
1009  639  640
1742 1707  791
 346    0    0
3702 2879 2884
2884 1637 1743
1743  227 1675
5750 4879 2885
4879 1678 3703
2885 1637 1744
3703 3002 1949
1744    0 1675
2886 1678 2885
4880 4843 3704
3704 3668 1745
1745 1643 1128
5751 4881 3704
4881 3705 3706
3705 3635 1721
3706 3635 2850
3707 3668 3704
3708 3668 3704
3709 3668 3704
3710 3700 3704
3711 3700 3704
2887  220 1746
1746 1010 1011
1010  514  515
1011  696  109
2888 1747 1748
1747 1702  347
1748 1012 1013
 347    0    0
1012  360   71
1013  658  348
2889 1749 1748
1749 1653 1014
1014  220  565
1750 1749 1748
1751  220 1748
1752  220 1748
1753  220 1748
1754  220 1748
1755  220 1748
1756  220 1748
1757  168 1748
1758 1715 1748
2890 1759 1015
1759 1702  348
1015  967   64
 348   30   67
5752 4882 4883
4882 3668 3712
4883 3672 3713
3712 3679 1149
3713 3360 2866
4884 4882 4883
5753 5739 4883
5754 5739 4883
4885 4840 4883
5755 4886 4883
4886 2874 4870
4887 4886 4883
6195 5756 4883
5756 4888 3671
4888 4858 3706
5757 5756 4883
4889 3682 4883
4890 3682 4883
5758 4891 4883
4891 3700 4878
4892 4891 4883
5759 4893 4883
4893 3700 3714
3714 3695 2850
2891 1760 1016
1760 1653 1017
1016  220  991
1017  587  105
1761 1725 1016
1762 1725 1016
1018  220 1016
2892 2860 1016
2893 1763 1016
1763 1653 1014
4894 4882 3671
1764 1740 1219
4895 4888 3671
3715 2874 3671
3716 2874 3671
3717 2874 3671
4896 3718 3671
3718 3668 2894
2894 1872 2850
3719 3670 3671
4897 3720 3671
3720 3672 2866
5760 4898 3671
4898 3695 3721
3721 3705 1165
4899 4898 3671
4900 4898 3671
3722 3695 3671
3723 3695 3671
3724 3695 3671
3725 3705 3671
5761 4901 3671
4901 4858 3726
3726 3668 1764
4902 4858 3671
4903 3727 3671
3727 3686 3706
5762 4904 3671
4904 3700 4865
4905 3728 3671
3728 3686 1765
1765    0 1020
3729 3700 3671
1019  926  349
 349    0    0
4906   38 3730
3730 2804 2895
2895  302 1867
4907 3731 3730
3731 1766 2896
1766  547 1074
2896 1771 2650
3732  350 3730
 350  200  196
4908 1637 3733
3733 1637 2897
2897 1951 1128
3734 1669 3733
3735 1669 3733
1020  351  352
 351    0    0
 352    0    0
2898 1715 1767
1767 1021 1022
1021  468  469
1022  607  608
2899 1768 1023
 353    0    0
1768  282 1023
1023  585  586
2900  993 2899
3736 1769 2901
1769 1653  996
2901 2860 1024
1024 1021  405
2902 1769 2901
2903 1769 2901
2904 1769 2901
2905  220 2901
2906 1770 2901
1770 1763  348
4909 3737  354
3737 1771 2907
 354    0    0
1771  901 1075
2907 1095 1904
3738 3737  354
3739 3737  354
3740 3737  354
1025  355  354
 355    0    0
2908 1772  354
1772 1025 1026
1026  358  320
1773 1702  354
1774 1702  354
1775 1702  354
1776 1702  354
1777 1702  354
1778 1702  354
1779 1702  354
2909 1780  354
1780 1702   55
1027  218  356
 356    0    0
1781 1028 1776
1028  956  357
 357    0    0
3741 3737 1026
 358    0    0
3742 3737 1026
2910 2830 1026
4910 3743 1026
3743 3645 1675
3744 3743 1026
3745 3743 1026
1782 1702 1026
1783 1702 1026
3746 2911 1026
2911 1784  359
1784 1085  945
 359    0    0
2912 2911 1026
2913 2911 1026
4911 3747 3748
3747 3737 2909
3748 3737 2909
3749 3743 3748
3750 3743 3748
3751 3743 3748
3752 3743 3748
1029 1012  321
 360   30  181
1030  361  362
 361    0    0
 362    0    0
1785 1769 1031
1031  220  991
1786 1032 1031
1032  220 1014
1033 1032 1031
1034  339 1031
2914 1787  363
1787  364 1035
 363    0    0
 364    0    0
1035  937  369
1788 1787  363
1789 1787  363
1790 1787 1036
1036  221  945
1791 1787 1036
1792 1787 1036
1037  266 1036
1793 1038 1036
1038  221  945
1039 1038 1036
1794  989 1040
1040  221  914
3753 3628 1041
1041 1021  348
2915 1795 1041
1795 1702  991
1796 1795 1041
1042  339 1041
1797 1697  365
 365    0    0
5763 1798 4912
1798 1652 1713
4912 3640 3754
3754 3640  340
4913 1798 4912
5764 4914 4912
4914 2831 3755
3755 2831 2978
4915 3743 4912
1799 1043 1044
1043  220 1017
1044  366  367
 366  317   90
 367    0    0
1045  168 1044
1046  413  414
2916 2828 1672
2917 2828 1672
2918 2828 1672
2919 2828 1672
2920 2828 1672
2921 2828 1672
2922 2828 1672
3756 3668 1672
3757 3668 1672
3758 3668 1672
3759 3668 1672
3760 3640 1739
3761 3640 1739
1800  956 1739
3762 2923 1739
2923 1801 1713
1801  951 1159
2924 2831  368
 368    0    0
1802 1643 1128
3763 3640 1803
1803    7 1644
2925 2811 1047
1047  937  369
 369    3  149
3764 1048 2926
1048  922  977
2926 2809 1804
1804    7 1644
2927 1805 2925
1805 1669 1670
4916 3765 2925
3765 1049 2928
1049  150  950
2928 2806 1645
2929  194 1806
1806 1763 1714
1807    7 1804
1808    7 1804
2930 2809 1804
1809  959 1804
1810  959 1804
1811 1697 1804
1812 1702 1804
1813 1702 1804
2931 1814 1804
1814 1050  211
1050  150  950
1815 1769 1051
1051 1012 1013
1816 1769 1051
1052  220 1051
3766 2932 1807
2932 1669 1817
1817  957 1359
2933 2811 1807
2934 2811 1807
2935 1818 1807
1818 1637 1736
3767 2936 1807
2936 1652 1819
1819  951 1675
1820 1749 1052
1821 1770 1052
1053  370  371
 370    0    0
 371    0    0
1822 1763 1054
1054  220  912
1823 1715 1054
1055  927  372
 372    0    0
1056  927  372
4917 1719 3768
3768  221 2937
2937  221 1873
1057  350  373
 373    0    0
1058  374  375
 374    0    0
 375    0    0
1824 1760 1059
1059 1021  376
 376    0    0
1825 1653 1059
1826 1653 1059
1827 1653 1059
1828 1653 1059
1829 1653 1059
1830 1749 1059
1831 1749 1059
2938 1832 1059
1832 1021 1060
1060  360  996
1833 1832 1059
1061  220 1059
1062  220 1059
1063  220 1059
1064  220 1059
1065  220 1059
2939 2860 1059
1066  967 1062
1834 1715 1062
1835 1715 1062
1836 1715 1062
1837 1067 1068
1067  377  378
1068  379  380
 377    0    0
 378    0    0
 379    0    0
 380    0    0
3769 1725 2940
2940  220 1838
1838 1142  458
2941 1725 2940
2942 1769 2940
2943 1715 2940
2944 1839 1840
1839 1069 1014
1840 1763 1070
1069  220  912
1070  701  112
1841  381 1071
 381    0    0
1071  382  383
 382    0    0
 383    0    0
1072  381 1071
3770 1669 2945
2945 1842 1073
1842  901 1075
1073  901  902
2946 1669 2945
2947 1669 2945
1074  384  385
 384    0    0
 385    0    0
1843 1842 1073
1075  225  473
1844 1842 1073
2948 1769 1845
1845  220 1076
1076  675  676
1846  967 1845
1847  967 1845
1848  220 1077
1077  220 1076
2949 2860 1077
3771 2950 3638
2950 2815 1849
1849  738 1309
3772 2951 1846
2951 1078 1850
1078  622  623
1850 1131 1136
1851 1749 1846
1852 1749 1846
1853 1770 1846
1854 1770 1846
2952 2860 1846
1855 1079 1846
1079 1021 1060
2953 1856 1846
1856 1715 1080
1080  386   11
1857    0 1081
1081  386   11
 386    2   89
1858 1747 1081
1082  168 1081
1859 1715 1081
1860    4 1083
1083  387  265
 387  300   60
5765 2839 4918
4918  291 3773
3773 3655 1100
2954 1805 1861
1861 1805  205
1084  388  389
 388    0    0
 389    0    0
1862 1085  389
1085  333  945
4919 3640 3774
3774 2955 1863
2955 2809 1220
1863 1708 1645
3775 3645  390
 390    0    0
3776 3645  390
3777 3645  390
6196 5766 4920
5766 4921 1727
4920 4847 2866
4921 3705 3899
2956  220 1864
1864 1653 1086
1086  566   56
2957 1865 1087
1865  973 1088
1087  221  914
1088  716  717
2958  391 2928
 391    0    0
3778 2877 2959
2959 1707 1867
1866  282 1163
1867  903 1645
1089  392  393
 392    0    0
 393    0    0
4922  987 3779
3779 1868 2960
1868 1771  430
2960 2852 2141
5767 5739 4923
4923 4921 3675
6197 5768 4923
5768 2961 4924
2961 1129 2850
4924 3635 3860
5769 5768 4923
4925 4840 4923
5770 5766 4923
4926 3670 4923
4927 3670 4923
5771 4928 4923
4928 3780 1727
3780 3635  998
4929 2869 4923
5772 4930 4923
4930 3668 4924
4931 4930 4923
3781 3640 1869
1869  266 1666
2962 1870 1869
1870  266 1090
1090  477  478
5773 4857 4932
4932 3782 3783
3782 3672 1149
3783 3668 2894
6198 5774 4932
5774 3672 4933
4933 2828 3978
4934 4858 4932
1871 1787 1084
1091  301  394
 394    0    0
 395  301  394
1872 1092 1091
1092  313  396
 396    0    0
3784  221 2963
2963 1085 1873
1873  562 1251
2964  221 2963
2965  221 2963
2966  221 2963
2967  221 2963
2968  221 2963
2969  221 2963
2970  221 2963
2971 1085 2963
3785 3635  397
 397    0    0
1093  398 1080
 398    0    0
1874 1749 1080
1875 1749 1080
1876 1856 1080
1877 1715 1080
1878 1715 1080
1879 1715 1080
1880 1715 1080
1881 1715 1080
1882 1715 1080
1883 1715 1080
1884 1715 1080
1885 1715 1080
1886 1715 1080
1887 1715 1080
1888 1715 1080
1889 1715 1080
1890 1715 1080
1891 1715 1080
3786 3640  399
 399    0    0
2972 2877  399
3787 2973   12
2973 2917 1892
1892 1740 1106
1893 1653   13
1894 1769   13
1895 1769   13
1896 1832   13
1897 1832   13
1898 1832   13
1899 1770   13
1900 1770   13
1901 1770   13
 400  168   13
 401  168   13
1094 1079   13
1902 1856   13
3788 1903 2974
1903 1095 1096
2974 1095 1904
1095  246  945
1096  649  489
1904 1426  424
2975 1903 2974
4935 3789 2974
3789 2839 2976
2976 2831 1675
3790 3789 2974
2977 2806   14
1097  402   14
 402    0    0
3791 3737   14
 403  220   14
 404  312   14
1905 1702   14
3792 3737   15
1906 1715 1098
1098  220  405
 405  312  181
1907  922 1099
1099  150  950
1100  922 1099
1101  922 1099
5775 5766 4936
4936 2869 3793
3793 3695 3726
5776 4937 4936
4937 4847 2850
1102   44  406
 406    0    0
2978 1050 2160
5777 3718 4938
4938 4847 3680
4939 3718 4938
4940 3670 4938
4941 3670 4938
4942 3670 4938
4943 3670 4938
4944 3682 4938
4945 3682 4938
4946 3682 4938
4947 3682 4938
4948 4930 4938
4949 4930 4938
4950 4930 4938
4951 4930 4938
4952 3700 4938
5778 4953 4938
4953 3700 3794
3794 3668 3390
1908 1903  407
 407    0    0
1909 1903  408
 408    0    0
 409    0    0
3795 2979 2980
2979 1910 1911
2980 2955 1645
1910  976 1452
1911  913 1645
6199 4864 5779
5779 4954 3796
4954 4847 3669
3796 3679 1764
1912 1697  410
 410    0    0
4955 3718 3797
3797 1913 2981
1913 1222  270
2981 2852 1469
3798 3673 3797
2982 1249 2850
 411    0    0
5780 5756 3797
3799 3670 3797
3800 3668 3797
4956 4847 3801
3801 3668 1764
3802 3718 3801
3803 3718 3801
3804 3681 3801
3805 3681 3801
3806 3681 3801
3807 3720 3801
4957 4881 3801
3808 3695 3801
3809 3695 3801
3810 3682 3801
4958 3811 3801
3811 3668 2873
3812 3811 3801
3813 3676 3801
3814 3676 3801
5781 4959 3801
4959 3705 4865
3815 3737 2909
3816 3737 2909
3817 3737 2909
3818 3737 2909
3819 3737 2909
3820 3737 2909
3821 3743 2909
3822 3743 2909
3823 3743 2909
3824 3743 2909
2983 1914 1103
1914  318 1104
1103  318  412
1104 1046  604
 412  344  345
6200 3825 5782
3825 3676 2867
5782 3826 4960
3826 3668 3677
4960 4341 1722
5783 3825 5782
5784 4891 5782
6201 5766 5785
5785 4842 4961
4961 3686 3899
2984 1760 1915
1915 1653  405
1916 1795 1915
1917 1749 1915
1918 1749 1915
1919  220 1915
1920  220 1915
1921  220 1915
1922  220 1915
1923  220 1915
1924 1770 1915
2985 2860 1915
2986 1728 1925
1925 1105 1106
1105 1046   18
1106  526  527
1926  221 1107
1107  221  992
5786 1798 4962
4962 2923 3827
3827 3655 1302
3828 3789 1927
1927 1108  322
1108  217 1072
3829 3789 1927
3830 3789 1927
2987 1928 1790
1928  221 1109
1109  333  945
5787 3831 4963
3831 3672 3675
4963 3670 3832
3832 3668 1722
5788 5739 4963
4964 3825 4963
4965 4901 4963
4966 4901 4963
4967 2869 4963
4968 2869 4963
4969 3833 4963
3833 3668 2867
4970 3699 4963
4971 3699 4963
4972 3834 4963
3834 3695 1727
4973 3834 4963
4974 3700 4963
4975 4953 4963
 413    0    0
 414    0    0
1110 1069   19
1929 1769   19
1930 1749   19
1931 1749   19
 415  220   19
 416  220   19
 417  220   19
2988 2860   19
1932 1763   19
1933 1763   19
 418  168   19
 419  168   19
1934 1715   19
1935 1715   19
2989 1936   19
1936 1653 1714
 420  217  250
1111  906  421
 421  382  383
 422    0    0
 423    0    0
 424  217  421
5789 2990 4976
2990 2831 1644
4976 4914 1112
1112  237  916
1937 1680  425
 425    0    0
4977 3718 3835
3835 3668 1938
1938 1740 1307
3836 3718 3835
3837 3718 3835
3838 3718 3835
3839 3718 3835
4978 4881 3835
3840 3695 3835
3841 3695 3835
3842 3695 3835
3843 3695 3835
3844 3672 3835
1113  225  908
2991 1939  908
1939  225 1696
2992 1940 1941
1940  246 1114
1941 1115  426
1114  246  990
1115  333  945
 426    0    0
1116  427  428
 427    0    0
 428    0    0
4979 4871 2993
2993 2917 1117
1117  318  982
6202 4840 5790
5790 4980 3845
4980 4847 2850
3845 3782 3783
6203 5791 5790
5791 4981 3846
4981 3935 3377
3846 3668 2850
5792 5791 5790
1118  942  940
1942 1868  429
 429    0    0
 430    0  274
1119  933  226
2994 1914 1943
1943 1120 1121
1120  431  432
1121  433  434
 431    0    0
 432    0    0
 433    0    0
 434    0    0
1122  993 1121
3847 2995 1640
2995 2809 1713
4982 3848 2996
3848 3640 1123
2996 1766 2896
1123  744 1019
3849 2997 2998
2997 1944 1111
2998 1766 2896
1944 1161  222
3850 2999 1945
2999  221 1946
1945 1766 1124
1946  221 1251
1124  276  958
5793 4930 4983
4983 4852 4933
5794 3682 4984
4984 4852 3851
3851 3695 1267
4985 1903 3852
3852 3000 1904
3000 1095 2170
3853 1947 3001
1947 1125  435
3001  404 1948
1125  220  484
 435    0    0
1948 1162  322
1126  238  436
 436    0    0
3854 1678 3703
3002 1701 2501
1949 1428  765
3855 1950 3703
1950 1642  341
1127  437  438
 437    0    0
 438    0    0
1951  302 1696
1128  913  439
 439    0    0
3003 2821  440
 440  150  439
3004 1719 2937
3005  221 2937
 441    0    0
3856 3006 3007
3006 1642 1952
3007 1747 1953
1952 1951  556
1953 1653  464
4986 4847 3857
3857 3668 2900
4987 4847 3857
4988 3858 3857
3858 3672 3677
5795 5734 3857
4989 4854 3857
3859 2961 3857
1129  123  999
5796 4990 3857
4990 2828 3860
3860 3635  999
3861 3718 3857
3862 3681 3857
3863 3681 3857
3864 3681 3857
3865 3681 3857
3866 3673 3857
3867 3673 3857
3868 3720 3857
3869 3695 3857
3870 3695 3857
3871 3695 3857
3872 3811 3857
4991 4857 3873
3873 3782 1954
1954 1105 1727
3874 3826 3873
5797 3008 4992
3008 2821 1955
4992   39 3875
1955  655 1675
3875 3036 2006
4993 1650 3876
3876  442 3009
 442  246  334
3009 1657 2341
3877 1650 3876
3878 1650 3876
3879 1956 3876
1956  443 1130
 443   27  212
1130  333  945
4994 3695 3880
3880 3780 1722
4995 4876 3881
3881 3718 3680
3882 2869 3881
3010 1131 1957
1131  221  444
1957  221 1132
 444   27  212
1132  104  792
3883 3637 1957
1958  445 1133
 445    0    0
1133  446  198
 446   50  198
3011 1959 1134
1959 1643  977
1134  447  448
 447    0    0
 448    0    0
5798 4996 3884
4996 4858 3677
3884 2828 3726
4997 4996 3884
4998 4888 3884
3885 3825 3884
3886 3825 3884
3887 3673 3884
3888 3673 3884
6204 5799 3884
5799 4854 4999
4999 4672 3899
5800 5799 3884
5801 5736 3884
5000 3889 3884
3889 3635 3696
3890 3700 3884
1135 1131  918
3891 3012 1960
3012 1961 1962
1960  220 1838
1961 1643 1685
1962 1653 1030
1136  449  450
 449  240  369
 450    3  117
 451  449  450
6205 4886 5802
5802 5001 5002
5001 3686 4399
5002 3668 3899
5803 4886 5802
3013 1642 1963
1963 1642  452
 452    0    0
1137  453  454
 453    0    0
 454    0    0
3014 1841 1964
1964 1680 1138
1138  488  489
1965 1903  455
 455    0    0
5003 3858 4867
5004 3700 4867
5005 3700 4867
3015 2806  456
 456    0    0
1139  956  456
1140  956  456
1141  457  456
 457    0    0
1142  459  460
 458    0    0
 459    0    0
 460    0    0
1143 1142  458
1144 1142  458
3016 1947 1966
1966  404 1145
1145  461  462
3017 1967 1145
1967 1095 1146
1146  551  322
 461    0    0
 462    0    0
1147  404 1145
5006 3018 4835
3018 2839 2812
1148  463   23
 463   50  198
5007 1688 4993
5008 1650 4993
5009 1650 4993
3019 1769 1968
1968 1653  464
 464    0    0
3020 2860 1968
3021 1969 1968
1969 1702  405
1970 1043 1953
1971 1043 1953
1972  220 1953
1973  220 1953
1974  220 1953
1975 1770 1953
1976 1770 1953
1977 1770 1953
1978  339 1953
1979  339 1953
1149  123  465
 465    0    0
3892 3737  936
3893 3737  936
3894 3737  936
1150  956  936
1151  956  936
1152  956  936
1980 1697  936
1981 1697  936
1982 1697  936
1983  466 1153
 466    0    0
1153  246  467
 467    0    0
3895 3743   24
1984 1702   24
1985 1702   24
1986 1780   24
1987 1780   24
 468    0    0
 469    0    0
3022 2936 1154
1154  232  470
 470   27  241
1988 1155  470
1155  471  472
 471  104  212
 472    0    0
1989  967 1156
1156  220 1014
5804 3825 5010
5010 4847 3896
3896  993 3677
5011 2874 5010
5805 5756 5010
5806 5756 5010
5012 4881 5010
5013 3682 5010
5014 3682 5010
5015 3682 5010
5016 3682 5010
5807 5739 5017
5017 4852 3897
3897 3718 3696
5018 4980 5017
5019 4980 5017
5020 3700 5017
5021 3700 5017
5022 4953 5017
5023 4953 5017
 473    0    0
3023 1759 1990
1990 1653 1157
1157  220  991
1991  220 1990
6206 3024 5808
3024 1992 1158
5808 5024   79
1992 1653 1373
1158  516  517
5024 2917 4846
5809 5025 3898
5025 4858 3899
3898 3670 1722
3899 3635 1308
5026 5025 3898
5810 5766 3898
5811 5766 3898
5027 4930 3898
5812 4901 5028
5028 4847 4924
3900 2806 3025
3025 2806  474
 474    0    0
3026 2806 3025
3027 2809 3025
3901 3028 3025
3028 2821 1802
3029 1697 3025
3030 1697 3025
3031 1697 3025
3032 1697 3025
1993 1771  430
3033 1994  430
1994 1095 1904
1995 1994  430
5029 1681 3902
3902 3653  475
 475    0    0
3903 3034 3902
3034 1643 2835
3035 2831 1819
3904 3036 1819
3036 2831 1159
1159  913  950
1996 1801 1819
1997 1652 1819
1998 1652 1819
1999 1961 1962
3905 3037  476
3037 2831 2000
 476    0    0
2000  150 1243
 477    0    0
 478    0    0
 479  477  478
5030 4921 3906
3906 3679 3851
5031 4921 3906
3907 3681 3906
3908 3038 3906
3038 2961 2873
3909 3672 3906
2001  480 1160
 480    0    0
1160  360  481
 481    0    0
1161  694  695
2002 1944 1111
2003 1944 1111
2004 1967 1948
1162  551  552
5032 3910 1948
3910 3686 2873
3911 3910 1948
2005 1703 1647
1163  282  949
6207 2936 5813
5813 1637 5033
5033 4201 2319
5814 2936 5813
6208 5815 5813
5815 3700 5034
5034 4847 3170
3912  290 3039
3039 2819 1802
5035 3040 3913
3040 2831 2006
3913 1164 3912
2006    7 1644
1164  482  977
 482    0    0
5816 4852 5036
5036 4847 3914
3914 3780 3677
5037 3718 5036
5038 3670 5036
5039 3670 5036
5817 5040 5036
5040 4858 3677
5041 3682 5036
5042 3668 5036
5043 3668 5036
5044 3782 5036
5818 5768 3915
3915 3718 3696
3916 3825 3915
3917 3825 3915
3918 2874 3915
5045 4842 3915
5046 4842 3915
5819 5756 3915
5820 5756 3915
3919 3688 3915
5047 3718 3920
3920 3780 1165
1165  318  982
2007 1832 1825
2008 1763 1825
2009 1763 1825
2010 1715 1825
2011 1715 1825
2012  246 1166
1166  477  483
 483    0    0
5821 3718 5048
5048 3728 3921
3921 3686 2131
5049 3718 5048
2013 1969 1167
1167 1012  484
 484   30  109
3041 1725 2014
2014 1653 1013
2015 1759 2014
2016 1759 2014
3922 3653 2835
 485  104  212
2017   41 1425
3923 3784 1791
2018  221 1720
2019  221 1720
2020 1787 1720
2021  266 1720
2022  266 1720
2023  266 1720
1168  486  487
 486    0    0
 487    0    0
1169 1108 1138
 488    0    0
 489    0  122
2024 1170   33
1170   50  490
 490    0    0
 491  471  472
3924 1760 3042
3042 1653 2803
3043 1760 3042
3925 3634  492
 492    0    0
1171 1095 1169
1172 1095 1169
1173 1095 1169
2025 1903 1169
2026 1903 1169
2027 1903 1169
3926 3636 1169
3927 3636 1169
5822 5050 1169
5050 3672 4933
3928 3789 1169
3929 3789 1169
3044 1832 2028
2028 1653  484
2029  220 2028
2030  220 2028
2031 1763 2028
3045 2032 2033
2032  935 1174
2033 1760 1816
1174  238  593
2034 1868  493
 493    0    0
5823 5051 2035
5051  220 3930
2035 1078 1850
3930  220 3150
5052 5051 2035
5053 4882 3756
3931 3720 3756
5824 5734 3721
5825 5734 3721
3932 2874 3721
3933 3695 3721
5054 4842 4865
5055 4842 4865
5056 3695 4865
5057 3705 4865
5058 3668 4865
5059 3668 4865
1175  494  495
 494    0    0
 495    0    0
5060 2821 3934
3934 2821 3046
3046 2819 2036
3935 3047 3046
3047 2819 1802
2036  922 1176
1176  913  950
2037 1012 1177
1177 1021   64
3936 2923 3048
3048 1119 2038
2038  536 1229
3049 2923 3048
3050 2923 3048
6209 4847 5826
5826 5739 3937
3937 1872 3677
5827 4847 5826
5061 4847 5019
5062 4847 5019
6210 5828 5019
5828 3670 5063
5063 3077 3978
5829 5828 5019
3938 1832 3051
3051 2860  996
3052 1832 3051
3053 1936 3051
3054 1129 2039
2039 1120 1178
1178  496  497
 496    0    0
 497    0    0
2040 1665  955
 498    0    0
 499    0    0
3055 2041  500
2041 1179 1180
 500    0    0
1179  282  721
1180  282  722
1181    0 1063
1182    0 1063
1183    0 1063
1184 1069 1063
2042 1770 1063
2043 1770 1063
1185 1079 1063
1186  927  330
3056 2044  330
2044  501 1187
 501    0    0
1187  287  646
1188  502  503
 502    0    0
 503    0    0
 504    0    0
 505    0    0
1189  221  914
1190  221  914
1191  221  914
1192  221  914
1193  221  914
1194  221  914
1195  221  914
2045 1787  914
2046 1787  914
3939 3672 3691
3940 3668 2900
3941 3668 2900
3942 3668 2900
3943 3668 2900
3944 3668 2900
1196 1053 1188
5064 4893 3945
3945 3682 2047
2047 1105 1727
5830 5065 2047
5065 2874 4846
5066 5065 2047
5067 5065 2047
5068 5065 2047
5069 4854 2047
3946 3682 2047
3947 3682 2047
3948 3668 2047
3949 3668 2047
3950 3834 2047
5070 4953 2047
5071 4953 2047
5072 4953 2047
3951 2048 3057
2048 1669 1197
3057 1669 2049
1197  669  670
2049 1250  555
3952 3653  506
 506    0    0
3058 2805  507
 507    0    0
3953 3059 2050
3059  451 2051
2050 1725 1014
2051 1385  714
3060 3059 2050
2052 1760 2050
2053 1760 2050
2054 1749 2050
2055  220 2050
2056 1770 2050
2057 1770 2050
3954 3061 2050
3061 2058   93
2058 1336  144
3062 3061 2050
1198  901  902
1199  901  902
1200  901  902
2059  294 1201
1201  246  945
5073 3955 1165
3955 3635  982
3063 2060 1165
2060  993 1721
5074 3956 1165
3956 3695 1722
3957 3695 1165
3958 3705 1165
3959 3635 1165
3960 3672 1165
3961 3672 1165
3962 3668 1165
2061  441 1202
1202  508  509
 508    0    0
 509    0    0
2062 1832 1202
1203  220 1202
3064 3061 1202
5075 4904 3963
3963 3668 3065
3065  993 2873
5831 4840 5076
5076 3780 3964
3964 3705 1764
5077 4921 5076
5078 4921 5076
5079 4959 5076
5080 2920 3965
3965 1204 3696
1204 1105  998
3066 1848 2063
2063 1653 1205
1205  220  912
3067 2064 2063
2064 1653 1014
 510  220  484
2065 1702  484
2066 1702  484
3068 1069 2067
2067  151 1206
1206  379  518
2068 1069 2067
2069 1653 2067
2070 1769 2067
3966 3069 2067
3069 1653 2803
3967 3070 2067
3070  220 2071
2071 1763  348
2072 1043 2067
2073 1043 2067
2074  220 2067
2075  220 2067
2076  220 2067
2077  220 2067
2078  511 2067
 511    0    0
2079  511 2067
2080 1065 2067
2081 1065 2067
3071 2082 2067
2082  220 2071
3072 3061 2067
3073 3061 2067
2083 1936 2067
5081 4864 3940
5082 4864 3940
5083 4864 3940
5084 4864 3940
1207  522  314
 512  301  396
2084 2044  329
5085 2936 3968
3968 3074  513
3074 1707 2287
 513    0    0
2085 1208 1006
1208  221  961
 514    0    0
 515    0    0
 516    0    0
 517    0    0
2086 1653  991
1209  967  991
1210  967  991
1211  220  991
1212  220  991
2087 1702  991
5086 3825 3969
3969 2961 3669
3970 3825 3969
3971 3668 3969
3972 1650 3879
2088 1043 1785
1213    0 1206
 518    0    0
3973 3628 1206
3974 3628 1206
3975 3628 1206
3976 3628 1206
2089 1653 1206
1214  519 1206
 519    0    0
1215 1021 1206
3075 2860 1206
2090 1658   45
2091    0 1216
1216  520  314
 520    0    0
3076 2092  521
2092    9 1217
 521    0    0
1217  524  525
5087 3961 3977
3977 3672 1938
 522    0    0
1218  523  314
 523    0    0
 524    0    0
 525    0    0
1219  526  527
 526    0    0
 527    0    0
5088 3825 5063
3077 1105 2850
3978 1228 3696
5089 3825 5063
5090 3718 5063
5091 3670 5063
5092 3670 5063
5093 3670 5063
5094 3670 5063
5095 3670 5063
5096 3670 5063
6211 5832 3078
5832 5097 3979
3078 1105 2873
5097 3668 4108
3979 3686 1727
5833 5832 3078
5834 5739 3078
3980 3826 3078
5098 4930 3078
5099 4930 3078
3079 2093  528
2093 1049 1863
 528    0    0
1220  922 1176
3981 2985 3080
3080 2964 1221
1221  304  529
 529    0    0
3081 2964 1221
1222  246  990
5100 3982  270
3982 3672 1722
3082 2966  270
 530  266  270
1223  531  270
 531    0    0
1224 1038  270
1225 1038  270
2094 1698  270
5835 2877 5101
5101 3640 3983
3983 1232 3090
5102  532 3984
 532    0    0
3984 3640 3983
3985 2877 3984
3986 2877 3984
3987 1770 3984
5103 2095 4831
2095 1805 1226
1226  246  709
3083  221 2965
3084  266 2965
3085 2970 2965
2096  993 1227
1227 1120  533
 533  318  432
3086 2840  534
 534    0    0
5104 4871 2810
3087 2097 2098
2097  993 1721
2098 1914  535
 535    0  118
6212 5836 5105
5836 3682 5106
5105 4882 3897
5106 4847 3170
5107 5065 5105
5837 5756 5105
5838 5756 5105
5108 4888 4933
5109 4937 4933
5110 3673 4933
5111 3673 4933
5112 3673 4933
5113 3673 4933
5114 4842 4933
5115 4842 4933
5116 3720 4933
5117 4858 4933
5118 3826 4933
5119 3826 4933
5120 4980 4933
5121 4980 4933
5122 3811 4933
5123 3668 4933
5124 3668 4933
5125 3668 4933
5126 3668 4933
5127 3727 4933
5128 3700 4933
5129 3682 3988
3988 3705 3978
1228  910  353
3989 3695 3978
3990 3668 3978
3991 3668 3978
5839 5766 3992
3992 3718 3696
5840 5766 3992
3993 2874 3992
5841 5791 3992
3994 3831 3783
3995 3831 3783
3996 3831 3783
3997 3825 3783
3998 3825 3783
3999 2874 3783
4000 2874 3783
5842 5729 3783
5843 5729 3783
5130 4842 3783
5131 4842 3783
4001 3910 3783
4002 3699 3783
4003 3699 3783
4004 3834 3783
4005 3834 3783
4006 3834 3783
4007 3728 3783
4008 3782 3783
4009 3782 3783
4010 3782 3783
4011 3782 3783
 536    0    0
1229  282  636
3088 2815 2038
3089 2099 2038
2099 1637 1230
1230  762  235
5132 1662 5029
1231  537  538
 537    0    0
 538    0    0
1232  913  977
3090 2923 1123
4012    0 3983
4013 1798 3983
4014 1798 3983
4015 3645 3983
5844 5734 4951
3091 2911  539
 539    0    0
3092 2100  540
2100 1653 1714
 540    0    0
5133 3825 4016
4016 3727 3726
4017 3686 4016
5134 4959 4016
4018 1749 3093
3093 2101 2102
2101 1702  912
2102 1012 1677
3094 1749 3093
3095 1749 3093
3096 2103 3093
2103 1763 1212
3097 2103 3093
4019 3098 3093
3098  220 2104
2104 2101  176
3099 3098 3093
3100 1715 3093
3101 1715 3093
5135 3848 4020
4020 3655 1100
2105    0 1677
2106 1749 1677
2107 1749 1677
2108  220 1677
2109  220 1677
2110  220 1677
2111  220 1677
2112 1770 1677
2113 1763 1677
2114 1763 1677
2115  168 1677
2116  168 1677
2117 1715 1677
2118 1715 1677
2119 1769 2109
3102 3070 2109
2120 1715 2109
2121 1715 2109
2122 1715 2109
5136 4882 4961
5137 4842 4961
5138 4842 4961
5139 4842 4961
5140 4842 4961
1233  541  288
 541  218  481
1234  542 1055
 542    0    0
3103 2123 1175
2123 2100 1235
1235  281  575
1236  463 1175
5845 3834 5141
5141 4854 3832
5142 3834 5141
5143 4891 5141
5846 5739 4021
4021 3676 2867
4022 3670 4021
4023 3700 4021
5847 5815 3104
3104 2923  905
2124 1787 1237
1237  221  992
3105  543 2125
 543   50  198
2125 1238  544
1238  732  733
 544    0    0
2126 1239 2125
1239  543  545
 545   50  490
2127 1240  546
1240  954   90
 546    0    0
2128  993 1721
4024 3679 2876
 547    0    0
2129  150 2000
3106 2811 2814
3107 2811 2814
3108 2811 2814
3109 2811 2814
3110 2811 2814
3111 1673 2814
4025 3640 1907
4026 3640 1907
1241 1119 1100
4027 3640 1100
3112 2877 1100
3113 2877 1100
1242  311 1100
2130 1951 1660
3114 2961 2131
2131 1105 1727
2132 1726  548
 548    0    0
1243  191  950
2133 1707  548
5848 5766 4844
5849 5766 4844
5850 5766 4844
5144 2874 4844
5851 5729 4844
2134 1818 1661
5145 4028 4966
4028 3825 3714
5146 4028 4966
5147 3825 4966
5148 2874 4966
5149 3682 4966
5150 3682 4966
5852 5151 5152
5151 2828 4029
5152 3679 4030
4029 3705 1441
4030 1914 3860
5153 5058 5152
5154 3686 5152
4031 3831 3921
4032 3831 3921
5853 5766 3921
4033 2874 3921
4034 2874 3921
4035 2874 3921
4036 3688 3921
5155 4901 3921
4037 3699 3921
4038 3699 3921
5854 4864 5156
5156 4928 4987
5855 5766 5156
5856 5766 5156
5157 3682 5156
6213 3825 5857
5857 5729 3845
5858 3825 5857
5859 4039 5857
4039 3668 3899
5860 4039 5857
5861 3833 5857
5862 5158 5857
5158 3700 4851
5863 5089 5159
5159 4901 4870
5160 5089 5159
5161 4901 3908
3115 2874 2135
2135 1129 1727
3116 2874 2135
3117 2874 2135
5162 4842 2135
5163 4842 2135
5164 4842 2135
5864 5756 2135
5865 5756 2135
5866 5756 2135
4040 3682 2135
4041 3910 2135
2136 1102 1244
1244  986  549
 549  542  329
5165 4042 2136
4042 3939 2137
2137  651 1706
2138 1663 2136
2139 1663 2136
2140 1245 2136
1245  993  550
 550  284  283
4043 1903 3118
3118 1095 2907
3119 1903 3118
3120 1903 3118
3121 1993 3118
4044 3122 3121
3122 1771 2907
3123 1095 3121
3124 1095 3121
3125 1095 3121
3126 1095 3121
4045 3127 3121
3127 1095 2907
3128 3127 3121
3129 1903 3121
3130 1903 3121
4046 3636 3121
3131 1903 3125
3132 1903 3125
3133 1903 3125
1246 1108  322
 551    0    0
 552    0    0
1247 1162  322
5867 3833 5166
5166 4842 3897
1248 1127   49
5167 2982 4047
4047 3657 3134
1249  951 1159
3134 1468 2873
3135 2044 3056
4048 3743  553
 553    0    0
4049 3743  553
4050 3743  553
 554  267  271
1250  933  556
 555    0    0
 556    0    0
4051 3136  283
3136 1222 2141
2141 1095 1904
3137 3136  283
5868 2869 5168
5168 3670 4987
3138 1669 2142
2142 1669 2130
3139 1069 2887
3140 1760 2887
3141 1769 2887
3142  220 2887
3143 1770 2887
3144 1770 2887
3145 1763 2887
3146 1763 2887
3147  168 2887
2143 1653  405
 557  220  405
 558  220  405
2144 1837 1664
2145  221 1946
1251  817  818
2146  221 1946
2147  221 1946
3148 1252 2148
1252  221  945
2148 1657  479
3149 2149  559
2149 1763 1253
 559  216  105
1253  220 1029
1254  560  561
 560    0    0
 561    0    0
4052 1760 3930
3150 2860 1674
4053 1936 3930
 562    0    0
5169 5151 3151
3151 1725 3058
4054 1255 3631
1255 1012 1014
5869 5735 4055
4055 1652 3827
1256  563  564
 563    0    0
 564    0    0
3152 2951 1816
2150 1832 1816
2151 1032 1816
2152 1032 1816
2153 1032 1816
3153 2860 1816
 565   30   56
 566    0    0
1257  952  567
 567    0    0
5870 5766 4056
4056 3686 3669
4057 2874 4056
4058 4039 4056
5170 4842 4056
4059 3728 4056
4060 3154 2154
3154 2830  130
2154 1258 1259
1258  589  105
1259  587  588
3155 3154 2154
5171 4914  568
 568    0    0
2155  569 1260
 569  178  121
1260 1161  222
2156 1709 1260
3156  221 2157
2157  937 1261
1261  715  117
2158  221 2157
2159  570 2157
 570    0    0
3157 1805 2957
2160  302 1645
2161 1050 2160
3158  952 2978
3159 2831 2978
3160 1814 2978
5871 4847 5172
5172 4854 1722
5173 4847 5172
5174 3858 5172
5175 2874 5172
5176 2874 5172
5177 2874 5172
5178 2874 5172
5179 3673 5172
5180 3670 5172
5181 3670 5172
5872 5736 5172
5873 5736 5172
5874 5736 5172
5182 3682 5172
5183 3682 5172
 571   27   66
 572    0    0
1262  573  930
 573    0    0
1263  573  930
5184 4914 3161
3161  311 2162
2162  311 1380
2163 1760 2001
2164 1760 2001
2165 1749 2001
2166 1749 2001
2167 1032 2001
2168 1770 2001
2169  168 2001
3162 3000 2170
2170 1108 1264
1264 1222   59
3163 3000 2170
2171 1771 2170
2172 1095 2170
4061 3789 2170
4062 3789 2170
5875 4854 5185
5185 4854 4999
2173 1691  574
 574    0    0
2174 1702  574
6214 5766 5876
5876 5756 5186
5186 4847 3170
5877 5766 5876
5878 5133 5876
5879 5133 5876
5880 3700 5876
5881 3700 5876
5882 3700 5876
3164 2804  966
5883 4022 5187
5187 4854 4999
5884 5734 3845
4063 3682 3845
5188 4980 3845
5189 4980 3845
5190 4980 3845
4064 3719 3845
 575    0    0
5191 2159 4065
4065 3784 1265
1265  266 1109
3165 2811 1266
1266    0  576
 576    0    0
3166 2811 1266
3167 2811 1266
3168 2811 1266
2175 1818 1266
2176 1818 1266
2177 1818 1266
3169 2879 1699
4066 3679 2178
2178  993 1267
1267  318  998
2179 1747 1268
1268 1012 1060
2180 1269 1268
1269  220 1013
1270 1269 1268
2181 1271 1268
1271  151  577
 577  360  481
5192 4937 5034
3170 3077 1764
5193 3673 5034
5194 3673 5034
5195 3670 5034
5885 5731 5034
5196 3700 5034
2182 1763 1157
2183 1763 1157
 578  220  272
1272 1195  579
 579    0    0
5886 5832 5732
5887 5739 5732
5888 5197 5732
5197 3825 4896
5889 4039 5732
5890 4898 5732
5891 3695 5732
5892 3695 5732
5893 5774 5732
5894 5774 5732
5895 4930 5732
5896 4067 5732
4067 3668 2867
5897 4904 5732
5898  993 5732
3171 2184 1273
2184 1274  580
1273  282  581
1274   41  820
 580    0    0
 581    0    0
2185 1760 2179
2186 1760 2179
2187 1769 2179
2188 1749 2179
2189 1749 2179
2190 1749 2179
2191 1832 2179
2192 1832 2179
2193 1832 2179
2194 1093 2179
2195 1093 2179
3172 2860 2179
3173 2860 2179
3174 2860 2179
2196 1715 2179
2197 1715 2179
2198 1715 2179
2199 1805 1275
1275  582 1226
 582    0    0
2200 2099 2199
5899 4068 5198
4068 3922 3903
5198 4834 3952
2201 1653   64
2202 1759   64
1276  967   64
 583  220   64
 584  220   64
2203 1702   64
1277 1012   64
1278 1012   64
2204  302 1645
2205  302 1645
2206  913 1645
5900 4996 5199
5199 4840 3698
5200 3682 5199
5201 3682 5199
1279 1043 1066
1280 1043 1066
2207 1769 1210
2208 1769 1847
2209 1749 1847
2210 1770 1847
2211 1770 1847
2212 1770 1847
5202 4847 3685
5203 4847 3685
3175 1637 2213
2213  967 1281
1281  763 1086
 585    0    0
 586    0    0
4069 3653 1023
1282  282 1023
5901 4901 5204
5204 4881 1722
5205 1650 4070
4070 1956 3176
3176  442 3009
3177 2214 1259
2214 1653 1283
1283 1012  988
 587    0    0
 588    0    0
 589    0    0
5902 4864 5743
5903 4864 5743
5206 4914 1648
3178 2990 1648
5904 3718 5207
5207 3699 4846
5208 2990 5206
3179 2955 1284
1284  952  590
 590    0    0
5209 1805 4071
4071 1637 3656
1285  591  592
 591    0    0
 592    0    0
 593    0    0
1286  956  594
 594    0    0
1287  956  594
2215 1769 1097
4072 3679 4030
4073 3705 4030
5210 4074 4030
4074 3668 3675
5905 5832 4058
 595  246   66
 596  246  595
 597  246  595
5211 4075 5208
4075 3668 2894
3180 2216 2217
2216 1199 1952
2217 1697 1288
1288 1012 1144
2218 1678 2217
3181 2833 2217
5906 4022 5212
5212 4840 3698
5213 3670 5212
5214 4074 5212
5215 4893 5212
5216 4953 5212
5217 4904 4076
4076 3668 2867
5218 5065 4077
4077 3720 2867
5219 4840 2867
5220 4840 2867
3182 2917 2867
3183 2917 2867
3184 2917 2867
5907 5766 2867
4078 3825 2867
5221 4079 2867
4079 3672 1289
1289 1105  998
4080 4079 2867
3185 2874 2867
3186 2874 2867
3187 2874 2867
4081 3682 2867
4082 3668 2867
4083 3668 2867
4084 3668 2867
4085 3668 2867
4086 3700 2867
4087 3700 2867
4088 3700 2867
4089 3700 2867
4090 3700 2867
4091 3700 2867
4092 3700 2867
4093 3782 2867
4094 3782 2867
4095 3670 4085
4096 3670 4085
4097 3700 4085
5908 5222 4987
5222 4847 2894
5223 4937 4987
5224 4928 4987
5225 3682 4987
5226 3834 4987
5227  993 4987
5228  993 4987
 598  220   67
 599  220   67
5229 4843 5083
5230 4904 5083
2219 1763 1290
1290  967  348
2220 1763 1290
4098 3784 1191
4099 2843 3773
4100 2843 3641
1291  457  600
 600    0    0
3188 2221 2222
2221 1763 1292
2222 1769 1293
1292 1233  617
1293  339 1014
2223 1763  601
 601    0    0
5909 5736 5231
5231 4854 4994
3189 2860   68
4101 3640 3190
3190 2877 2162
4102 3640  602
 602    0    0
5910 3700 5777
5911 2806 5232
5232 1770 4103
4103 3655 2162
3191 1702 2224
2224  220 1294
1294 1012   80
1295  374  603
 603    0    0
5233 4852 2225
2225 1914 1727
5234 4852 2225
3192 2917 2225
5235 4104 3087
4104 3672 3899
 604    0    0
3193 1760 2226
2226  220 1296
1296 1012 1022
2227 1760 2226
2228 1760 2226
2229  168 2226
1297  605  606
 605    0    0
 606    0    0
 607    0    0
 608    0    0
3194 3055   72
3195 3055   72
1298  669  670
1299  937  700
2230 1669 1670
 609    0  305
1300  299  963
1301 1300  963
4105 3196   73
3196 1763 3150
3197 2936 2231
2231 2230  576
3198 2936 2231
3199 2936 2231
3200 2936 2231
4106 3640   74
2232 1784   75
4107 3201 2132
3201 1249 2850
3202 2809 2233
2233 1770 1302
1302 1119  943
3203 2809 2233
3204 2809 2233
2234 1702 2233
1303  610  611
 610    0    0
 611    0    0
5912 5236 3962
5236 4840  612
 612    0    0
5237 5097 3962
4108 3780 2850
5238 4901 3962
5239 4901 3962
5240 4901 3962
4109 3782 3962
4110 3640 1302
4111 3640 1302
4112 3655 1302
2235 1770 1302
2236 1770 1302
1304  613 1302
 613    0    0
3205 1747 2237
2237 2100 1235
2238 1747 2237
2239 1069 2237
2240 1069 2237
2241 1692 2237
2242 1043 2237
2243 1653 1305
1305  441  614
 614    0    0
3206 2860 1305
6215 5768 5913
5913 3782 5745
5241 4914 3827
5242 4914 3827
3207  904 2859
3208  904 2859
3209 1131 2859
3210 1669 2859
5914 4891 5788
6216 4847 5915
5915 5729 4029
5916 4847 5915
5917 5739 5915
5918 4113 5915
4113 3668 3937
5919 4113 5915
5920 5766 5915
5921 4842 5915
5922 3670 5915
5923 3184 5915
5924 4898 5915
5925 2869 5915
3211 1759 2244
2244 1702  331
2245 2066 2244
1306  615  616
 615    0    0
 616    0    0
 617    0    0
2246    7 2133
2247    7 2133
 618  542  325
5243 4114  618
4114 3635 1307
1307  741  742
4115 4114  618
5926 2874 5745
5244 5151 2248
2248 1105 1727
4116 3718 2248
4117 3718 2248
4118 3718 2248
4119 3718 2248
4120 3720 2248
4121 3679 2249
2249 1120 1308
1308  910  353
5245 5236  619
 619    0    0
2250 2100   77
2251 2100   77
1309  287  620
 620    0    0
5246 5024   78
2252  398 2180
4122 1798 4027
4123 1119 4027
4124 3645 4027
4125 3645 4027
4126 2253 4027
2253 1801 1713
4127 3658 4027
2254 1653 1143
1310  220 1143
1311  220 1143
1312  339 1143
2255 2103 1312
2256 2103 1312
2257 2103 1312
2258 1969 1312
2259 1936 1312
2260 1936 1312
2261 1653   80
2262 1653   80
 621  312   80
5247 5025 3933
4128 3682 3933
4129 3682 3933
4130 3834 3933
1313 1152   81
5927 5248 3212
5248 4881 4131
3212  993 2873
4131 3780 1542
5249 4864 4132
4132 3780 3675
4133 2097 4132
5928 5739 4132
5929 5739 4132
5930 5768 4132
4134 2874 4132
4135 3038 4132
5250 4842 4132
5251 4930 4132
5252 4930 4132
5931 5815 3213
3213 2811 2825
 622    3  117
 623  104  212
4136 3214 2263
3214 1653 2803
2263 1763 1314
1314 1021  348
3215 3214 2263
1315  263  975
4137  624 3216
 624  485  144
3216 2264 1316
2264 1336  144
1316  246  990
5932 5766 5253
5253 3695 4855
5254 2869 5253
5933 5736 5253
5255 3682 5253
1317  906  625
 625    0    0
1318  906  625
2265 1725 1319
1319  220  626
 626    0    0
5256 4904 5192
4138 3858 4008
4139 3825 4008
5257 3679 4140
4140 3686 1106
2266 1653 1024
2267 1653 1024
3217 2860 1024
2268 1763 1024
2269 1763 1024
2270 1969 1024
2271 2101 1024
2272 1914  999
3218 2828  999
4141 3635  999
4142 3635  999
1320  627   83
 627   50  198
 628  627   83
 629   50   83
 630   50   83
 631  446   83
 632  446   83
 633  446   83
2273 2095  609
5258 4882 4143
4143 3780 2919
5259 4930 4143
5260 5221 1303
5261 5221 1303
4144 2274 3219
2274  956 1695
3219 2275 2276
2275  715 1522
2276 1385  714
2277 1152 1321
1321  634  588
 634    0  105
5262 4840 4080
5934 5734 4080
4145 2874 4080
4146 2874 4080
4147 2874 4080
4148 3826 4080
3220 1095 2278
2278 1913 1322
1322 1108 1146
2279 1095 2278
4149 3789 2278
4150 3789 2278
4151 3789 2278
5935 5065 5263
5263 3686 4152
4152 3679 1727
5936 5766 5263
5937 5766 5263
5938 5766 5263
5939 5766 5263
5264 3686 5263
5265 4930 5263
5266 4930 5263
4153 2811 3221
3221  635 3164
 635    0    0
6217 5940 3221
5940 2280 5267
2280  951 1675
5267 3387 4383
5941 5940 3221
5942 5815 3221
 636    0    0
2281 1769 1323
1323  637  638
 637    0    0
 638    0    0
2282 1769 1323
3222 3070 1323
2283 1715 1796
2284 1715 1796
2285 2254  994
2286 2254  994
5268 3855 4907
 639    0    0
 640    0    0
4154 3944 2272
5269 4155 4156
4155 3695 3065
4156 3668 1938
4157 4155 4156
4158 4155 4156
5943 5768 4156
1324  641  460
 641    0    0
1325  642  643
 642    0    0
 643    0    0
 644    0    0
 645  637  638
2287 1326  306
1326  150  950
 646    0    0
1327  952  285
4159 3982 1862
4160 1798 3223
3223 3036 1675
2288 1653  996
5270 3826 4929
5271 3826 4929
5272 3826 4929
5273 3826 4929
5274 3826 4929
5275 3826 4929
5276 4930 4929
1328  647  648
 647    0    0
 648    0    0
 649   17   91
4161 3737 1151
4162 3737 1151
1329 1028 1151
1330 1028 1151
1331 1028 1151
2289 1702 1151
4163 3695 3865
4164 3695 3865
5944 5736 3865
5945 5736 3865
5277 2811 5103
5278 2936 5103
5279 2936 5103
5280 2936 5103
5281 2936 5103
5282 2936 5103
5946 5815 5103
1332 1069   92
2290 1770   92
5947 5768 4017
5948 5768 4017
5283 4840 4017
5284 4840 4017
5285 4840 4017
5286 4842 4017
4165 3834 4017
3224 1798 2291
2291 1801 1674
2292 1798 2291
2293 1798 2291
2294 1798 2291
2295 1798 2291
4166 3645 2291
4167 3645 2291
4168 3645 2291
3225 2296 2291
2296  956 1675
2297 1652 2291
2298 1652 2291
2299 1652 2291
2300 1652 2291
3226 3018 2291
5287 3825 4956
5288 3825 4956
2301 1760 1333
1333  587  650
 650    0    0
1334  220 1333
1335  220 1333
5949 5739 4169
4169 3718 3832
3227 1069 3150
3228 1069 3150
3229 1749 3150
3230  220 3150
3231 2860 3150
3232 2860 3150
3233 1763 3150
3234 1763 3150
3235 1715 3150
3236 3070 3235
3237 3070 3235
3238 3070 3235
1336  104  792
2302 1198 1674
2303 1198 1674
2304 1198 1674
2305 1795 1674
2306  220 1674
 651    0    0
1337  652  653
 652    0    0
 653    0    0
1338  927  329
4170 3679 1308
4171 3695 1308
3239 2828 1308
3240 2828 1308
4172 3635 1308
4173 3635 1308
4174 3672 1308
4175 3672 1308
2307 1028 1339
1339  956  357
1340 1028 1339
1341 1028 1339
1342 1028 1339
1343 1028 1339
1344 1028 1339
1345 1028 1339
1346 1028 1339
1347 1028 1339
5289 4914  654
 654    0    0
3241 2839 2976
3242 2839 2976
 655    0    0
2308  956 1675
2309  956 1675
4176 3645 1675
2310  656 1675
 656    0    0
2311  951 1675
2312  951 1675
3243 2831 1675
3244 2831 1675
3245 2831 1675
3246 3036 1675
3247 2839 1675
2313 1652 1675
3248 2831 3244
3249 2932 2309
3250 2932 2309
2314 1652 1695
2315 1652 1800
3251 3037 3246
5950 5766 5842
5951 3184 5842
5952 3184 5842
5953 3826 5842
5954 3700 5842
4177 3737 2316
2316 1702  657
 657    0    0
4178 3737 2316
3252 1669 2317
2317 1348  970
1348  669  670
1349  220  988
 658   84   97
1350  220  988
1351  220  988
1352  220  988
3253 2860  988
3254 2860  988
3255 3061  988
4179 1798 3875
4180 1798 3875
4181 1798 3875
4182   39 3875
5290 4914 3875
4183 3645 3875
4184 2253 3875
4185 2253 3875
4186 2923 3875
4187 3676 3875
4188 3676 3256
3256 3225  659
 659    0    0
3257 2318 2012
2318   27 1353
1353  246  990
5291 3831 4846
5292 3831 4846
5293 2874 4846
5294 2874 4846
5295 3718 4846
5296 3670 4846
5297 4901 4846
5298 4901 4846
5299 4901 4846
5300 4901 4846
5301 3682 4846
5302 3682 4846
5303 3682 4846
5304 3676 4846
5305 3676 4846
5306 3676 4846
5307 3676 4846
5308 3676 4846
5309 3676 4846
5310 3699 4846
5311 3699 4846
5312 4959 4846
5313 1354 4846
1354 1046  660
 660    0    0
5314 3782 4846
1355  661  662
 661    0    0
 662    0    0
 663  191  439
5315 4847 3937
5955 5739 3937
5316 4840 3937
5317 4840 3937
5318 5065 3937
5319 5065 3937
5320 4854 3937
4189 3825 3937
4190 3825 3937
4191 3825 3937
4192 2874 3937
4193 2874 3937
4194 3670 3937
4195 3682 3937
5321 4930 3937
5322 4930 3937
4196 3668 3937
4197 3668 3937
4198 3668 3937
4199 3700 3937
4200 3700 3937
5323 1637 5033
4201 3653  678
2319  302 1696
5324 1637 5033
4202 3737 3258
3258 2830  185
4203 3737 3258
4204 3737 3258
4205 3737 3258
4206 3737 3258
4207 3737 3258
4208 3737 3258
4209 3737 3258
4210 3737 3258
4211 3737 3258
4212 3737 3258
4213 3737 3258
4214 3737 3258
4215 3737 3258
4216 3743 3259
3259 2830  185
3260 1780 3259
4217 3637 3766
4218 2932 3766
4219 2932 3766
4220 2811 3766
4221 2320 3766
2320 1652 2312
3261 2955 2321
2321  664 2204
 664    0    0
3262 2955 2321
2322 1652 2321
3263 1801 2323
2323  923 2205
1356  665  938
 665    0    0
5325 2961 4222
4222 3686 2873
4223 3695 3065
3264 2922 3065
4224 1798 3754
4225 1798 3754
4226 1798 3754
4227 1798 3754
4228 1798 3754
4229 1798 3754
4230 3640 3754
4231 3640 3754
4232 3640 3754
4233 3640 3754
4234 1198 3754
4235 3655 3754
4236 3655 3754
4237 3655 3754
4238 1770 3754
5326 1798 4239
4239 3640 3086
4240 1798 4239
4241 1798 4239
4242 1652 4239
4243 1069 3265
3265 2860  348
5956 5327 5328
5327 4959 3696
5328 5058 5106
5329 4840 5328
5330 4840 5328
5331 4039 5328
5332 4842 5328
5333 4842 5328
5334 4901 5328
5335 4901 5328
5336 3719 5328
5337 3719 5328
5338 3718 4244
4244 3718 3170
4245 3718 4244
3266 2932  666
 666  304  234
3267 2932  666
 667  543   98
1357  543  668
 668    0    0
1358 1038 1002
3268 2922 2324
2324  993 1721
4246 4067 3269
3269 2869 1722
3270 3077 1764
5339 4247 1764
4247 3695 1722
4248 3705 1764
4249 3668 1764
1359  255 1035
1360 1348 1359
 669    0    0
 670    0    0
2325 1669 1817
3271 2917 1117
3272 2917 1117
3273 2917 1117
5340 4834 3952
3274 2839 2326
2326 1652 2312
2327 1702 1361
1361 1021 1144
2328 1702 1361
2329 1702 1361
2330 1702 1361
2331 1798 2312
2332 1652 2312
2333 1652 2312
2334 1652 2312
2335 1652 2312
2336 1652 2312
4250 3658 2312
1362  220 1314
1363  220 1314
1364  220 1314
5341 4155 5257
5342 2874 5257
2337 1653  621
1365 1021  621
 671  220  621
5957 1710 5343
5343    0 4251
4251    0 3276
5958 3700 5950
2338 1356 1366
1366  672 1315
 672    0    0
 673  669  670
4252 3275   99
3275    0 3035
5959 5832 4253
4253 2828 3675
5960 5734 4253
4254 3673 4253
4255 3673 4253
4256 3826 4253
3276 2819 2850
2339 1367  100
1367 1021 1060
5344 4257 3277
4257 3640 3278
3277 2821 2991
3278 2821 2820
4258 3279 3277
3279 2819 2991
5345 5151 4259
4259 3705 1267
4260 2961 4259
 674  301  396
1368  974  512
1369  910  604
4261 3171 3280
3280 1370 2340
1370  282  725
2340 2184 1614
 675    0    0
 676    0    0
5346 4262 4263
4262 3935  677
4263 3935  677
 677    0    0
2341 1657 1371
1371  333  726
 678    0    0
1372 1085  673
5347 5151 2918
5961 3825 5348
5348 4881 3726
1373  220  912
3281 2860 2127
3282 2860 2127
3283 2860 2127
3284 2860 2127
2342 1715 2127
2343 1715 2127
2344 1715 2127
1374  993  679
 679    0    0
5962 4953 5349
5349 3825 4870
3285 1760 2345
2345 1653 1014
2346 1760 2345
2347 1832 2345
2348 1770 2345
2349 1770 2345
3286 3098 2345
3287 3098 2345
2350 1969 2345
2351 1969 2345
4264 3645  680
 680    0    0
3288 2100 2352
2352 1715 1014
2353 1719 1372
1375  221 1372
1376  221 1372
1377  221 1372
1378  221 1372
1379  266 1372
2354 1698 1372
6218 5739 5963
5963 5766 5126
5964 5739 5963
3289  220 3254
5350 3809 4265
4265 3682 3914
4266 4039 4265
4267 3673 4265
4268 3682 4265
4269 3718 1745
4270 3826 1745
4271 3668 1745
4272 3668 1745
4273 3668 1745
5965 5756 5086
5966 5756 5086
1380  681  941
 681    0    0
5351 5065 4274
4274 3825 3899
5352 5065 4274
5353 4930 4274
4275 3700 4274
4276 3700 4274
 682  150  439
1381 1152  105
 683  587  105
 684  216  105
5354 3135 5243
5355 4114 5243
 685   69  106
2355 1653  107
2356 1653  107
2357 1653  107
1382  543  686
 686   50  198
1383  687  688
 687    0    0
 688    0    0
1384  689  990
 689    0    0
 690    0    0
 691    0    0
1385  246  990
1386  246  990
4277 3645 3290
3290 2877  692
 692    0  303
2358 2040 1353
1387 1252 1353
3291 2817  108
1388 1021  693
 693    0    0
 694    0    0
 695    0    0
4278 3628 1014
1389 1069 1014
2359 1653 1014
2360 1653 1014
2361 1653 1014
2362 1653 1014
2363 1653 1014
1390 1010 1014
1391  220 1014
1392  220 1014
1393  220 1014
1394  220 1014
1395  220 1014
1396  220 1014
2364 1763 1014
1397  339 1014
1398 1012 1014
2365 1715 1014
2366 1715 1014
2367 1715 1014
2368 1715 1014
2369 1769 1393
1399 1012 1393
2370 1069 2361
2371 1069 2361
2372 1069 2361
2373  220 2361
 696    0    0
 697  696  109
 698  366  109
6219 4882 5967
5967 5356 3292
5356 4858 4141
3292 2828 1506
5968 4882 5967
5969 4882 5967
5970 4882 5967
5971 4857 5967
5972 4857 5967
5973 3695 5967
5974 3826 5967
5975 4980 5967
5976 4980 5967
5977 4930 5967
5978 4930 5967
5979 3889 5967
5980  993 5967
5981  993 5967
5982  993 5967
2374 1947 2209
3293 2375 2209
2375  584 1400
1400  292  813
2376 1069 2362
2377 1770 2362
2378 1936 2362
3294 2917 1892
2379 1769 1293
2380 1769 1293
2381 1769 1293
2382 1769 1293
2383 1769 1293
2384 1769 1293
2385 1769 1293
2386 1769 1293
2387 1769 1293
3295 2806  969
1401  699  969
 699   40  211
4279 3743  969
4280 3743  969
1402 1028  969
2388 1691  969
2389 1697  969
2390 1697  969
2391 1697  969
 700    0    0
 701    0    0
2392 1769  112
2393 1763 1070
3296 2806  702
 702    0    0
1403 1119  703
 703    0    0
5983 5340 5899
4281 3831 3897
4282 3831 3897
5984 5768 3897
5985 5744 3897
5986 5744 3897
5987 5766 3897
5988 5766 3897
4283 3825 3897
4284 3825 3897
5989 5729 3897
5357 4842 3897
5358 4842 3897
4285 3670 3897
4286 3670 3897
5359 4898 3897
5360 5203 3897
5361 5203 3897
5990 5799 3897
5991 5799 3897
5992 5774 3897
5993 5362 3897
5362 4858 3803
5363 4842 4287
4287 3718 3696
5994 3670 5364
5364 4858 4288
4288 3679 2873
5365 4928 5364
5366 2869 5364
5367 2869 5364
5368 3833 5364
5369 3728 5364
1404  220 1373
2394 1715 1373
4289 3640  704
 704    0    0
4290 3676 2994
4291 3982 1405
1405  221 1109
5370 1725 4292
4292 2100 3297
3297 1269 2437
1406  705  706
 705    0    0
 706    0    0
1407 1398  707
 707  220  599
2395 1725  707
 708  220  707
6220 5799 5995
5995 5766 5126
5996 5158 5995
5371 3737 4293
4293 3737 2396
2396 1702  357
4294 3737 4293
4295 1702 4293
4296 3737 3298
3298 2830 2396
4297 3737 3298
3299 1028 3298
3300 1697 3298
3301 1697 3298
4298 3737 2396
3302 2830 2396
2397  956 2396
2398  956 2396
4299 3676 2396
2399 1702 2396
2400 1702 2396
2401 1702 2396
 709    0    0
2402 1805 1226
4300 3637 1226
4301 3637 1226
4302 3637 1226
4303 3637 1226
3303 2811 1226
3304 2811 1226
2403 1673 1226
2404 1818 1226
3305 2936 1226
3306 2811 3303
3307 2811 3303
5997 5766 5372
5372 4858 3979
5998 5766 5372
5999 5768 4304
4304 3960 4029
6000 5768 4304
6001 5768 4304
4305 3910 4304
4306 1903 3308
3308 1095 2907
3309 1903 3308
4307 3636 3308
4308 3636 3308
4309 3789 3308
4310 3789 3308
4311 3789 3308
4312 3789 3308
4313 3789 3308
4314 3789 3308
4315 3122 3310
3310 2852 2907
3311 2405 3310
2405 1095 1904
3312 1903 3310
4316 3636 3310
4317 3636 3310
3313 3122 2907
3314  420 2907
3315 1771 2907
3316 1095 2907
3317 1095 2907
3318 1095 2907
3319  647 2907
5373 5025 4978
5374 5025 4978
6002 5766 4978
6003 5766 4978
5375 4881 4978
6004 5736 4978
6005 5736 4978
6006 5774 4978
6007 5774 4978
6008 5774 4978
5376 3682 4978
5377 3826 4978
2406 1993 1408
1408 1095 1146
2407 1848 1409
1409 1095 1146
2408 2064 1409
6221 4113 6009
6009 5739 1722
6010 5766 6009
6011 5791 6009
2409 1749 1410
1410  220  912
2410 1749 1410
2411 1770 1410
2412 1770 1410
2413 1770 1410
2414 1770 1410
5378 3825 4318
4318 3240 3851
5379 4842 4318
3320 3127 2415
2415 1095 1904
1411 1239 1382
 710   95  114
3321 3234 2416
2416 1095 1412
1412  220 1030
3322 3234 2416
3323 3122 2141
3324 3122 2141
2417 1771 2141
2418 1868 2141
2419 1095 2141
5380 4319 2141
4319 1095 4069
2420 1222 2141
2421 1903 2141
2422 1903 2141
2423 1903 2141
4320 3636 2141
4321 3636 2141
4322 3636 2141
4323 3636 2141
4324 3636 2141
2424 1337 2141
5381 4901 5224
5382 4901 5224
3325 1771 2960
3326 1771 2960
3327 1868 2960
3328 1095 2960
3329 1903 2960
3330 1903 2960
4325 3789 2960
4326 3789 2960
4327 2869 4288
4328 2869 4288
6222 5158 6012
6012 5739 1722
2425 1069 2076
3331 3098 2076
5383 4996 4926
5384 3826 4926
1413    7 1257
1414 1049 1257
1415 1049 1257
3332 2809 1414
3333 2809 1414
2426 1702 1414
2427 1702 1414
2428 1702 1414
2429 1702 1414
2430 1702 1414
2431 1702 1414
2432 1702 1414
4329 3737 2427
4330 3737 2427
3334 2433 1416
2433 1719 1109
1416    0 1109
5385 4852 4081
6013 5835  115
3335 2811 1383
3336 2811 1383
3337 2936 1383
3338 2936 1383
3339 2877  692
3340 2877  692
3341 1069 3075
3342 1760 3075
3343 1760 3075
3344   38 3075
3345 1749 3075
3346 1749 3075
3347 1749 3075
3348 1749 3075
3349  220 3075
3350  220 3075
3351  220 3075
3352 1770 3075
3353 1770 3075
3354 1763 3075
3355 1763 3075
1417 1239  628
1418  711  712
 711    0    0
 712    0    0
5386 4843 4331
4331 3728 3959
5387 4843 4331
4332 4074 4331
 713  449  117
 714  449  117
 715  240  251
1419  973 1088
 716    0    0
 717    0    0
3356 2434 1420
2434 1637 1197
1420  220 1030
2435 1653 1030
2436 1653 1030
1421  220 1030
1422  339 1030
2437 1702 1030
3357 3070 1423
1423 1021 1022
3358 3070 1423
1424  220 1423
2438 2318  718
 718    0    0
1425  719  720
 719    0    0
 720    0    0
 721    0    0
 722    0    0
3359 3245 1278
5388 3670 5252
2439 1702  723
 723    0    0
1426  104  724
 724    0    0
 725    0    0
4333 3360 1289
3360 2828 1267
4334 3686 1289
5389 4335 1289
4335 3668  982
5390 5073 1289
5391 4847 4057
6014 5744 4057
5392 4901 4057
 726    0    0
4336 2806 3361
3361 2806 1294
3362 2830 3361
3363 1028 3361
3364 1702 3361
3365 1702 3361
3366 1702 3361
1427  727 1096
 727    0    0
6015    0 5393
5393 1304 4337
4337 3655 2850
4338 3676 4073
4339 3676 4073
4340 3676 4073
1428  728  729
 728    0    0
 729    0    0
2440  952 1866
2441  952 1866
1429  730  731
 730    0    0
 731    0    0
3367 2806  119
2442 1798  119
3368 2830  119
2443 1691  119
6016 5832 1722
5394 4341 1722
4341 3780 3696
5395 4840 1722
2444 1129 1722
4342 3718 1722
4343 3673 1722
4344 3673 1722
4345 3673 1722
4346 3686 1722
4347 3695 1722
4348 3695 1722
4349 3695 1722
4350 3695 1722
4351 3705 1722
4352 3705 1722
4353 3705 1722
4354 3780 1722
3369 2869 1722
3370 2869 1722
3371 2869 1722
3372 2869 1722
4355 3682 1722
4356 3672 1722
4357 3676 1722
4358 3676 1722
4359 3719 1722
4360 3719 1722
 732    0    0
 733    0    0
3373 2811 1705
3374 2936 1705
3375 1798 2445
2445 1652 2334
2446 1798 2445
4361 3640 2445
1430  280  947
1431  280  947
1432  280  947
1433 1125  683
5396 3640 4362
4362 3655 2850
4363 3640 4362
4364 3640 4362
4365 1304 4362
3376 2821 2820
3377 2821 2820
3378 2821 2820
3379 1801 2820
4366 3935 2820
4367 2982 4366
4368 2982 4366
5397 3825 4369
4369 3695 3380
3380  993 2873
4370 3718 4369
5398 4954 4369
4371 3834 4369
4372 1798 4110
4373 1798 4111
2447  925 2158
4374 1069 3381
3381 3257  734
 734  379  518
3382 2448  735
2448 1747 1421
 735    0    0
2449 2064  981
5399 4262 4375
4375 3640 3086
4376 3848 4375
1434  736  674
 736    0    0
2450 1988 2447
4377 1164 3383
3383 2451 1435
2451  892 1435
1435  220  912
6017 5832 3713
6018 5756 3713
6019 5756 3713
4378 3668 3713
6020 2869 5989
6021 2869 5989
1436   95  737
 737    0    0
4379 1798 4337
4380 3655 4337
4381 1770 4337
4382 1304 4337
6022 4876 5400
5400 3718 5314
5401 4876 5400
3384 2452 1267
2452  993 1721
3385 2828 1267
3386 2961 1437
1437 1105  982
5402 2280 4383
4383 3655 2850
3387 2819 2850
4384 3387 4383
2453 2280  677
3388 3387  677
4385 3935  677
5403 4847 2850
3389 2819 2850
3390 2828 2850
4386 3858 3380
4387 3858 3380
4388 3858 3380
4389 3679 3380
4390 3695 3380
4391 3695 3380
4392 3780 3380
4393 3682 3380
4394 3672 3380
4395 3672 3380
4396 3672 3380
4397 3811 3380
4398 3811 3380
5404 5001 3380
4399 3635  982
4400 3668 3380
4401 3668 3380
5405 5089 3380
5406 5089 3380
4402 3700 3380
5407 4953 3380
5408 4953 3380
4403 3737  944
4404 3737  944
2454 1697  944
2455 1697  944
4405 3676  944
4406 3672 1149
4407 3672 1149
4408 3672 1149
1438  993 1149
 738    0    0
5409 4847 4223
5410 4901 4223
4409 2869 4223
4410 2869 4223
6023 5411 4223
5411 4847 2894
2456 1868  739
 739    0    0
4411 1771 4069
4412 1771 4069
4413 1771 4069
4414 1095 4069
3391 1354 2457
2457 1740  984
2458  993 2457
2459 1702  740
 740    0    0
2460 1702  740
3392 1698 2461
2461 1038 2046
4415 3686 1938
3393 3240 1938
2462 1069 2071
2463 1069 2071
2464  220 2071
2465  220 2071
 741    0    0
 742    0    0
5412 3245 4416
4416 3759  743
 743    0    0
1439  221 1003
2466 2101 1144
4417 3771 1686
4418 3628 2803
3394 1747 2803
3395 1760 2803
3396 1760 2803
3397 1653 2803
3398 1653 2803
3399  220 2803
3400  220 2803
3401 1763 2803
3402 3061 2803
3403 3061 2803
3404 1702 2803
3405 1715 2803
2467  713 2440
3406 2923 2440
2468 1198 2441
3407 3122  124
4419 1095 4411
4420 1903 4411
4421 1903 4411
4422 3636 4411
4423 3636 4411
4424 1993 4411
4425 3789 4411
4426 3789 4411
4427 3789 4411
4428 3789 4411
4429 3789 4411
4430 3789 4411
4431 3789 4411
3408 2469 1193
2469 1787  945
5413 4843 4870
5414 4843 4870
5415 4840 4870
5416 4840 4870
5417 5065 4870
5418 3825 4870
5419 2874 4870
6024 5729 4870
5420 4842 4870
5421 5059 4870
5422 5059 4870
5423 3910 4870
5424 3699 4870
5425 3699 4870
5426 4893 4870
5427 4432 5420
4432 3668 3899
5428 4964 5420
5429 3673 5420
5430 4898 5420
5431 4074 5420
5432 4074 5420
 744    0    0
4433 3655 1123
4434 3655  745
 745    0    0
3409 2923  745
1440   22 1282
5433 5327 4435
4435 1354 4170
5434 4840 4435
6025 5435 4435
5435 4847 3170
5436 5435 4435
6026 5799 4435
6027 5799 4435
3410 2103 2822
5437 4432 4855
5438 4881 4855
5439 3695 4855
5440 5065 4165
5441 2961 5057
5442 2961 5057
5443 5058 4859
5444 3038 4859
5445 3670 4859
4436 2353 4098
4437 3737 2851
4438 3737 2851
3411 1787 2967
3412 1787 2967
3413 1787 2967
3414 1787 2967
3415 1787 2967
3416 2469 2967
5446 1903 5380
5447 1903 5380
5448 4439 1374
4439 3672 3899
4440 4439 1374
4441 4401 1374
5449 5089 4939
5450 4843 4342
4442 3858 4342
4443 3858 4342
4444 3858 4342
4445 3858 4342
4446 3858 4342
4447 3858 4342
4448 2874 4342
6028 5756 4342
6029 5756 4342
2470 2048  746
 746    0    0
4449 3695 1441
1441  993 1106
4450 3705 1441
4451 2811 3417
3417 2811  233
3418 1673 3417
3419 2936 3417
3420 1747 3400
3421 1769 3400
3422 1769 3400
3423 1832 3400
5451 4888 4119
5452 4888 4119
4452 3811 4119
2471  266 1442
1442  221  961
1443  221  747
 747    0    0
5453 3183 4453
4453 3695 2472
2472 1914  998
6030 5739 5121
5454 3700 5121
5455 3700 5121
6031 4937 5456
5456 3718 4454
4454 3780 3706
5457 4937 5456
6032 5736 5456
6033 5736 5456
5458 4858 5456
6034 5739 4943
6035 5739 4943
6036 5739 4943
5459 2874 4943
5460 2874 4943
5461 3673 4943
5462 3673 4943
5463 4842 4943
5464 3670 4943
5465 2869 4943
5466 5158 4943
1444  748  749
 748    0    0
 749    0    0
2473 1691  357
2474 1697  357
2475 1697  357
2476 1697  357
2477 1702  357
4455 3628 2478
2478 1702  614
3424 2860 2478
3425 2860 2478
3426 2860 2478
1445  750 1243
 750    0    0
1446  150 1243
2479 1447  596
1447  246 1114
1448  750 1445
3427 2831 2000
1449    0 1295
1450 1348 1035
1451  364 1035
1452  150  950
2480 2206 1911
2481 2206 1911
2482 2481 2480
3428 2828 2472
3429 2922 2472
 751    0  132
 752  751  132
2483 2315  753
 753    0    0
2484 1642 1360
2485 1678 1360
2486 1678 1360
3430 2879 1360
3431 2879 1360
2487 1653 1453
1453  220 1013
2488 1653 1453
2489 1653 1453
2490 1769 1453
1454 1021 1453
2491 1749 1453
2492 1749 1453
2493 1749 1453
1455  220 1453
1456  220 1453
2494 1770 1453
2495 1770 1453
2496 1770 1453
1457 1065 1453
1458 1065 1453
3432 2860 1453
3433 2860 1453
2497 1763 1453
3434 3061 1453
1459  168 1453
1460  168 1453
1461  339 1453
1462 1012 1453
1463 1012 1453
6037 5768 4346
5467 4456 4346
4456 3668 2894
4457 3117 4346
4458 3782 4346
1464  220 1013
2498 1770 1013
3435 2860 1013
3436 2860 1013
3437 2860 1013
3438 2860 1013
2499 1763 1013
1465  168 1013
1466 1012 1013
1467 1012 1013
3439 1129 2873
3440 2821 2873
4459 3686 2873
1468  922 1176
3441  993 2873
3442  993 2873
3443  993 2873
3444  754 3378
 754    0    0
3445 1903 2981
1469  758  759
 755  221  334
2500 1701  334
1470  273  756
 756    0  307
 757  158  134
2501 1701  307
3446 1669 2958
5468 4460 2502
4460 2831 3447
2502 1701  307
3447 2809 1176
1471 1152  135
2503 1701  307
2504 1701  307
6038 5766 3372
6039 5766 3372
5469 4930 3372
5470 4959 3372
5471 4959 3372
4461 3695 2919
2505 1642 1641
 758    0    0
 759    0    0
2506 1766 2002
2507  597 2002
5472 4888 3794
4462 3825 3794
4463 3825 3794
6040 5473 3794
5473 4858 3851
4464 3670 3794
5474 4858 3794
5475 4930 3794
4465  993 3794
4466  993 3794
1472  760  761
 760    0    0
 761    0    0
2508 1637 1230
 762    0    0
3448 2830 1294
2509 1697 1294
2510 1702 1294
1473 1069 1281
 763    0    0
1474  220 1281
1475  220 1281
2511 1763 1281
1476  168 1281
1477  168 1281
1478  168 1281
1479  168 1281
4467 3655 2512
2512  913 1644
4468 1652 3449
3449 3036 1644
3450 1652 3449
3451 1652 3449
2513 1652 1480
1480    7 1159
4469 3925  136
6041 5476 2514
5476 2922 4849
2514 1983 1135
1481  715 1135
1482  220 1214
1483  220 1214
2515 1763 1214
2516  220 1484
1484 1398 1060
 764   44  395
 765    0    0
2517 1642 1949
4470 3672 3239
4471 3811 3239
4472 3728 3239
5477 5051 2061
5478 5051 2061
4473 3686 3896
6042 5766 2894
3452 2874 2894
3453 2874 2894
3454 2874 2894
6043 5729 2894
3455 2869 2894
6044 5736 2894
6045 5736 2894
5479 4858 2894
5480 4858 2894
5481 4980 2894
5482 4930 2894
4474 3668 2894
 766  151  140
1485 1429  767
 767    0    0
 768    0  545
 769  116  545
4475 1069 3456
3456 2860 2518
2518 1702 1324
3457 1069 3456
3458 1069 3456
3459 1069 3456
3460 1069 3456
3461 1769 3456
3462 3070 3456
3463 3070 3456
3464 3070 3456
3465  220 3456
3466  220 3456
3467  220 3456
3468  220 3456
3469 1079 3456
1486 1069 1276
1487  220 1276
1488  220 1276
3470 2860 1276
2519 1763 1276
2520 1715 1276
3471 3070 2519
4476 3472 1489
3472 2990 1200
1489  770  771
 770    0    0
 771    0    0
3473 3472 1489
2521 1747 2518
2522 2203 2518
2523 1637 1197
1490  772  773
 772    0    0
 773    0    0
1491 1021 1022
1492  220 1022
4477 3842 4339
4478 3842 4339
4479 4340 4339
1493  220 1296
3474 2860 1296
1494 1390 1296
3475 1032 2524
2524 1763 1714
2525 1032 2524
2526 1770 2524
2527 1770 2524
2528 1770 2524
2529 1770 2524
2530 1770 2524
2531 1936 2524
3476 2806  774
 774    0    0
1495  191  775
 775    0    0
5483 3184 4480
4480  167 4399
4481 3695 4480
4482 3695 4480
6046 5799 4480
6047 5799 4480
6048 5736 4480
6049 5736 4480
6050 5736 4480
4483 3668 4480
4484 3645 4103
4485 1770 4103
4486 1770 4103
3477 1119 3086
3478 1119 3086
4487 3655 3086
2532 2365 1292
2533 2365 1292
1496  220 1292
2534    0 2406
6051 5766 3803
4488 3718 3803
4489 3673 3803
4490 3673 3803
4491 3184 3803
4492 3668 3803
4493 3668 3803
2535 1958  630
1497 1434  141
5484 2280 5267
5485 5402 5267
2536 1951  556
5486 4843 4494
4494 3479 4389
3479 2828 2866
6052 5734 4494
6053 5756 4494
5487 4898 4494
5488 4898 4494
4495 3837 4494
5489 4901 4494
1498    0  776
 776    0    0
3480 2537 3084
2537  221 2046
4496  350 3639
2538 1805 1667
3481 3257  777
 777    0    0
3482 2883 1056
6054 5744 4170
4497 4079 4170
4498 3676 4170
4499 3676 4170
4500 1354 4170
4501 3782 4170
2539 1747  778
 778  246  467
2540 1747  778
2541 1760  778
2542 1653  778
 779  220  778
1499 1390  778
2543 1715  778
2544 1642  341
2545 1642  341
2546 1642 1500
1500 1199  780
 780    0    0
2547 1642  780
4502 2879 3483
3483 2848 3076
3484 2879 2009
3485 2833 2009
2548 1841 1318
2549 1771 1318
2550 1771 1318
2551 1868 1318
2552 1994 1318
1501  781  782
 781    0    0
 782    0    0
1502  220 1501
2553 1903  783
 783    0    0
3486 3127 2552
1503  649  784
 784    0    0
3487 2879 1733
2554 1642 1952
2555 1642 1952
2556 1642 1952
3488 3159 2557
2557 1642 2555
2558 1642 2536
2559 1199 2536
2560 1642 2555
2561 1642 2555
2562 1642 2555
2563 1642 2555
2564 1642 2555
6055 5832 3170
5490 4847 3170
5491 4847 3170
5492 5248 3170
3489 2961 3170
4503 3718 3170
4504 3718 3170
4505 3718 3170
5493 4506 3170
4506 3668 3899
3490 2879 2559
5494 4507 3218
4507 3668  982
5495 3695 4508
4508 3782 3680
5496 2917 4509
4509  993 3677
4510 3640  785
 785    0    0
2565 1903 1504
1504 1095 1412
2566 1903 1504
2567 1903 1504
1505 1446  786
 786    0    0
5497 3831 5314
5498 4113 5314
5499 3695 5314
5500 3826 5314
5501 4954 5314
1506  993 1106
2568 1653 1017
2569 1653 1017
2570 1653 1017
2571 1653 1017
1507  220 1017
1508  220 1017
1509  220 1017
1510  220 1017
1511  220 1017
2572 1763 1017
2573 1763 1017
2574 1749 1508
 787  225  473
4511 3637  960
3491 2839  960
1512  929  253
4512 1650 3877
4513 3492 3877
3492   35 2836
2575 1763 1475
6056 5222 5851
6057 5222 5851
6058 4843 5851
6059 4843 5851
6060 4864 5851
6061 5832 5851
5502 5051 1888
5503 5051 1888
5504 5051 1888
3493 3098 1888
3494 3098 1888
4514 3655  788
 788    0    0
5505 4953 5481
1513  789  790
 789    0    0
 790    0    0
2576  913 1654
 791    0    0
1514 1095 1412
2577 1903 1412
2578 1386 1693
1515 1069 1492
2579 1725 1492
2580 1725 1492
1516 1032 1492
1517  220 1492
1518  220 1492
2581 1763 1492
 792    0    0
2582 2537 1007
5506 4039 5127
6062 5774 5127
3495 2950  793
 793  508  509
2583 1655  794
 794    0    0
2584 1709  145
2585 1709  145
2586 2156 1519
1519  795  796
 795    0    0
 796    0    0
4515 3637 3496
3496 2990 1520
1520  246  945
4516 3628 1349
2587 2101 1349
2588 2101 1349
2589 2101 1349
2590 1936 1349
2591 1936 1349
4517 2013 4516
4518 2013 4516
4519 1363 4516
4520 3640 2812
3497 2839 2812
3498 1652 2812
4521 3990 4505
4522 3640 2592
2592 1770 2162
4523 3645 2592
4524 3645 2592
4525 3658 2592
2593 1069 2573
2594 1069 2573
2595 1749 2573
2596 1749 2573
3499 3098 2573
3500 3098 2573
4526 3640  797
 797    0    0
1521  798  799
 798    0    0
 799    0    0
3501 2811 2247
3502 2811 2247
3503 2811 2247
3504 2811 2247
3505 2990 2247
2597 1652  800
 800    0    0
2598 1760  148
3506 3214  148
2599 1749  148
2600 1749  148
2601 1770  148
2602 1770  148
2603 1770  148
4527 2811 3507
3507 2811  205
2604 1093 2252
5507 4843 4994
5508 3971 4994
3508 2982  411
4528 3831 3888
4529 3640  801
 801    0    0
1522  333 1114
6063 5729 4477
2605  221 2046
2606  221 2046
6064 4354 5509
5509 4530 4531
4530 3782 3054
4531  993 3677
 802  275  554
4532 4319  803
 803    0    0
1523  804 1485
 804    0    0
6065 5734 4851
5510 2869 4851
5511 2869 4851
5512 2869 4851
5513 2869 4851
5514 3682 4851
5515 3682 4851
5516 3826 4851
5517 3826 4851
5518 4980 4851
5519 5411 4851
5520 5411 4851
5521 5411 4851
5522 4959 4851
6066 4840 5843
6067 4840 5843
6068 5734 5843
6069 5734 5843
6070 5766 5843
6071 5766 5843
6072 5766 5843
6073 3825 5843
6074 5736 5843
6075 5748 5843
6076 5748 5843
1524    7  965
4533 3681 3270
4534 3681 3270
4535 3811 3270
3509 2097 3054
4536 3676 3054
4537 3782 3054
4538 3782 3054
5523 3725 4838
5524 3725 4838
5525 3725 5524
6077 5791 5429
3510 3245 1525
1525  983  805
 805    0    0
1526 1152 1525
2607 1760 2393
2608  220 2393
3511 3098 2393
2609 1028 2391
2610 1028 2391
2611 1028 2391
2612 1028 2391
2613 1028 2391
2614 1028 2391
2615 1697 2391
2616 1697 2391
6078 5748 5526
5526 4847 4141
5527 3700 5526
5528 3700 5526
3512 3427 2845
4539 3743 1797
4540 4114 1234
2617 2091  259
6079 5940 3226
6080 5940 3226
6081 5940 3226
6082 5940 3226
6083 4067 5529
5529 4840 3899
6084 5828 5462
6085 5739 3508
6086 5739 3508
6087 5739 3508
5530 4850 3508
5531 4850 3508
5532 5151 3680
4541 3825 3680
4542 3825 3680
4543 3686 3680
4544 4335 3680
2618 2332  806
 806    0    0
3513 2879  807
 807    0    0
3514 2879  807
3515 2833  807
3516 2833  807
6088 5791 5533
5533 5040 3726
2619 1527 2094
1527 1095 1146
2620  597 2094
6089 5744 5369
6090 5744 5369
6091 5744 5369
4545 3645  808
 808    0    0
 809    0    0
6092 5744 3942
4546 2811 4101
4547 2811 4101
4548 1818 4101
4549 1818 4101
6093 5815 4101
4550 3695  810
 810    0    0
5534 4843 4989
5535 4854 4989
5536 4854 4989
5537 4858 4989
5538 4858 4989
5539 3834 4989
5540 3834 4989
5541 4891 4989
1528  811  812
 811    0    0
 812    0    0
6094 5025 5875
6095 3670 5875
6096 3670 5875
6097 3668 5875
6098 3668 5875
6099 5791 5875
6100 4113 6096
6101 3682 6096
1529  221  961
1530  221  961
2621 1787  961
1531 1222  961
5542 3858 4896
5543 3825 4896
5544 5203 4896
5545 4901 4896
5546 4901 4896
6102 5736 4896
5547 3682 4896
5548 3682 4896
5549 3811 4896
3517 2985 3334
3518 2985 3334
4551 2869 4282
4552 1997 3878
2622 1749 1532
1532 1021 1060
5550 5051 1532
2623 1770 1532
2624 1770 1532
2625 2082 1532
2626 2082 1532
 813    0    0
1533 1513  155
2627 2100 2503
2628 2100 2504
4553 3628 1060
1534 1021 1060
1535 1021 1060
1536 1021 1060
1537 1021 1060
1538 1021 1060
1539  220 1060
1540  220 1060
3519 2860 1060
3520 2860 1060
3521 2860 1060
3522 3059 2939
3523 1749 2939
3524  220 2939
3525 1936 2939
3526 1936 2939
1541  917  157
3527 2830  157
 814  457  157
4554 3718 4131
1542 1120 1106
2629 2100  948
4555 4242 1231
3528 2630 1404
2630 1687  815
 815    0    0
1543 1069 1297
1544 1069 1297
1545  168 1297
2631 2521 2449
5551 5221 4556
4556 3782 3063
5552 5221 4556
 816    0    0
4557 1760 3529
3529 2860  348
3530 3070 3529
3531 3070 3529
3532 3028 3404
3533 3028 3404
3534 1702 3404
2632 1766 2506
5553 3695 4849
5554 3443 4849
5555 3825 4558
4558 4432 4141
4559 3825 4558
5556 4842 4558
6103 4850 5557
5557 5411 3832
6104 5828 5557
5558 4842 5557
5559 3673 4560
4560 3670 3832
6105 5756 4560
4561 3668 4560
4562 3700 4560
4563 3700 4560
4564 3700 4560
4565 3700 4560
6106 3825 5560
5560 3184 5106
1546  246  945
1547  246  945
1548  246  945
1549  246  945
1550  246  945
1551  246  945
1552   31 1549
6107 4113 5561
5561 4854 3832
6108 5766 5561
5562 3682 5561
6109 5748 5561
2633 2230  160
1553 1105  998
4566 3635  998
2634 1637 1736
3535 2946 1736
4567 4433 1736
2635  350 1736
2636  350 1736
1554 1131  223
 817    0    0
 818    0    0
4568 3645 3795
4569 1801 3795
2637 1669  819
 819    0    0
 820    0    0
4570 3637 1520
3536 2990 1520
2638 1769  734
2639 1680 1072
1555  758 1072
1556 1317 1322
1557 1095 1322
1558 1095 1322
1559 1095 1322
1560 1095 1322
3537 3127 1322
3538 3127 1322
2640 1841 1555
1561  578 1555
1562  578 1555
4571 2961 4152
4572 2869 4152
4573 3682 4152
4574 3668 4152
3539 3088 3440
1563  962 1470
1564   85 1254
5563 4850 5084
6110 5756 5084
6111 5756 5084
6112 5756 5084
6113 5736 5084
6114 5736 5084
5564 5490 3909
5565 4840 3909
6115 5756 3909
6116 3825 5988
2641 2101 1565
1565 1012  821
 821  312  181
1566  446  822
 822    0    0
 823    0  821
1567 1012  821
2642 1715  821
2643 1715  821
2644 1715  821
2645 1903 2418
2646 1903 2418
2647 1903 2418
4575 3636 2418
4576 3636 2418
4577 3636 2418
4578 3636 2418
4579 3636 2418
3540 2811 1406
5566 3184 5106
5567 3184 5106
5568 3695 5106
5569 4858 5106
5570 3682 5106
5571 3682 5106
6117 5748 5754
1568  824 1567
 824  339  348
1569  824 1567
1570  824 1567
1571  824 1567
5572 4840 5126
6118 5766 5126
5573 3183 5126
5574 4901 5126
5575 4901 5126
5576 3826 5126
5577 3826 5126
5578 3728 5126
5579 4893 5126
6119 5748 5517
6120 5748 5517
1572  221 1251
2648 1317 1573
1573  825  826
 825    0    0
 826    0    0
2649 1903 1573
1574  827 1573
 827    0    0
4580 3628 1466
4581 1903 3541
3541 2852 1146
3542 3122 1575
1575  649 1146
1576 1095 1575
2650 1649 1146
2651 1868 2650
2652 1868 2650
2653 1868 2650
2654 1095 2650
2655 1095 2650
2656 1903 2650
2657 1903 2650
4582 3789 2650
4583 3789 2650
2658 2101  828
 828    0    0
2659 1841 1146
2660  715 2059
1577 1012 1521
2661 1649  505
2662 1649  505
1578 1069  170
4584 3245 4137
2663 1959  173
3543 2064 2664
2664 1763 1253
3544 3245 2438
2665 1152 2438
2666 2508 2003
2667 2145 2003
2668 1760 1253
2669 1760 1253
1579  220 1253
1580  220 1253
2670 1770 1253
2671 1763 1253
5580 4847 3677
5581 4847 3677
6121 5766 3677
6122 5766 3677
6123 5766 3677
4585 3679 3677
4586 3679 3677
4587 3679 3677
4588 3686 3677
4589 3240 3677
6124 5582 3677
5582 4847 4172
5583 4858 3677
5584 4980 3677
4590 3672 3677
4591 3668 3677
4592 3668 3677
4593 3668 3677
4594 3668 3677
4595 3668 3677
4596 1228 3677
5585 4842 4007
5586 4842 4007
6125 5731 4007
1581  463  829
 829    0    0
5587 5151 4399
4597 3686 4399
4598 3686 4399
4599 3705 4399
4600 3705 4399
4601 3705 4399
4602 3672 4399
4603 4439 3675
5588 4921 3675
4604 3670 3675
4605 3670 3675
4606  167 3675
5589 4881 3675
4607 3705 3675
4608 3705 3675
4609 3705 3675
4610 2828 3675
5590 4858 3675
5591 4858 3675
4611 3668 3675
4612 3668 3675
4613 3668 3675
4614 3700 3675
4615 3782 3675
5592 4882 4574
5593 4882 4574
5594 5065 4574
4616 3670 4574
4617 3670 4574
4618 2869 4574
4619 2869 4574
4620 3834 4574
4621 3700 4574
3545  830 2836
 830    0    0
1582  831  832
 831    0    0
 832    0    0
3546 1982 2878
3547 3159 2878
1583 1021  599
2672 2064 1511
2673 2064 1511
4622 3811 4596
5595 4623 4596
4623 3686 1765
1584  833  834
 833    0    0
 834    0    0
 835  833  834
4624 3782 4334
1585  220  836
 836  360  348
3548 2860  836
1586 1012  836
2674 1715  836
2675 1715  836
4625 3679 1765
4626 4247 4029
4627 2828 4029
4628 3668 4029
4629 3811 3851
4630 3718 3793
5596 5058 3793
4631 3673 3793
5597 4881 3793
4632 3695 3793
4633 3695 3793
4634 3695 3793
4635 3695 3793
4636 2869 3793
4637 3682 3793
4638 3682 3793
4639 3826 3793
4640 3826 3793
4641 3811 3793
4642 3811 3793
4643 2874 3714
4644 3700 3714
4645 3700 3714
5598 4646 2676
4646 2253 4467
2676 2402  205
2677 1760 2104
2678 1749 2104
2679  220 2104
2680 1770 2104
2681 1770 2104
2682 1770 2104
2683 1936 2104
 837  220  176
 838  220  176
4647 4432 3428
6126 5734 3428
4648 3679 3428
4649 3718 3428
4650 4247 3428
6127 5774 3428
5599 4980 3428
5600 5490 3868
4651 3679 3868
5601 4876 3868
4652 3670 3868
4653 3670 3868
4654 3670 3868
2684 1798  921
5602 4914  921
2685 2302  921
5603 4852 5307
 839  220  348
 840  339  348
1587  558  841
 841    0    0
4655 1304 3549
3549 2877 2162
6128 5158 5604
5604 4928 4609
4656 3670 4141
4657 3780 4141
5605 4858 4141
5606 4858 4141
5607 4858 4141
5608 4858 4141
5609 4858 4141
4658 3668 4141
4659 3782 4141
6129 5734 4660
4660 3728 3454
6130 5734 4660
4661 3673 4660
4662 3673 4660
5610 4930 4660
5611 4930 4660
6131 5791 4660
3550 2161 3160
4663 3780 4408
3551 3069  839
2686 1749  839
2687 1770  839
2688 1770  839
2689 1770  839
 842  168  839
3552 2809 1713
3553 2809 1713
2690 1113 1713
2691  843 1713
 843    0    0
2692 1668 1713
2693 1801 1713
5612 3990 4979
2694 1301 2467
5613 4847 3669
4664 3826 3669
4665 3826 3669
6132 5736 6005
3554  922 2849
1588  927 1186
2695  931 1589
1589  254  844
 844    0    0
4666 3679 3696
5614 4928 3696
4667 2828 3696
5615 4858 3696
4668 3668 3696
4669 3668 3696
4670 3728 3696
4671 2922 3696
4672  993 3860
5616 4888 3899
5617 4888 3899
5618 4888 3899
4673 3825 3899
4674 3679 3899
5619 4886 3899
5620 5058 3899
5621 4928 3899
5622 4928 3899
5623 4858 3899
5624 4858 3899
5625 4930 3899
5626 4930 3899
4675 2922 3899
5627 4864 5002
6133 5729 5002
6134 5729 5002
6135 5729 5002
5628 4842 5002
5629 4842 5002
5630 4954 5002
5631 4104 5002
5632 4104 5002
6136 5739 3706
6137 5739 3706
4676  167 3706
4677  167 3706
4678  167 3706
4679 3705 3706
4680 2869 3706
6138 5736 3706
4681 3682 3706
4682 3682 3706
5633 4930 3706
5634 4930 3706
5635 4930 3706
4683 3700 3706
4684 3700 3706
4685 3700 3706
3555 2831  180
2696 1642  845
 845    0    0
1590  846  181
 846    0    0
4686 3668 3860
4687  993 3860
5636 4857 5186
5637 4857 5186
5638 4840 5186
5639 5197 5186
6139 5756 5186
6140 5736 5186
6141 5736 5186
6142 5736 5186
5640 4858 5186
5641 4858 5186
5642 3682 5186
5643 3682 5186
5644 3826 5186
5645 4930 5186
5646 4930 5186
5647 3668 5186
5648 3668 5186
5649 3834 5186
5650 3834 5186
3556 2877 1380
2697 1119 2162
4688 3640 2162
4689 3640 2162
3557 2877 2162
4690 3655 2162
2698 2253 2162
2699 2253 2162
3558 2923 2162
3559 2923 2162
3560 2923 2162
2700 1652  847
 847    0    0
2701 1798 2699
2702 1798 2699
2703 1798 2699
2704 1798 2699
4691 3640 2699
4692 3640 2699
3561 2923 2699
3562 2923 2699
5651 4693 4512
4693 4456 1591
1591  974 1218
4694 1505 4107
4695 1505 4107
4696 1505 4107
4697 4694 4107
5652 5167 4107
4698 4247 1542
4699 3705 1542
5653 4847 4172
4700 3673  848
 848    0    0
3563 2869  848
3564 3006 2358
3565 3006 2358
5654 4701 4697
4701 3657 3134
5655 4847 4878
5656 3668 4878
5657 5474 4636
4702 4067 4636
5658 5089 4636
2705 2635 2090
6143 5815 5209
6144 5815 5209
6145 5815 5209
2706 1805 1592
1592  669  849
 849    0    0
3566 2809  185
3567 2809  185
3568 2830  185
1593  956  185
1594  956  185
2707 1691  185
2708 1697  185
2709 1697  185
1595  220  912
1596  220  912
1597  220  912
1598 1012  912
1599 1464 1598
1600  220 1598
1601  220 1598
6146 5734 3698
6147 5734 3698
5659 4858 3698
4703 3826 3698
2710 2100 1235
4704 3628  577
4705 3628  577
2711 1725  577
 850  220  577
3569 2860  577
2712 1763  577
2713 1763  577
 851  339  577
4706 3858 2866
4707 3637 3570
3570 2811  968
4708 3637 3570
3571 2811 3570
3572 2811 3570
6148 5815 3570
6149 5725 4826
2714 1760 1979
6150 4847 6037
6151 4847 6037
6152 4850 6037
6153 5828 6037
6154 5828 6037
6155 3825 6037
6156 3825 6037
6157 3825 6037
6158 2874 6037
6159 3670 6037
6160 4891 6037
6161 4891 6037
5660 4854 4999
5661 4854 4999
5662 4854 4999
1602 1198 1029
 852    0    0
 853    0    0
6162 5739 5609
6163 5734 5609
6164 5734 5609
1603 1547 1523
6223 5313 6165
6165 4354 6041
4709 3780 1727
3573 2869 1727
4710 3728 1727
4711 3728 1727
1604  246 1550
4712 2923 4689
5663 5476 4713
4713 3782 3943
3574 2804 2564
4714 3657 4695
1605  854  855
 854    0    0
 855    0    0
4715 4249 3813
5664 4716 3813
4716 3668  535
4717 4716 3813
5665 4881 3726
5666 4881 3726
4718 2828 3726
4719 2828 3726
4720 3682 3726
2715 1749 1042
2716 1749 1042
4721 2874 3943
5667 4842 3943
5668 4842 3943
4722 3688 3943
4723 3782 3943
4724 3782 3943
5669 4510 5654
5670 1395 5370
4725 3672  535
4726 4142  535
6166 5836 4900
5671 4840 5627
5672 3700 5627
5673 3700 5627
2717 1747  331
2718 1653  331
1606 1021  331
2719 2203  331
1607  856  857
 856    0    0
 857    0    0
3575 1749 3433
3576 1770 3433
3577 1770 3433
3578 1770 3433
3579 1770 3433
2720 1669 2049
4727 3645  193
1608 1126 1168
5674 3670 5546
6167 5978 3838
6168 5978 3838
6169 5978 3838
6170 5978 3838
4728 3686 3838
4729 2869 3838
5675 4930 3838
5676 4930 3838
4730 3834 3838
4731 3834 3838
2721 1763 1283
5677 4928 4609
5678 4928 4609
4732 3834 4609
5679 4871 5104
4733 3637  234
3580 2911 2908
6171 5734 6102
1609 1095  858
 858    0    0
1610  967 1583
1611  339 1583
4734 3718 4454
4735 3718 4454
4736 3718 4454
4737 3645 2807
4738 3737 2808
4739 3743 2808
4740 3743 2808
4741 3743 2808
5680 4843 4960
5681 3831 4960
6172 5739 4960
5682 4854 4960
5683 5203 4960
5684 3682 4960
5685 3719 4960
4742 4384 3248
2722 1702 2439
6173 5766 3979
6174 5766 3979
4743 3718 3979
5686 4858 3979
5687 4858 3979
4744 3682 3979
5688 4904 3979
4745 3700 3979
4746 3700 3979
4747 3700 3979
2723 2262  859
 859    0    0
3581 2844 1415
5689 4843 3867
4748 3718 3867
4749 3961 4500
4750 3961 4500
5690 4852 5056
5691 5490 5056
6175 5768 5056
6176 5768 5056
5692 3728 5056
1612  860  905
 860    0    0
1613  860  905
4751 3640  905
1614  282  861
 861    0    0
4752 3780  982
4753 3635  982
4754 3635  982
4755 3635  982
4756 3635  982
 862   50  198
1615  220 1086
1616  339 1086
2724 1787  863
 863    0    0
4757 3668 1369
4758 3782 3063
4759 3782 3063
3582 1805 2725
2725 1769 1577
2726 1747 1577
2727 1747 1577
2728 1769 1577
4760 3695 3964
5693 4847 5594
1617  864  633
 864    0    0
 865  824  201
 866  824  201
 867  824  201
 868  824  201
 869  824  201
 870  220  201
 871  220  201
4761 3737 1905
4762 3737 1905
2729 1780 1905
5694 4882 4760
5695 4882 4760
5696 4882 4760
4763 2874 4760
5697 3700 5039
5698 3700 5039
5699 2828 4924
6177 5791 5662
5700 3990 4861
4764 4439  872
 872    0    0
4765 3831 4447
5701 5133 4447
5702 4842 4447
1618  699 1288
2730 1697 1288
2731 1702 1288
2732 1760 1462
2733 2064 1462
2734 1043 2350
2735 1770 2350
2736 1770 2350
3583 1749 2737
2737 1936  203
2738 1749  203
 873  220  203
 874  220  203
 875  220  203
 876  220  203
2739 1832 2367
2740 1832 2367
2741 1832 2367
2742 1032 2367
2743 1032 2367
3584 2860 2367
2744 1763 2367
2745 1763 2367
2746 1763 2367
2747  168 2367
2748 1653 2394
4766 3825 3796
5703 4954 3796
5704 4959 3796
5705 5158 5630
5706 5151 3832
5707 5151 3832
5708 4843 3832
5709 4847 3832
4767 4432 3832
5710 4840 3832
6178 5766 3832
4768 3681 3832
4769 4039 3832
4770 4039 3832
4771 3670 3832
6179 5774 3832
4772 3728 3832
2749  993 1721
2750  993 1721
2751 1642  877
 877    0    0
2752 1642  877
2753 1653 1714
2754 1653 1714
2755 1653 1714
2756 1763 1714
4773 4472 2988
4774 3825 3914
4775 3825 3914
4776 3855 2583
4777 3737 1704
4778 3737 1704
 878  268  248
4779 2869 4543
4780 3682 4543
4781 1119 4467
3585 2936 1656
3586 2936 1656
4782 3637  205
3587 2811  205
3588 2811  205
3589 2811  205
3590 2811  205
3591 2811  205
3592 2811  205
4783 3645 2691
2757 1649 1694
2758  879 1694
 879    0    0
2759 1841 2757
1619  974  207
2760 1069 2756
2761 1069 2756
2762 1749 2756
2763 1749 2756
2764 1749 2756
2765  220 2756
2766 1770 2756
2767 1770 2756
2768 1969 2756
4784 3834 3859
4785 3834 3859
3593 2811  911
3594 2811  911
3595 2811  911
3596 2811  911
2769 1673  911
6180 5815 3595
5711 2274 4786
4786 3498 4513
4787 2274 4786
2770 1798  880
 880    0    0
4788 3640 2313
2771 1798 2334
2772 1798 2334
3597 2839 2334
3598 2839 2334
2773 2693 2334
3599 2923 2334
2774 1652 2334
2775 1652 2334
5712 5197 3710
4789 4022 4670
4790 4022 4670
4791 3184 4670
4792 3184 4670
 881   41  878
2776 1620 1621
1620  915  980
1621  882  883
 882    0    0
 883    0    0
3600 3002 2005
4793 3705 1553
4794 3705 1553
4795 3705 1553
4796 3245 4513
1622  647  884
 884    0    0
5713 3700 5005
4797 4390 4531
4798 4530 4531
5714 5248 3391
4799 4074 3391
2777 2469 1623
1623  221 1109
2778 2469 1623
3601 1048 3505
5715 4921 4675
4800 2874 4675
4801 3811 4675
4802 3811 4675
5716 4854 4671
6181 5766 4671
5717 5473 4671
4803 3670 4671
5718 4930 4671
4804 3811 4671
6182 5791 4671
4805 3834 4671
 885  202  210
1624 1517 1338
4806 3637 3596
4807 3637 3596
3602 2874 1122
1625  886 1622
 886    0    0
2779 1868 1622
1626 1095 1622
5719 5025  887
 887    0    0
5720 5490 5685
5721 5089 5685
5722 5089 5685
1627  967  888
 888    0    0
 889  699  211
 890  699  211
 891  699  211
4808 1095 4413
4809 1095 4413
4810 1095 4413
4811 3789 4413
4812 3789 4413
4813 3789 4413
4814 3789 4413
4815 3789 4413
 892    0    0
1628 1021  893
 893    0    0
1629  952  894
 894    0    0
4816 3700 4685
 895   27  212
1630 1590  895
1631 1131  896
 896    0    0
4817 3728 3454
1632 1058 1449
3603 2811  978
3604 2811  978
3605 2936  978
2780 1910  213
3606 2990 1200
2781 1719 1109
2782 1719 1109
1633  221 1109
1634  266 1109
2783 1784 2781
2784 2753  214
3607 3214  214
1635 1043  214
1636 1043  214
2785 1832  214
2786 1832  214
2787 1832  214
 897  220  215
 898  220  215
 899  220  215
 900  220  215
2788 1928 2147
4818 3038 4024
4819 3038 4024
4820 4716 4458
3608 3127 2424
2789 1903 2424
2790 1903 2424
2791 1903 2424
4821 3636 2424
5723 5050 2424
2792 1108 1904
2793  420 1904
2794  420 1904
2795 1095 1904
2796 1095 1904
2797 1095 1904
2798 1095 1904
2799 1095 1904
2800 1095 1904
2801 1095 1904
3609 3069 3437
3610 1043 3437
3611 1043 3437
3612 1749 3438
3613 1749 3438
3614 1043 3438
5724 4930 4554
3615 1747 3520
3616 3069 3520
3617 1832 3520
3618 1079 3520
3619 1079 3520
4822 4456 4650
3620 1069 3521
3621 1043 3521
3622 1043 3521
3623 1043 3521
3624 1832 3521
3625 1832 3521
3626 1079 3521
4823 4456 1591
4824 3949 1591
3627 2819 2991
