# Supplementary material for: Quantitative genetic analyses provide parameters for selection and conservation of captive Great-billed Seed-finches (Sporophila maximiliani)
Source: PLoS One. 2020 Jul 30;15(7):e0236647. doi: 10.1371/journal.pone.0236647 (PMC7392336; doi:10.1371/journal.pone.0236647)
Supplement: S2 Data — (ZIP) [file pone.0236647.s002.zip]

Archive with 2 entries (2 files):
- data.txt
- postgibbs_samples_final.txt
