# Supplementary material for: Quantitative genetic analyses provide parameters for selection and conservation of captive Great-billed Seed-finches (Sporophila maximiliani)
Source: PLoS One. 2020 Jul 30;15(7):e0236647. doi: 10.1371/journal.pone.0236647 (PMC7392336; doi:10.1371/journal.pone.0236647)
Supplement: S2 Data — (ZIP) [file pone.0236647.s002.zip › data.txt]

Trait Group Breeder AgeLin AgeQuad Info
 129 182 60 1.629 2.654 70 2017
 276 359 24 6.733 45.332 49 2010
 343 34 171 5.725 32.779 597 2012
 200 35 171 5.744 32.999 597 2012
 370 38 171 4.767 22.724 597 2012
 136 45 171 4.786 22.907 597 2012
 359 53 171 4.805 23.091 597 2012
 232 68 171 4.844 23.461 597 2012
 339 73 171 4.863 23.647 597 2012
 294 86 171 4.901 24.021 597 2012
 299 105 171 4.939 24.399 597 2012
 61 451 182 3.316 10.995 40 2014
 334 456 182 3.450 11.902 40 2014
 184 457 182 3.488 12.168 40 2014
 176 459 182 3.546 12.573 40 2014
 114 460 182 3.565 12.709 40 2014
 274 463 182 3.642 13.262 40 2014
 341 698 19 4.466 19.943 40 2014
 101 351 107 4.792 22.960 503 2009
 286 16 30 9.008 81.149 91 2009
 308 17 30 9.027 81.495 91 2009
 208 356 30 6.862 47.082 91 2009
 168 360 30 6.881 47.345 91 2009
 388 370 30 6.957 48.406 91 2009
 181 372 30 7.973 63.573 91 2009
 230 379 30 7.034 49.479 91 2009
 145 717 56 6.799 46.222 180 2011
 245 719 56 6.837 46.744 180 2011
 199 721 56 6.875 47.270 180 2011
 230 724 56 6.933 48.064 180 2011
 313 726 56 6.971 48.597 180 2011
 359 727 56 6.990 48.864 180 2011
 258 728 56 7.029 49.402 180 2011
 310 729 56 7.048 49.672 180 2011
 230 487 125 7.579 57.441 113 2009
 63 491 125 7.617 58.024 113 2009
 320 495 125 7.636 58.316 113 2009
 298 483 125 1.867 3.487 341 2016
 118 254 167 8.992 80.853 111 2007
 232 261 167 9.624 92.628 111 2007
 499 271 167 10.678 114.030 111 2007
 384 491 167 9.567 91.524 111 2007
 582 495 167 9.586 91.891 111 2007
 385 499 167 9.605 92.259 111 2007
 453 515 167 9.644 92.997 111 2007
 523 533 167 10.698 114.440 111 2007
 7 534 167 9.701 94.109 111 2007
 360 541 167 8.724 76.100 111 2007
 527 550 167 9.739 94.855 111 2007
 481 552 167 8.743 76.434 111 2007
 479 556 167 9.759 95.228 111 2007
 475 564 167 8.781 77.106 111 2007
 475 570 167 10.793 116.500 111 2007
 590 571 167 9.797 95.978 111 2007
 548 572 167 8.800 77.443 111 2007
 453 580 167 9.816 96.354 111 2007
 291 582 167 8.819 77.781 111 2007
 495 590 167 9.835 96.731 111 2007
 4 597 167 9.854 97.108 111 2007
 350 598 167 8.858 78.458 111 2007
 287 606 167 8.877 78.798 111 2007
 367 611 167 9.893 97.865 111 2007
 481 620 167 9.912 98.244 111 2007
 419 626 167 9.931 98.625 111 2007
 428 645 167 9.989 99.770 111 2007
 175 1 102 4.134 17.094 231 2014
 305 16 102 3.924 15.395 231 2014
 354 17 102 3.943 15.546 231 2014
 325 18 102 3.981 15.850 231 2014
 497 19 102 4.019 16.156 231 2014
 426 20 102 4.039 16.311 231 2014
 267 21 102 4.058 16.466 231 2014
 225 345 102 2.160 4.667 231 2014
 226 370 102 1.873 3.508 231 2014
 123 379 102 1.950 3.801 231 2014
 201 384 102 2.007 4.028 231 2014
 238 251 132 11.957 142.974 553 2006
 422 716 43 11.670 136.181 553 2006
 212 718 43 11.727 137.527 553 2006
 308 719 43 11.746 137.977 553 2006
 215 720 43 11.766 138.427 553 2006
 1 722 43 11.804 139.331 553 2006
 306 723 43 11.823 139.784 553 2006
 113 724 43 11.842 140.237 553 2006
 164 726 132 11.881 141.147 553 2006
 296 727 132 11.900 141.602 553 2006
 53 730 132 11.976 143.433 553 2006
 93 259 162 2.998 8.989 35 2016
 377 298 162 2.711 7.348 35 2016
 510 307 162 2.768 7.663 35 2016
 420 316 162 2.807 7.877 35 2016
 464 324 162 2.845 8.093 35 2016
 341 328 162 2.883 8.313 35 2016
 508 472 162 2.960 8.761 35 2016
 432 514 71 2.538 6.442 35 2016
 399 522 71 2.557 6.540 35 2016
 353 570 162 2.692 7.244 35 2016
 567 589 162 2.730 7.452 35 2016
 478 596 162 2.749 7.557 35 2016
 485 610 162 2.787 7.769 35 2016
 476 624 162 2.826 7.985 35 2016
 285 638 162 2.864 8.203 35 2016
 41 440 93 5.717 32.685 118 2010
 177 442 93 5.755 33.125 118 2010
 409 444 93 5.794 33.568 118 2010
 96 447 93 5.870 34.462 118 2010
 421 450 93 5.909 34.914 118 2010
 406 490 148 5.616 31.537 479 2012
 551 491 22 4.619 21.336 479 2012
 350 499 22 4.657 21.692 479 2012
 26 514 148 5.692 32.404 479 2012
 365 515 22 4.696 22.051 479 2012
 436 523 22 4.715 22.231 479 2012
 455 590 22 4.887 23.887 479 2012
 482 620 22 4.964 24.643 479 2012
 370 626 22 4.983 24.833 479 2012
 401 640 22 5.022 25.217 479 2012
 392 724 148 5.884 34.623 479 2012
 403 243 112 4.846 23.488 589 2011
 168 245 112 4.874 23.754 589 2011
 258 438 16 2.374 5.635 542 2015
 270 443 16 3.034 9.204 542 2015
 223 267 36 2.672 7.142 473 2004
 174 269 36 8.677 75.290 473 2004
 135 273 36 2.697 7.274 473 2004
 67 275 36 6.703 44.928 473 2004
 365 289 36 4.767 22.724 473 2004
 201 294 36 6.799 46.222 473 2004
 252 295 36 4.805 23.091 473 2004
 330 302 36 4.844 23.461 473 2004
 181 306 36 2.870 8.234 473 2004
 258 312 36 8.888 78.993 473 2004
 262 321 36 6.933 48.064 473 2004
 204 323 36 4.939 24.399 473 2004
 269 330 36 6.990 48.864 473 2004
 416 465 36 3.042 9.254 473 2004
 199 471 36 3.061 9.371 473 2004
 328 497 36 8.600 73.965 473 2004
 34 502 36 3.617 13.083 473 2004
 205 504 36 8.619 74.295 473 2004
 51 505 36 2.620 6.866 473 2004
 63 506 36 7.623 58.107 473 2004
 204 510 36 3.636 13.222 473 2004
 120 512 36 8.639 74.626 473 2004
 206 513 36 2.640 6.967 473 2004
 212 516 36 6.645 44.160 473 2004
 322 519 36 3.655 13.361 473 2004
 197 525 36 2.683 7.200 473 2004
 329 531 36 8.696 75.623 473 2004
 296 532 36 7.699 59.282 473 2004
 172 536 36 3.713 13.785 473 2004
 226 538 36 2.716 7.378 473 2004
 193 540 36 6.722 45.185 473 2004
 343 542 36 3.727 13.887 473 2004
 383 543 36 4.729 22.360 473 2004
 184 546 36 8.734 76.291 473 2004
 288 547 36 2.735 7.482 473 2004
 248 551 36 6.741 45.443 473 2004
 341 553 36 4.748 22.542 473 2004
 343 554 36 3.751 14.071 473 2004
 302 563 36 6.779 45.961 473 2004
 200 565 36 4.786 22.907 473 2004
 338 568 36 8.792 77.299 473 2004
 239 569 36 2.793 7.800 473 2004
 397 577 36 6.812 46.408 473 2004
 397 581 36 6.818 46.483 473 2004
 282 583 36 4.824 23.276 473 2004
 178 587 36 2.831 8.016 473 2004
 452 591 36 6.837 46.744 473 2004
 270 594 36 3.847 14.799 473 2004
 508 601 36 8.869 78.653 473 2004
 176 602 36 7.872 61.968 473 2004
 320 605 36 6.875 47.270 473 2004
 281 609 36 2.889 8.344 473 2004
 88 613 36 4.901 24.021 473 2004
 374 616 36 8.907 79.334 473 2004
 249 617 36 2.908 8.456 473 2004
 386 621 36 6.914 47.798 473 2004
 211 623 36 4.920 24.210 473 2004
 287 629 36 8.945 80.018 473 2004
 348 630 36 2.946 8.680 473 2004
 313 632 36 6.952 48.330 473 2004
 223 635 36 8.964 80.362 473 2004
 15 636 36 2.965 8.793 473 2004
 269 641 36 6.971 48.597 473 2004
 319 647 36 8.006 64.098 473 2004
 284 228 10 5.298 28.071 328 2012
 273 230 10 5.337 28.478 328 2012
 313 232 10 5.367 28.801 328 2012
 304 234 10 4.378 19.168 328 2012
 328 236 10 5.413 29.302 328 2012
 113 237 10 4.417 19.506 328 2012
 168 239 10 5.452 29.719 328 2012
 195 242 10 5.490 30.138 328 2012
 269 243 10 4.493 20.189 328 2012
 138 244 10 5.509 30.349 328 2012
 195 245 10 4.521 20.435 328 2012
 114 247 10 5.528 30.561 328 2012
 119 250 10 4.589 21.059 328 2012
 295 253 10 4.627 21.412 328 2012
 125 362 166 2.385 5.688 328 2012
 232 368 166 2.423 5.872 328 2012
 145 373 166 2.462 6.059 328 2012
 151 397 166 2.653 7.039 328 2012
 296 550 76 2.850 8.124 198 2014
 199 562 76 2.889 8.344 198 2014
 395 570 76 3.904 15.245 198 2014
 319 582 76 1.930 3.726 198 2014
 315 596 76 3.962 15.697 198 2014
 343 597 76 2.965 8.793 198 2014
 347 603 76 3.981 15.850 198 2014
 303 610 76 4.000 16.003 198 2014
 331 624 76 4.039 16.311 198 2014
 287 638 76 4.077 16.622 198 2014
 231 540 158 4.844 23.461 82 2006
 208 551 158 4.863 23.647 82 2006
 177 563 158 4.901 24.021 82 2006
 247 577 158 4.934 24.344 82 2006
 247 581 158 4.939 24.399 82 2006
 271 591 158 4.959 24.588 82 2006
 190 605 158 4.997 24.970 82 2006
 234 621 158 5.035 25.354 82 2006
 342 632 158 5.074 25.742 82 2006
 294 641 158 5.093 25.937 82 2006
 200 40 135 4.709 22.179 458 2011
 304 49 60 2.735 7.482 458 2011
 367 82 135 4.824 23.276 458 2011
 362 98 135 4.863 23.647 458 2011
 236 262 60 2.755 7.587 458 2011
 297 307 37 6.990 48.864 458 2011
 282 329 152 6.109 37.316 458 2011
 219 451 152 5.725 32.779 458 2011
 332 452 152 5.802 33.663 458 2011
 339 455 152 5.840 34.109 458 2011
 211 458 152 5.917 35.011 458 2011
 303 459 152 5.955 35.466 458 2011
 408 464 152 6.089 37.082 458 2011
 392 660 152 5.780 33.409 458 2011
 311 665 152 5.876 34.526 458 2011
 373 687 152 6.224 38.734 458 2011
 439 256 125 4.931 24.317 238 2013
 327 265 44 3.513 12.341 238 2013
 286 280 74 5.564 30.956 238 2013
 283 293 44 3.639 13.242 238 2013
 340 298 74 5.660 32.031 238 2013
 414 301 44 3.685 13.583 238 2013
 324 307 74 5.717 32.685 238 2013
 331 314 44 3.743 14.010 238 2013
 260 407 74 4.471 19.992 238 2013
 345 408 74 4.510 20.337 238 2013
 328 409 74 4.548 20.684 238 2013
 399 411 74 4.586 21.034 238 2013
 381 413 74 3.609 13.023 238 2013
 409 415 74 4.625 21.387 238 2013
 265 420 74 4.701 22.102 238 2013
 274 427 74 4.759 22.646 238 2013
 437 428 74 4.778 22.829 238 2013
 248 432 74 4.816 23.197 238 2013
 480 467 125 4.893 23.941 238 2013
 540 473 125 4.912 24.129 238 2013
 401 480 125 4.950 24.507 238 2013
 526 483 125 4.970 24.697 238 2013
 424 494 125 5.430 29.481 238 2013
 512 498 74 5.449 29.689 238 2013
 321 514 74 5.487 30.108 238 2013
 528 533 74 5.545 30.743 238 2013
 496 570 74 5.640 31.815 238 2013
 311 589 74 5.679 32.248 238 2013
 404 596 74 5.698 32.466 238 2013
 312 642 125 3.820 14.589 238 2013
 444 675 139 5.772 33.314 238 2013
 437 678 139 5.810 33.758 238 2013
 490 681 139 5.890 34.687 238 2013
 5 304 60 3.685 13.583 450 2010
 14 482 125 2.828 8.000 211 2016
 274 38 46 4.348 18.906 69 2013
 297 346 196 5.265 27.724 463 2010
 309 395 196 5.169 26.724 463 2010
 529 266 195 5.493 30.168 373 2004
 310 267 195 3.494 12.207 373 2004
 185 289 195 5.588 31.230 373 2004
 272 295 195 5.627 31.660 373 2004
 330 302 195 5.665 32.093 373 2004
 400 311 195 4.707 22.154 373 2004
 501 502 195 4.438 19.700 373 2004
 317 613 195 5.723 32.748 373 2004
 421 643 195 4.803 23.065 373 2004
 65 45 150 8.466 71.675 152 2009
 199 61 150 8.504 72.326 152 2009
 239 73 150 8.543 72.979 152 2009
 106 102 150 4.614 21.286 152 2009
 253 105 150 8.619 74.295 152 2009
 351 114 150 6.645 44.160 152 2009
 327 120 150 6.684 44.671 152 2009
 174 300 150 1.681 2.826 152 2009
 404 261 20 2.566 6.582 484 2015
 453 271 20 3.620 13.102 484 2015
 426 272 20 2.623 6.881 484 2015
 336 280 20 3.658 13.381 484 2015
 345 281 20 2.661 7.083 484 2015
 278 299 20 2.757 7.602 484 2015
 476 307 20 3.811 14.527 484 2015
 372 308 20 2.815 7.923 484 2015
 392 316 20 3.850 14.820 484 2015
 446 317 20 2.853 8.140 484 2015
 445 324 20 3.888 15.117 484 2015
 378 325 20 2.891 8.360 484 2015
 385 328 20 3.926 15.417 484 2015
 393 329 20 2.930 8.583 484 2015
 538 453 20 3.639 13.242 484 2015
 373 658 20 3.579 12.807 484 2015
 431 667 20 2.735 7.482 484 2015
 576 671 20 2.793 7.800 484 2015
 332 685 20 4.022 16.178 484 2015
 443 697 20 3.677 13.522 484 2015
 491 702 20 3.754 14.092 484 2015
 487 712 20 2.872 8.250 484 2015
 338 271 79 6.585 43.363 365 2012
 353 272 79 5.588 31.230 365 2012
 313 280 79 6.623 43.869 365 2012
 188 324 79 6.853 46.969 365 2012
 305 524 79 3.576 12.787 365 2012
 325 651 79 6.528 42.609 365 2012
 308 659 79 5.547 30.773 365 2012
 375 660 79 5.567 30.986 365 2012
 532 675 79 6.831 46.669 365 2012
 486 678 79 6.870 47.195 365 2012
 293 680 79 5.931 35.173 365 2012
 467 690 79 5.473 29.958 365 2012
 326 694 79 6.604 43.616 365 2012
 433 697 79 6.643 44.124 365 2012
 320 703 79 5.723 32.748 365 2012
 361 704 79 6.738 45.406 365 2012
 340 705 79 6.758 45.665 365 2012
 399 709 79 5.799 33.631 365 2012
 420 710 79 5.818 33.854 365 2012
 468 712 79 5.838 34.077 365 2012
 259 7 125 2.856 8.156 372 2015
 183 473 125 2.760 7.617 372 2015
 412 227 65 2.535 6.429 530 2016
 226 233 65 2.612 6.823 530 2016
 156 235 65 2.650 7.025 530 2016
 207 238 65 2.689 7.230 530 2016
 6 246 65 2.765 7.648 530 2016
 370 23 116 4.805 23.091 191 2014
 245 67 116 4.422 19.554 191 2014
 199 68 116 3.425 11.733 191 2014
 338 73 116 3.444 11.865 191 2014
 393 81 116 3.464 11.997 191 2014
 143 85 116 4.479 20.066 191 2014
 257 95 116 4.499 20.238 191 2014
 298 105 116 3.521 12.399 191 2014
 326 116 116 4.556 20.759 191 2014
 400 117 116 3.559 12.670 191 2014
 362 136 116 4.633 21.463 191 2014
 403 151 116 4.671 21.820 191 2014
 381 157 116 4.690 21.999 191 2014
 315 161 116 4.709 22.179 191 2014
 408 176 116 4.748 22.542 191 2014
 247 298 116 4.575 20.934 191 2014
 302 299 116 3.579 12.807 191 2014
 81 60 60 1.594 2.539 218 2017
 122 390 24 2.672 7.142 258 2015
 369 57 60 3.382 11.435 227 2012
 325 64 60 3.401 11.565 227 2012
 358 76 60 3.439 11.827 227 2012
 214 92 60 2.481 6.154 227 2012
 325 155 60 2.672 7.142 227 2012
 203 158 60 2.692 7.244 227 2012
 380 201 60 2.596 6.738 227 2012
 302 277 60 3.458 11.959 227 2012
 244 291 60 2.519 6.346 227 2012
 336 326 60 2.730 7.452 227 2012
 413 40 141 3.516 12.360 167 2013
 531 57 141 2.557 6.540 167 2013
 393 64 141 2.577 6.639 167 2013
 269 76 141 2.615 6.838 167 2013
 427 82 141 3.631 13.182 167 2013
 379 91 141 2.653 7.039 167 2013
 437 100 141 2.672 7.142 167 2013
 455 114 141 2.711 7.348 167 2013
 292 118 141 2.730 7.452 167 2013
 481 120 141 2.749 7.557 167 2013
 301 139 141 3.803 14.464 167 2013
 369 148 141 2.826 7.985 167 2013
 464 165 141 2.883 8.313 167 2013
 417 173 141 2.902 8.424 167 2013
 502 256 141 5.011 25.107 167 2013
 412 257 141 4.014 16.112 167 2013
 239 261 141 4.551 20.709 167 2013
 352 277 60 2.634 6.938 167 2013
 367 281 141 4.647 21.590 167 2013
 502 282 141 3.650 13.321 167 2013
 371 287 141 3.688 13.603 167 2013
 441 290 60 2.692 7.244 167 2013
 368 293 141 3.718 13.826 167 2013
 438 301 141 3.765 14.174 167 2013
 290 303 60 2.768 7.663 167 2013
 373 310 60 2.807 7.877 167 2013
 368 318 60 2.845 8.093 167 2013
 543 325 141 4.877 23.780 167 2013
 511 328 141 5.912 34.946 167 2013
 512 333 60 2.922 8.535 167 2013
 252 334 141 5.586 31.200 167 2013
 533 335 141 4.589 21.059 167 2013
 284 336 141 5.624 31.629 167 2013
 350 337 141 4.627 21.412 167 2013
 330 338 141 4.666 21.769 167 2013
 443 341 141 4.857 23.594 167 2013
 447 524 60 2.596 6.738 167 2013
 587 599 60 2.787 7.769 167 2013
 447 100 162 2.555 6.526 574 2013
 347 277 162 2.516 6.332 574 2013
 437 290 162 2.574 6.624 574 2013
 341 303 162 2.650 7.025 574 2013
 281 310 162 2.689 7.230 574 2013
 428 318 162 2.727 7.437 574 2013
 564 333 162 2.804 7.861 574 2013
 115 478 162 2.900 8.408 574 2013
 523 484 162 2.957 8.745 574 2013
 369 500 162 3.417 11.677 574 2013
 311 501 162 2.420 5.859 574 2013
 322 518 162 2.459 6.046 574 2013
 490 524 162 2.478 6.140 574 2013
 464 528 162 2.497 6.236 574 2013
 467 544 162 2.535 6.429 574 2013
 352 566 162 2.593 6.723 574 2013
 478 573 162 2.612 6.823 574 2013
 418 584 162 2.631 6.924 574 2013
 601 599 162 2.670 7.127 574 2013
 219 345 102 3.100 9.607 516 2013
 154 349 166 3.157 9.967 516 2013
 244 370 102 2.812 7.907 516 2013
 164 28 60 5.315 28.245 563 2011
 489 29 60 6.330 40.074 563 2011
 368 30 60 5.334 28.449 563 2011
 516 31 60 6.350 40.317 563 2011
 465 32 60 5.353 28.654 563 2011
 433 33 60 6.388 40.806 563 2011
 393 52 60 6.848 46.894 563 2011
 204 60 60 6.867 47.157 563 2011
 186 61 60 5.870 34.462 563 2011
 470 71 60 3.896 15.181 563 2011
 340 76 60 3.915 15.331 563 2011
 202 80 60 6.925 47.950 563 2011
 333 81 60 5.928 35.140 563 2011
 511 82 60 4.931 24.317 563 2011
 369 91 60 3.954 15.632 563 2011
 431 95 60 6.963 48.482 563 2011
 162 104 60 6.982 48.750 563 2011
 308 120 60 4.050 16.399 563 2011
 360 124 60 7.059 49.826 563 2011
 323 125 60 6.062 36.749 563 2011
 383 132 60 5.085 25.853 563 2011
 403 148 60 4.126 17.026 563 2011
 376 157 60 7.155 51.188 563 2011
 389 163 60 5.180 26.837 563 2011
 336 166 60 3.187 10.158 563 2011
 450 170 60 6.196 38.394 563 2011
 209 172 60 5.200 27.036 563 2011
 444 173 60 4.203 17.665 563 2011
 205 190 60 4.970 24.697 563 2011
 312 194 60 5.008 25.079 563 2011
 270 202 60 7.078 50.097 563 2011
 400 213 60 6.158 37.920 563 2011
 531 256 60 6.311 39.832 563 2011
 1 259 60 7.327 53.686 563 2011
 6 261 60 5.851 34.237 563 2011
 2 265 60 4.893 23.941 563 2011
 242 272 60 5.909 34.914 563 2011
 252 280 60 6.944 48.216 563 2011
 83 281 60 5.947 35.368 563 2011
 406 285 60 5.985 35.825 563 2011
 447 290 60 3.992 15.937 563 2011
 254 293 60 5.019 25.189 563 2011
 466 298 60 7.040 49.556 563 2011
 354 301 60 5.065 25.659 563 2011
 275 307 60 7.097 50.369 563 2011
 162 308 60 6.100 37.215 563 2011
 352 310 60 4.107 16.868 563 2011
 334 314 60 5.123 26.245 563 2011
 15 317 60 6.139 37.684 563 2011
 264 318 60 4.145 17.185 563 2011
 362 322 60 5.161 26.639 563 2011
 226 324 60 7.174 51.463 563 2011
 225 325 60 6.177 38.157 563 2011
 346 328 60 7.212 52.014 563 2011
 373 331 60 5.219 27.236 563 2011
 262 335 60 5.890 34.687 563 2011
 254 599 60 4.088 16.711 563 2011
 340 405 147 9.131 83.384 528 2009
 288 418 147 8.901 79.236 528 2009
 338 514 125 8.710 75.861 528 2009
 375 527 125 6.755 45.628 528 2009
 292 533 125 8.767 76.866 528 2009
 317 535 125 6.774 45.887 528 2009
 162 552 133 6.812 46.408 528 2009
 229 556 133 7.828 61.280 528 2009
 360 564 125 6.851 46.932 528 2009
 165 571 125 7.866 61.882 528 2009
 299 592 125 6.908 47.723 528 2009
 300 598 133 6.927 47.988 528 2009
 154 622 133 6.985 48.788 528 2009
 328 627 133 7.004 49.056 528 2009
 343 633 133 7.023 49.325 528 2009
 293 642 133 7.042 49.594 528 2009
 192 55 60 2.642 6.981 255 2013
 279 186 60 2.700 7.289 255 2013
 144 349 24 3.141 9.863 255 2013
 16 382 24 2.891 8.360 255 2013
 271 261 214 3.603 12.984 437 2013
 405 265 214 2.645 6.996 437 2013
 59 271 214 4.657 21.692 437 2013
 426 272 214 3.661 13.402 437 2013
 470 281 214 3.699 13.684 437 2013
 405 282 214 2.702 7.303 437 2013
 411 287 214 2.741 7.512 437 2013
 318 293 214 2.771 7.678 437 2013
 366 301 214 2.817 7.938 437 2013
 434 314 214 2.875 8.266 437 2013
 445 649 214 4.542 20.634 437 2013
 536 651 214 4.600 21.160 437 2013
 548 652 214 4.619 21.336 437 2013
 498 659 214 3.620 13.102 437 2013
 463 660 214 3.639 13.242 437 2013
 359 662 214 3.677 13.522 437 2013
 334 664 214 3.716 13.805 437 2013
 404 694 214 4.677 21.871 437 2013
 447 695 214 3.696 13.663 437 2013
 379 696 214 4.696 22.051 437 2013
 563 700 214 3.757 14.112 437 2013
 430 701 214 3.776 14.257 437 2013
 506 703 214 3.795 14.402 437 2013
 325 704 214 4.811 23.144 437 2013
 373 706 214 3.833 14.694 437 2013
 401 712 214 3.910 15.288 437 2013
 109 241 112 4.792 22.960 26 2014
 182 298 162 5.542 30.712 189 2013
 186 466 162 5.772 33.314 189 2013
 275 483 162 4.852 23.541 189 2013
 321 485 162 4.909 24.102 189 2013
 368 498 162 5.331 28.420 189 2013
 389 514 162 5.369 28.830 189 2013
 156 522 162 5.389 29.036 189 2013
 378 533 162 5.427 29.451 189 2013
 216 549 162 5.465 29.868 189 2013
 478 560 162 5.504 30.289 189 2013
 274 596 162 5.580 31.139 189 2013
 226 610 162 5.619 31.568 189 2013
 74 620 162 4.641 21.539 189 2013
 404 624 162 5.657 32.000 189 2013
 290 626 162 4.660 21.718 189 2013
 220 638 162 5.695 32.435 189 2013
 120 645 162 4.718 22.257 189 2013
 370 41 13 3.513 12.341 535 2007
 315 46 13 4.529 20.510 535 2007
 363 48 13 3.532 12.476 535 2007
 374 56 13 3.551 12.612 535 2007
 341 69 13 4.586 21.034 535 2007
 467 70 13 3.590 12.885 535 2007
 321 75 13 3.609 13.023 535 2007
 376 87 13 4.644 21.565 535 2007
 300 89 13 3.647 13.301 535 2007
 362 99 13 3.666 13.442 535 2007
 418 112 13 4.701 22.102 535 2007
 446 126 13 4.759 22.646 535 2007
 331 140 13 2.804 7.861 535 2007
 304 147 13 3.820 14.589 535 2007
 489 162 13 4.874 23.754 535 2007
 375 164 13 3.877 15.032 535 2007
 470 171 13 4.893 23.941 535 2007
 240 263 13 3.570 12.748 535 2007
 323 276 13 3.628 13.162 535 2007
 124 286 13 4.682 21.922 535 2007
 238 294 13 4.720 22.283 535 2007
 246 302 162 2.765 7.648 535 2007
 262 309 13 3.800 14.443 535 2007
 167 323 162 2.861 8.187 535 2007
 487 330 13 4.912 24.129 535 2007
 337 332 162 2.919 8.519 535 2007
 201 553 162 2.670 7.127 535 2007
 278 565 162 2.708 7.333 535 2007
 336 583 162 2.746 7.542 535 2007
 267 613 162 2.823 7.969 535 2007
 257 623 162 2.842 8.078 535 2007
 153 260 162 4.994 24.943 324 2002
 7 274 162 4.592 21.084 324 2002
 228 306 162 5.761 33.188 324 2002
 275 309 162 8.770 76.914 324 2002
 188 311 162 6.777 45.924 324 2002
 227 320 162 5.818 33.854 324 2002
 297 465 162 5.933 35.205 324 2002
 157 471 162 5.953 35.433 324 2002
 181 474 162 3.959 15.676 324 2002
 96 502 162 6.508 42.359 324 2002
 203 505 162 5.512 30.379 324 2002
 310 513 162 5.531 30.591 324 2002
 187 519 162 6.547 42.860 324 2002
 108 525 162 5.575 31.078 324 2002
 319 536 162 6.604 43.616 324 2002
 225 538 162 5.608 31.445 324 2002
 246 542 162 6.618 43.797 324 2002
 182 547 162 5.627 31.660 324 2002
 246 554 162 6.643 44.124 324 2002
 185 561 162 4.668 21.794 324 2002
 93 569 162 5.684 32.311 324 2002
 127 574 162 6.700 44.891 324 2002
 218 587 162 5.723 32.748 324 2002
 237 594 162 6.738 45.406 324 2002
 260 614 162 6.796 46.184 324 2002
 145 617 162 5.799 33.631 324 2002
 227 625 162 4.822 23.249 324 2002
 340 630 162 5.838 34.077 324 2002
 257 634 162 6.853 46.969 324 2002
 178 636 162 5.857 34.301 324 2002
 252 646 162 6.892 47.496 324 2002
 224 115 162 3.727 13.887 29 2010
 223 135 162 2.807 7.877 29 2010
 293 142 162 4.819 23.223 29 2010
 189 146 162 1.829 3.345 29 2010
 214 268 162 4.608 21.235 29 2010
 259 269 162 3.612 13.043 29 2010
 164 278 162 3.650 13.321 29 2010
 226 296 162 4.742 22.490 29 2010
 252 310 162 5.816 33.822 29 2010
 108 312 162 3.822 14.610 29 2010
 166 313 162 2.826 7.985 29 2010
 239 327 162 2.922 8.535 29 2010
 324 476 162 4.014 16.112 29 2010
 265 478 162 6.027 36.319 29 2010
 155 484 162 6.084 37.015 29 2010
 266 493 162 3.516 12.360 29 2010
 276 496 162 4.532 20.535 29 2010
 370 497 162 3.535 12.495 29 2010
 132 500 162 6.544 42.824 29 2010
 289 501 162 5.547 30.773 29 2010
 298 503 162 4.551 20.709 29 2010
 145 512 162 3.573 12.768 29 2010
 323 517 162 6.582 43.327 29 2010
 246 518 162 5.586 31.200 29 2010
 279 527 162 6.621 43.833 29 2010
 200 530 162 4.627 21.412 29 2010
 245 531 162 3.631 13.182 29 2010
 325 537 162 4.647 21.590 29 2010
 336 544 162 5.662 32.062 29 2010
 174 546 162 3.669 13.462 29 2010
 383 555 162 4.685 21.948 29 2010
 273 559 162 3.707 13.744 29 2010
 278 566 162 5.720 32.717 29 2010
 418 567 162 4.723 22.308 29 2010
 352 584 162 5.758 33.157 29 2010
 225 586 162 3.765 14.174 29 2010
 133 588 162 2.768 7.663 29 2010
 290 595 162 4.781 22.855 29 2010
 255 598 162 6.793 46.147 29 2010
 418 599 162 5.797 33.599 29 2010
 331 605 162 1.810 3.276 29 2010
 277 606 162 6.812 46.408 29 2010
 305 618 162 2.845 8.093 29 2010
 295 628 162 2.878 8.281 29 2010
 344 629 162 3.880 15.053 29 2010
 218 637 162 2.902 8.424 29 2010
 333 642 162 6.908 47.723 29 2010
 394 644 162 3.918 15.352 29 2010
 295 648 162 2.960 8.761 29 2010
 312 277 162 2.552 6.512 579 2013
 265 301 162 3.683 13.562 579 2013
 220 310 162 2.724 7.422 579 2013
 304 484 162 2.993 8.956 579 2013
 243 494 162 5.427 29.451 579 2013
 288 495 162 4.430 19.627 579 2013
 152 509 162 3.472 12.054 579 2013
 127 515 162 4.488 20.140 579 2013
 244 517 162 3.491 12.187 579 2013
 302 527 162 3.529 12.457 579 2013
 327 528 162 2.533 6.415 579 2013
 137 534 162 4.545 20.659 579 2013
 338 544 162 2.571 6.610 579 2013
 397 552 162 3.587 12.866 579 2013
 190 564 162 3.625 13.142 579 2013
 310 566 162 2.629 6.909 579 2013
 318 573 162 2.648 7.010 579 2013
 353 599 162 2.705 7.318 579 2013
 211 604 162 4.718 22.257 579 2013
 219 606 162 3.721 13.846 579 2013
 265 611 162 4.737 22.438 579 2013
 146 620 162 4.756 22.620 579 2013
 224 626 162 4.775 22.803 579 2013
 149 715 162 4.411 19.457 579 2013
 46 480 162 1.632 2.663 54 2016
 1 483 162 1.651 2.726 54 2016
 625 498 162 2.130 4.538 54 2016
 138 233 65 3.998 15.981 72 2014
 207 235 65 4.036 16.289 72 2014
 519 238 65 4.074 16.600 72 2014
 295 246 65 4.151 17.230 72 2014
 131 248 65 4.189 17.550 72 2014
 293 251 65 4.228 17.873 72 2014
 82 252 65 4.247 18.035 72 2014
 25 255 65 4.285 18.362 72 2014
 410 579 162 2.823 7.969 295 2015
 192 640 162 1.980 3.919 295 2015
 184 645 162 1.999 3.995 295 2015
 224 38 209 3.450 11.902 331 2014
 232 45 209 3.469 12.035 331 2014
 384 55 209 2.492 6.208 331 2014
 462 61 209 3.507 12.302 331 2014
 344 63 209 2.511 6.304 331 2014
 414 68 209 3.527 12.437 331 2014
 407 73 209 3.546 12.573 331 2014
 410 86 209 3.584 12.846 331 2014
 337 96 209 3.603 12.984 331 2014
 418 105 209 3.622 13.122 331 2014
 335 117 209 3.661 13.402 331 2014
 191 125 209 3.699 13.684 331 2014
 300 137 209 3.737 13.969 331 2014
 18 265 60 2.530 6.401 331 2014
 312 299 209 3.680 13.542 331 2014
 212 98 81 3.924 15.395 56 2012
 120 158 60 2.122 4.503 56 2012
 136 272 162 3.713 13.785 178 2013
 45 495 162 3.617 13.083 178 2013
 113 515 162 3.674 13.502 178 2013
 230 523 162 3.694 13.643 178 2013
 192 534 162 3.732 13.928 178 2013
 165 550 162 3.770 14.215 178 2013
 326 556 162 3.789 14.360 178 2013
 361 562 162 3.809 14.506 178 2013
 135 571 162 3.828 14.652 178 2013
 259 580 162 3.847 14.799 178 2013
 281 590 162 3.866 14.947 178 2013
 216 611 162 3.924 15.395 178 2013
 235 620 162 3.943 15.546 178 2013
 146 626 162 3.962 15.697 178 2013
 167 640 162 4.000 16.003 178 2013
 170 645 162 4.019 16.156 178 2013
 153 480 162 2.034 4.139 421 2016
 222 483 162 2.054 4.217 421 2016
 230 259 146 2.908 8.456 52 2016
 233 75 162 2.722 7.407 4 2007
 413 99 162 2.779 7.724 4 2007
 365 112 162 3.814 14.548 4 2007
 207 115 162 5.827 33.950 4 2007
 196 126 162 3.872 14.990 4 2007
 286 140 162 1.917 3.674 4 2007
 282 142 162 6.919 47.874 4 2007
 307 146 162 3.929 15.438 4 2007
 133 288 162 2.798 7.831 4 2007
 203 294 162 3.833 14.694 4 2007
 178 295 162 1.840 3.386 4 2007
 256 302 162 1.878 3.528 4 2007
 168 319 162 5.961 35.531 4 2007
 183 323 162 1.974 3.897 4 2007
 262 330 162 4.025 16.200 4 2007
 271 489 162 6.593 43.471 4 2007
 194 496 162 6.632 43.978 4 2007
 262 501 162 7.647 58.483 4 2007
 279 509 162 8.663 75.052 4 2007
 223 517 162 8.682 75.385 4 2007
 262 518 162 7.686 59.071 4 2007
 316 526 162 3.718 13.826 4 2007
 199 527 162 8.721 76.052 4 2007
 330 540 162 3.757 14.112 4 2007
 194 543 162 1.763 3.109 4 2007
 220 546 162 5.769 33.283 4 2007
 287 551 162 3.776 14.257 4 2007
 170 553 162 1.782 3.177 4 2007
 320 559 162 5.807 33.727 4 2007
 265 565 162 1.821 3.315 4 2007
 319 577 162 3.847 14.799 4 2007
 319 581 162 3.852 14.842 4 2007
 212 583 162 1.859 3.456 4 2007
 212 595 162 6.881 47.345 4 2007
 258 605 162 3.910 15.288 4 2007
 300 613 162 1.936 3.747 4 2007
 294 623 162 1.955 3.822 4 2007
 257 629 162 5.980 35.760 4 2007
 274 635 162 5.999 35.989 4 2007
 188 644 162 6.018 36.220 4 2007
 258 163 144 2.796 7.815 78 2014
 240 188 144 3.562 12.690 78 2014
 328 190 144 2.585 6.681 78 2014
 188 194 144 2.623 6.881 78 2014
 76 196 144 3.639 13.242 78 2014
 161 200 144 2.681 7.185 78 2014
 188 331 144 2.834 8.031 78 2014
 313 467 162 2.998 8.989 289 2015
 228 473 162 3.017 9.104 289 2015
 294 480 162 3.056 9.337 289 2015
 1 522 162 3.612 13.043 289 2015
 324 533 162 3.650 13.321 289 2015
 225 549 162 3.688 13.603 289 2015
 269 611 162 2.845 8.093 289 2015
 194 620 162 2.864 8.203 289 2015
 226 626 162 2.883 8.313 289 2015
 115 640 162 2.922 8.535 289 2015
 264 645 162 2.941 8.648 289 2015
 75 272 162 1.624 2.636 155 2016
 20 281 162 1.662 2.762 155 2016
 299 473 162 2.007 4.028 155 2016
 137 480 162 2.045 4.183 155 2016
 74 483 162 2.065 4.262 155 2016
 86 534 162 1.643 2.699 155 2016
 217 626 162 1.873 3.508 155 2016
 357 640 162 1.911 3.653 155 2016
 259 645 162 1.930 3.726 155 2016
 511 252 109 2.886 8.329 489 2016
 309 255 109 2.924 8.551 489 2016
 279 142 162 2.804 7.861 440 2012
 174 256 162 6.005 36.055 440 2012
 339 257 162 5.008 25.079 440 2012
 31 265 162 4.586 21.034 440 2012
 247 268 162 2.593 6.723 440 2012
 119 271 162 6.599 43.544 440 2012
 365 272 162 5.602 31.384 440 2012
 289 290 162 3.685 13.583 440 2012
 344 296 162 2.727 7.437 440 2012
 301 305 162 2.785 7.754 440 2012
 295 315 162 2.823 7.969 440 2012
 314 318 162 3.839 14.736 440 2012
 475 322 162 4.855 23.567 440 2012
 380 473 162 5.985 35.825 440 2012
 284 478 162 4.011 16.090 440 2012
 268 480 162 6.024 36.286 440 2012
 116 484 162 4.069 16.555 440 2012
 339 487 162 5.449 29.689 440 2012
 262 488 162 5.468 29.898 440 2012
 243 489 162 2.478 6.140 440 2012
 284 492 162 2.497 6.236 440 2012
 376 494 162 6.503 42.288 440 2012
 361 498 162 6.522 42.538 440 2012
 308 501 162 3.532 12.476 440 2012
 263 503 162 2.535 6.429 440 2012
 237 507 162 6.541 42.788 440 2012
 194 514 162 6.560 43.039 440 2012
 293 515 162 5.564 30.956 440 2012
 226 517 162 4.567 20.858 440 2012
 340 518 162 3.570 12.748 440 2012
 258 522 162 6.580 43.291 440 2012
 264 523 162 5.583 31.169 440 2012
 299 527 162 4.605 21.210 440 2012
 238 528 162 3.609 13.023 440 2012
 294 530 162 2.612 6.823 440 2012
 226 533 162 6.618 43.797 440 2012
 280 534 162 5.621 31.599 440 2012
 286 535 162 4.625 21.387 440 2012
 318 537 162 2.631 6.924 440 2012
 276 544 162 3.647 13.301 440 2012
 248 550 162 5.660 32.031 440 2012
 314 552 162 4.663 21.743 440 2012
 419 555 162 2.670 7.127 440 2012
 303 556 162 5.679 32.248 440 2012
 258 562 162 5.698 32.466 440 2012
 233 564 162 4.701 22.102 440 2012
 375 566 162 3.705 13.724 440 2012
 341 570 162 6.714 45.075 440 2012
 251 571 162 5.717 32.685 440 2012
 315 573 162 3.724 13.867 440 2012
 307 580 162 5.736 32.905 440 2012
 438 584 162 3.743 14.010 440 2012
 353 589 162 6.752 45.591 440 2012
 274 590 162 5.755 33.125 440 2012
 305 595 162 2.765 7.648 440 2012
 350 596 162 6.771 45.850 440 2012
 338 598 162 4.778 22.829 440 2012
 301 599 162 3.781 14.298 440 2012
 358 610 162 6.810 46.371 440 2012
 273 611 162 5.813 33.790 440 2012
 354 620 162 5.832 34.013 440 2012
 345 624 162 6.848 46.894 440 2012
 269 626 162 5.851 34.237 440 2012
 367 633 162 4.874 23.754 440 2012
 299 638 162 6.886 47.421 440 2012
 280 640 162 5.890 34.687 440 2012
 239 642 162 4.893 23.941 440 2012
 274 645 162 5.909 34.914 440 2012
 206 715 162 5.487 30.108 440 2012
 427 10 84 3.507 12.302 481 2015
 426 11 84 3.546 12.573 481 2015
 472 15 84 3.661 13.402 481 2015
 426 16 84 3.737 13.969 481 2015
 475 17 84 3.757 14.112 481 2015
 514 18 14 3.795 14.402 481 2015
 508 19 14 3.833 14.694 481 2015
 490 22 14 3.891 15.138 481 2015
 337 316 14 3.814 14.548 481 2015
 434 361 84 3.622 13.122 481 2015
 390 363 84 3.642 13.262 481 2015
 486 389 14 3.852 14.842 481 2015
 392 393 14 3.872 14.990 481 2015
 1 507 163 3.861 14.905 540 2014
 362 265 5 4.920 24.210 507 2011
 486 271 5 6.933 48.064 507 2011
 519 272 5 5.936 35.238 507 2011
 339 281 5 5.974 35.694 507 2011
 616 282 5 4.978 24.779 507 2011
 502 283 85 2.985 8.907 507 2011
 549 287 5 5.016 25.162 507 2011
 622 293 5 5.046 25.465 507 2011
 527 301 5 5.093 25.937 507 2011
 432 314 5 5.150 26.526 507 2011
 526 322 5 5.189 26.922 507 2011
 473 329 5 6.243 38.973 507 2011
 553 331 5 5.246 27.522 507 2011
 498 649 5 6.818 46.483 507 2011
 546 651 5 6.875 47.270 507 2011
 698 652 5 6.894 47.534 507 2011
 388 659 5 5.895 34.752 507 2011
 500 660 5 5.914 34.978 507 2011
 305 662 5 5.953 35.433 507 2011
 510 695 5 5.972 35.662 507 2011
 340 697 5 6.990 48.864 507 2011
 483 701 5 6.051 36.616 507 2011
 467 703 5 6.070 36.849 507 2011
 300 626 125 7.812 61.023 210 2010
 232 115 13 3.705 13.724 234 2010
 180 135 13 2.785 7.754 234 2010
 254 166 13 4.874 23.754 234 2010
 287 201 13 4.759 22.646 234 2010
 60 406 168 8.017 64.274 234 2010
 102 407 168 7.538 56.820 234 2010
 135 410 168 8.650 74.815 234 2010
 304 473 162 3.157 9.967 246 2014
 329 483 100 3.215 10.333 246 2014
 313 485 100 3.272 10.706 246 2014
 311 488 162 2.640 6.967 246 2014
 120 490 100 3.655 13.361 246 2014
 33 495 162 2.678 7.171 246 2014
 202 515 162 2.735 7.482 246 2014
 265 523 162 2.755 7.587 246 2014
 195 534 162 2.793 7.800 246 2014
 228 539 162 2.812 7.907 246 2014
 141 550 162 2.831 8.016 246 2014
 199 556 162 2.850 8.124 246 2014
 440 562 162 2.870 8.234 246 2014
 355 571 162 2.889 8.344 246 2014
 205 580 162 2.908 8.456 246 2014
 304 589 100 3.924 15.395 246 2014
 449 590 162 2.927 8.567 246 2014
 337 596 100 3.943 15.546 246 2014
 435 597 162 2.946 8.680 246 2014
 190 603 100 3.962 15.697 246 2014
 380 604 162 2.965 8.793 246 2014
 299 610 100 3.981 15.850 246 2014
 408 611 162 2.985 8.907 246 2014
 345 619 100 4.000 16.003 246 2014
 380 620 162 3.004 9.022 246 2014
 294 624 100 4.019 16.156 246 2014
 331 626 162 3.023 9.138 246 2014
 334 640 162 3.061 9.371 246 2014
 292 645 162 3.080 9.488 246 2014
 180 40 209 5.608 31.445 567 2010
 497 49 209 3.633 13.202 567 2010
 171 55 209 5.646 31.876 567 2010
 325 57 209 4.649 21.616 567 2010
 420 63 209 5.665 32.093 567 2010
 336 64 209 4.668 21.794 567 2010
 507 65 209 3.672 13.482 567 2010
 397 68 209 6.681 44.634 567 2010
 448 71 209 4.688 21.973 567 2010
 329 73 209 6.700 44.891 567 2010
 450 76 209 4.707 22.154 567 2010
 289 77 209 3.710 13.765 567 2010
 211 81 209 6.719 45.148 567 2010
 438 82 209 5.723 32.748 567 2010
 346 84 209 3.729 13.907 567 2010
 376 92 209 3.748 14.051 567 2010
 371 98 209 5.761 33.188 567 2010
 337 100 209 4.764 22.698 567 2010
 175 101 209 3.768 14.195 567 2010
 478 106 209 4.783 22.881 567 2010
 213 107 209 3.787 14.340 567 2010
 316 118 209 4.822 23.249 567 2010
 271 120 209 4.841 23.434 567 2010
 499 121 209 3.844 14.778 567 2010
 171 128 209 4.860 23.620 567 2010
 374 141 209 4.898 23.994 567 2010
 309 142 209 3.902 15.224 567 2010
 226 148 209 4.918 24.183 567 2010
 240 155 209 3.940 15.524 567 2010
 336 158 209 3.959 15.676 567 2010
 316 166 209 3.978 15.828 567 2010
 299 173 209 4.994 24.943 567 2010
 266 175 209 3.001 9.006 567 2010
 204 177 209 5.013 25.134 567 2010
 351 186 60 5.703 32.529 567 2010
 382 197 209 5.838 34.077 567 2010
 350 262 209 3.653 13.341 567 2010
 245 265 209 5.684 32.311 567 2010
 289 293 209 5.810 33.758 567 2010
 307 296 209 3.825 14.631 567 2010
 280 305 60 3.883 15.075 567 2010
 321 315 209 3.921 15.374 567 2010
 360 318 209 4.937 24.372 567 2010
 417 599 209 4.879 23.807 567 2010
 277 265 125 6.736 45.369 90 2009
 112 469 125 6.122 37.483 90 2009
 383 478 125 6.161 37.954 90 2009
 266 484 125 6.218 38.666 90 2009
 434 500 125 6.678 44.598 90 2009
 418 509 125 6.697 44.854 90 2009
 414 517 125 6.716 45.111 90 2009
 346 56 193 3.702 13.704 514 2006
 331 75 193 3.759 14.133 514 2006
 362 79 193 5.772 33.314 514 2006
 273 103 193 5.829 33.981 514 2006
 305 112 193 4.852 23.541 514 2006
 355 126 193 4.909 24.102 514 2006
 157 138 193 4.948 24.480 514 2006
 225 146 193 4.967 24.670 514 2006
 48 150 193 5.983 35.793 514 2006
 275 266 71 2.744 7.527 514 2006
 449 269 193 6.749 45.554 514 2006
 266 276 193 3.779 14.277 514 2006
 279 294 193 4.871 23.727 514 2006
 282 304 193 6.922 47.912 514 2006
 448 309 193 3.951 15.611 514 2006
 441 312 193 6.960 48.444 514 2006
 84 319 193 6.999 48.979 514 2006
 332 543 71 2.801 7.846 514 2006
 330 553 71 2.820 7.954 514 2006
 395 565 71 2.859 8.171 514 2006
 360 607 71 2.954 8.728 514 2006
 322 613 71 2.974 8.842 514 2006
 310 623 71 2.993 8.956 514 2006
 390 261 49 5.487 30.108 237 2012
 452 265 49 4.529 20.510 237 2012
 384 277 49 3.570 12.748 237 2012
 392 281 49 5.583 31.169 237 2012
 385 290 49 3.628 13.162 237 2012
 399 291 49 2.631 6.924 237 2012
 403 326 49 2.842 8.078 237 2012
 394 333 49 3.858 14.884 237 2012
 407 468 49 4.912 24.129 237 2012
 331 473 49 5.928 35.140 237 2012
 311 478 49 3.954 15.632 237 2012
 245 487 49 5.391 29.066 237 2012
 385 488 49 5.410 29.273 237 2012
 528 490 49 6.426 41.297 237 2012
 434 491 49 5.430 29.481 237 2012
 538 494 49 6.445 41.544 237 2012
 316 495 49 5.449 29.689 237 2012
 546 498 49 6.465 41.791 237 2012
 382 499 49 5.468 29.898 237 2012
 441 501 49 3.475 12.073 237 2012
 421 507 49 6.484 42.039 237 2012
 428 509 49 4.490 20.164 237 2012
 315 514 49 6.503 42.288 237 2012
 342 515 49 5.506 30.319 237 2012
 290 517 49 4.510 20.337 237 2012
 390 518 49 3.513 12.341 237 2012
 467 522 49 6.522 42.538 237 2012
 305 527 49 4.548 20.684 237 2012
 422 528 49 3.551 12.612 237 2012
 444 533 49 6.560 43.039 237 2012
 490 534 49 5.564 30.956 237 2012
 610 535 49 4.567 20.858 237 2012
 352 537 49 2.574 6.624 237 2012
 373 545 49 2.593 6.723 237 2012
 268 550 49 5.602 31.384 237 2012
 461 552 49 4.605 21.210 237 2012
 450 555 49 2.612 6.823 237 2012
 260 557 49 4.625 21.387 237 2012
 434 560 49 6.637 44.051 237 2012
 473 562 49 5.640 31.815 237 2012
 349 564 49 4.644 21.565 237 2012
 287 566 49 3.647 13.301 237 2012
 334 567 49 2.650 7.025 237 2012
 538 570 49 6.656 44.306 237 2012
 464 571 49 5.660 32.031 237 2012
 468 572 49 4.663 21.743 237 2012
 369 575 49 2.670 7.127 237 2012
 504 579 49 6.675 44.561 237 2012
 262 580 49 5.679 32.248 237 2012
 407 582 49 4.682 21.922 237 2012
 444 584 49 3.685 13.583 237 2012
 430 585 49 2.689 7.230 237 2012
 404 589 49 6.695 44.818 237 2012
 438 590 49 5.698 32.466 237 2012
 454 592 49 4.701 22.102 237 2012
 274 595 49 2.708 7.333 237 2012
 419 596 49 6.714 45.075 237 2012
 438 597 49 5.717 32.685 237 2012
 429 598 49 4.720 22.283 237 2012
 563 599 49 3.724 13.867 237 2012
 536 603 49 6.733 45.332 237 2012
 470 604 49 5.736 32.905 237 2012
 357 606 49 4.740 22.464 237 2012
 465 608 49 3.743 14.010 237 2012
 474 610 49 6.752 45.591 237 2012
 377 612 49 4.759 22.646 237 2012
 340 615 49 2.765 7.648 237 2012
 492 619 49 6.771 45.850 237 2012
 422 620 49 5.775 33.346 237 2012
 380 624 49 6.790 46.110 237 2012
 505 626 49 5.794 33.568 237 2012
 398 627 49 4.797 23.012 237 2012
 469 631 49 6.810 46.371 237 2012
 464 633 49 4.816 23.197 237 2012
 334 638 49 6.829 46.632 237 2012
 421 640 49 5.832 34.013 237 2012
 153 475 125 1.856 3.446 114 2015
 279 635 125 3.773 14.236 413 2010
 182 644 125 3.792 14.381 413 2010
 267 262 125 3.735 13.948 64 2010
 363 496 125 3.696 13.663 64 2010
 341 503 125 3.716 13.805 64 2010
 480 530 125 3.792 14.381 64 2010
 271 537 125 3.811 14.527 64 2010
 286 555 125 3.850 14.820 64 2010
 385 585 125 3.926 15.417 64 2010
 274 595 125 3.946 15.567 64 2010
 213 81 60 3.872 14.990 548 2013
 274 105 60 3.929 15.438 548 2013
 224 256 172 2.390 5.714 20 2015
 235 467 172 2.352 5.532 20 2015
 370 473 172 2.371 5.622 20 2015
 273 494 172 2.889 8.344 20 2015
 474 624 172 3.234 10.457 20 2015
 596 631 172 3.253 10.581 20 2015
 511 664 63 2.043 4.172 20 2015
 325 665 63 2.062 4.251 20 2015
 400 667 63 2.100 4.410 20 2015
 407 669 63 2.119 4.491 20 2015
 355 670 63 2.138 4.573 20 2015
 397 672 63 2.177 4.738 20 2015
 285 673 63 2.196 4.822 20 2015
 227 674 63 2.215 4.907 20 2015
 328 677 63 2.253 5.078 20 2015
 203 220 204 5.030 25.299 39 2012
 26 223 204 5.107 26.076 39 2012
 110 225 204 5.145 26.469 39 2012
 180 244 204 4.838 23.408 39 2012
 84 247 204 4.857 23.594 39 2012
 27 325 204 4.934 24.344 39 2012
 341 26 25 3.064 9.388 132 2013
 273 32 25 3.121 9.743 132 2013
 331 80 25 4.693 22.025 132 2013
 451 95 25 4.731 22.386 132 2013
 339 104 25 4.751 22.568 132 2013
 281 117 25 3.792 14.381 132 2013
 293 124 25 4.827 23.302 132 2013
 271 125 25 3.831 14.673 132 2013
 296 137 25 3.869 14.968 132 2013
 390 151 25 4.904 24.048 132 2013
 290 152 25 3.907 15.266 132 2013
 475 169 25 4.961 24.615 132 2013
 295 172 25 2.968 8.809 132 2013
 376 298 25 4.808 23.117 132 2013
 267 420 25 3.850 14.820 132 2013
 465 30 101 2.837 8.047 532 2014
 273 32 101 2.856 8.156 532 2014
 342 180 101 4.811 23.144 532 2014
 195 186 101 2.415 5.832 532 2014
 218 187 101 2.434 5.925 532 2014
 69 189 101 4.466 19.943 532 2014
 291 190 101 2.472 6.113 532 2014
 49 193 101 4.504 20.287 532 2014
 370 200 101 2.568 6.596 532 2014
 389 202 101 4.581 20.984 532 2014
 291 204 101 2.587 6.695 532 2014
 322 207 101 4.619 21.336 532 2014
 243 208 101 2.626 6.895 532 2014
 375 211 101 2.645 6.996 532 2014
 275 214 101 2.664 7.098 532 2014
 168 218 101 3.699 13.684 532 2014
 260 331 101 2.722 7.407 532 2014
 376 38 116 4.258 18.128 162 2013
 131 45 116 4.277 18.292 162 2013
 226 9 94 1.533 2.351 241 2016
 87 12 94 1.667 2.781 241 2016
 183 13 94 1.709 2.919 241 2016
 315 16 94 1.821 3.315 241 2016
 254 19 94 1.917 3.674 241 2016
 257 20 94 1.936 3.747 241 2016
 272 21 94 1.955 3.822 241 2016
 356 37 60 3.540 12.534 116 2015
 327 44 60 3.559 12.670 116 2015
 327 52 60 3.579 12.807 116 2015
 219 60 60 3.598 12.944 116 2015
 314 104 60 3.713 13.785 116 2015
 336 116 60 3.751 14.071 116 2015
 69 280 60 3.674 13.502 116 2015
 183 298 60 3.770 14.215 116 2015
 298 603 201 3.828 14.652 116 2015
 332 610 201 3.847 14.799 116 2015
 279 631 201 3.904 15.245 116 2015
 343 638 201 3.924 15.395 116 2015
 419 26 60 4.866 23.674 304 2012
 250 40 60 4.386 19.240 304 2012
 284 55 60 4.425 19.578 304 2012
 303 57 60 3.428 11.752 304 2012
 365 63 60 4.444 19.748 304 2012
 406 64 60 3.447 11.883 304 2012
 392 76 60 3.486 12.149 304 2012
 471 114 60 3.581 12.826 304 2012
 333 118 60 3.601 12.964 304 2012
 413 120 60 3.620 13.102 304 2012
 454 132 60 4.655 21.666 304 2012
 359 139 60 4.674 21.845 304 2012
 409 148 60 3.696 13.663 304 2012
 330 154 60 4.712 22.205 304 2012
 281 163 60 4.751 22.568 304 2012
 291 165 60 3.754 14.092 304 2012
 375 173 60 3.773 14.236 304 2012
 400 186 60 4.482 20.090 304 2012
 361 190 60 4.540 20.609 304 2012
 333 194 60 4.578 20.959 304 2012
 400 197 60 4.616 21.311 304 2012
 95 261 60 5.421 29.391 304 2012
 331 293 60 4.589 21.059 304 2012
 411 301 60 4.636 21.488 304 2012
 347 303 60 3.639 13.242 304 2012
 307 310 60 3.677 13.522 304 2012
 291 314 60 4.693 22.025 304 2012
 293 318 60 3.716 13.805 304 2012
 304 524 60 3.466 12.016 304 2012
 429 599 60 3.658 13.381 304 2012
 254 468 124 9.189 84.437 3 2007
 350 475 124 9.208 84.790 3 2007
 310 481 124 9.246 85.497 3 2007
 224 495 124 9.726 94.588 3 2007
 296 500 124 8.748 76.530 3 2007
 312 501 124 7.751 60.086 3 2007
 267 509 124 8.767 76.866 3 2007
 366 515 124 9.783 95.710 3 2007
 97 517 124 8.786 77.202 3 2007
 282 518 124 7.790 60.681 3 2007
 286 527 124 8.825 77.877 3 2007
 175 528 124 7.828 61.280 3 2007
 229 535 124 8.844 78.216 3 2007
 234 541 124 8.863 78.555 3 2007
 234 544 124 7.866 61.882 3 2007
 195 552 124 8.882 78.896 3 2007
 164 556 124 9.898 97.973 3 2007
 199 558 124 7.905 62.486 3 2007
 218 564 124 8.921 79.578 3 2007
 148 571 124 9.936 98.734 3 2007
 216 579 124 10.952 119.953 3 2007
 53 580 124 9.956 99.115 3 2007
 347 584 124 7.962 63.399 3 2007
 255 590 124 9.975 99.497 3 2007
 324 593 124 7.981 63.704 3 2007
 421 599 124 8.001 64.011 3 2007
 313 606 124 9.016 81.297 3 2007
 368 608 124 8.020 64.318 3 2007
 228 612 124 9.036 81.643 3 2007
 335 619 124 11.048 122.061 3 2007
 187 624 124 11.067 122.485 3 2007
 257 627 124 9.074 82.337 3 2007
 235 640 124 10.109 102.191 3 2007
 58 642 124 9.112 83.034 3 2007
 164 232 146 9.178 84.236 405 2008
 243 239 146 9.263 85.802 405 2008
 44 325 146 9.416 88.666 405 2008
 396 6 30 7.954 63.268 177 2010
 362 7 30 7.973 63.573 177 2010
 302 8 30 7.992 63.879 177 2010
 175 10 30 8.414 70.797 177 2010
 253 11 30 8.452 71.444 177 2010
 270 15 30 8.567 73.401 177 2010
 367 16 107 8.644 74.721 177 2010
 148 344 30 5.865 34.398 177 2010
 228 350 30 7.417 55.019 177 2010
 267 354 30 7.475 55.875 177 2010
 256 356 30 6.497 42.217 177 2010
 232 360 30 6.517 42.466 177 2010
 230 361 30 8.529 72.746 177 2010
 319 363 30 8.548 73.073 177 2010
 238 364 30 7.552 57.027 177 2010
 162 370 30 6.593 43.471 177 2010
 390 379 30 6.670 44.488 177 2010
 360 381 30 7.686 59.071 177 2010
 333 383 30 7.705 59.366 177 2010
 269 390 30 7.762 60.256 177 2010
 258 394 30 6.785 46.036 177 2010
 122 265 125 5.747 33.031 137 2010
 81 598 125 5.939 35.270 137 2010
 361 1 30 2.889 8.344 399 2016
 368 2 30 2.908 8.456 399 2016
 435 3 30 2.927 8.567 399 2016
 324 4 3 2.965 8.793 399 2016
 280 15 107 2.601 6.766 399 2016
 389 17 30 2.697 7.274 399 2016
 520 19 30 2.774 7.693 399 2016
 377 20 30 2.793 7.800 399 2016
 411 22 30 2.831 8.016 399 2016
 407 316 30 2.755 7.587 399 2016
 174 3 210 3.795 14.402 58 2015
 125 10 210 3.316 10.995 58 2015
 158 11 210 3.354 11.250 58 2015
 115 14 210 3.450 11.902 58 2015
 380 49 156 3.713 13.785 392 2010
 266 64 156 4.748 22.542 392 2010
 479 65 156 3.751 14.071 392 2010
 291 72 156 3.770 14.215 392 2010
 273 77 156 3.789 14.360 392 2010
 429 83 156 4.805 23.091 392 2010
 262 84 156 3.809 14.506 392 2010
 466 91 156 4.824 23.276 392 2010
 413 92 156 3.828 14.652 392 2010
 308 100 156 4.844 23.461 392 2010
 434 101 156 3.847 14.799 392 2010
 166 106 156 4.863 23.647 392 2010
 205 107 156 3.866 14.947 392 2010
 413 114 156 4.882 23.834 392 2010
 546 118 156 4.901 24.021 392 2010
 548 120 156 4.920 24.210 392 2010
 393 121 156 3.924 15.395 392 2010
 225 122 156 2.927 8.567 392 2010
 465 128 156 4.939 24.399 392 2010
 409 129 156 2.946 8.680 392 2010
 523 133 156 3.962 15.697 392 2010
 383 134 156 2.965 8.793 392 2010
 355 141 156 4.978 24.779 392 2010
 455 142 156 3.981 15.850 392 2010
 287 148 156 4.997 24.970 392 2010
 431 149 156 3.004 9.022 392 2010
 399 155 156 4.019 16.156 392 2010
 125 156 156 3.023 9.138 392 2010
 540 158 156 4.039 16.311 392 2010
 425 159 156 3.042 9.254 392 2010
 454 166 156 4.058 16.466 392 2010
 387 167 156 3.061 9.371 392 2010
 341 173 156 5.074 25.742 392 2010
 462 174 156 4.077 16.622 392 2010
 475 175 156 3.080 9.488 392 2010
 301 177 156 5.093 25.937 392 2010
 487 296 156 3.904 15.245 392 2010
 296 315 156 4.000 16.003 392 2010
 358 318 156 5.016 25.162 392 2010
 150 69 125 9.539 91.001 401 2002
 105 258 125 10.977 120.493 401 2002
 62 260 125 4.978 24.779 401 2002
 72 263 125 8.524 72.652 401 2002
 310 264 125 5.534 30.621 401 2002
 29 266 125 7.546 56.944 401 2002
 334 267 125 5.547 30.773 401 2002
 427 273 125 5.572 31.047 401 2002
 263 275 125 9.578 91.734 401 2002
 115 278 125 11.590 134.334 401 2002
 333 292 125 10.651 113.446 401 2002
 263 294 125 9.674 93.579 401 2002
 186 300 125 8.696 75.623 401 2002
 347 306 125 5.744 32.999 401 2002
 31 311 125 6.760 45.702 401 2002
 398 312 125 11.763 138.363 401 2002
 550 313 125 10.766 115.909 401 2002
 633 319 125 11.801 139.266 401 2002
 227 320 125 5.802 33.663 401 2002
 492 326 125 12.855 165.258 401 2002
 489 327 125 10.862 117.982 401 2002
 488 330 125 9.865 97.324 401 2002
 441 332 125 7.872 61.968 401 2002
 502 465 125 5.917 35.011 401 2002
 14 471 125 5.936 35.238 401 2002
 271 502 125 6.492 42.146 401 2002
 227 504 125 11.494 132.122 401 2002
 421 505 125 5.495 30.199 401 2002
 183 506 125 10.498 110.203 401 2002
 199 508 125 9.501 90.271 401 2002
 343 510 125 6.511 42.395 401 2002
 248 512 125 11.514 132.563 401 2002
 472 513 125 5.514 30.410 401 2002
 275 516 125 9.520 90.636 401 2002
 306 519 125 6.530 42.645 401 2002
 314 521 125 10.536 111.010 401 2002
 541 525 125 5.558 30.895 401 2002
 321 526 125 9.559 91.367 401 2002
 244 529 125 6.569 43.147 401 2002
 168 531 125 11.571 133.891 401 2002
 345 532 125 10.574 111.819 401 2002
 321 536 125 6.588 43.399 401 2002
 480 538 125 5.591 31.261 401 2002
 183 540 125 9.597 92.102 401 2002
 112 542 125 6.602 43.580 401 2002
 222 543 125 7.604 57.815 401 2002
 196 546 125 11.609 134.779 401 2002
 367 547 125 5.610 31.476 401 2002
 363 548 125 10.613 112.631 401 2002
 487 551 125 9.616 92.470 401 2002
 375 553 125 7.623 58.107 401 2002
 112 554 125 6.626 43.906 401 2002
 525 559 125 11.648 135.671 401 2002
 359 561 125 4.652 21.641 401 2002
 411 563 125 9.654 93.208 401 2002
 391 565 125 7.661 58.693 401 2002
 460 568 125 11.667 136.118 401 2002
 281 573 125 13.679 187.127 401 2002
 358 574 125 6.684 44.671 401 2002
 474 576 125 11.686 136.565 401 2002
 375 577 125 9.687 93.844 401 2002
 375 581 125 9.693 93.950 401 2002
 449 583 125 7.699 59.282 401 2002
 508 586 125 11.705 137.013 401 2002
 388 588 125 10.709 114.674 401 2002
 582 591 125 9.712 94.322 401 2002
 349 594 125 6.722 45.185 401 2002
 78 599 125 13.737 188.703 401 2002
 377 600 125 6.741 45.443 401 2002
 490 601 125 11.744 137.912 401 2002
 354 602 125 10.747 115.497 401 2002
 352 605 125 9.750 95.068 401 2002
 461 607 125 7.757 60.171 401 2002
 571 609 125 5.764 33.220 401 2002
 298 613 125 7.776 60.468 401 2002
 396 614 125 6.779 45.961 401 2002
 508 616 125 11.782 138.814 401 2002
 425 617 125 5.783 33.441 401 2002
 483 618 125 10.785 116.322 401 2002
 459 621 125 9.789 95.817 401 2002
 374 623 125 7.795 60.767 401 2002
 336 625 125 4.805 23.091 401 2002
 449 628 125 10.818 117.032 401 2002
 514 629 125 11.820 139.719 401 2002
 507 630 125 5.821 33.886 401 2002
 489 632 125 9.827 96.569 401 2002
 383 634 125 6.837 46.744 401 2002
 537 635 125 11.839 140.172 401 2002
 433 636 125 5.840 34.109 401 2002
 393 637 125 10.843 117.566 401 2002
 333 639 125 4.844 23.461 401 2002
 563 641 125 9.846 96.946 401 2002
 340 644 125 11.859 140.627 401 2002
 413 646 125 6.875 47.270 401 2002
 423 647 125 10.881 118.399 401 2002
 449 648 125 10.900 118.816 401 2002
 485 18 14 5.646 31.876 418 2013
 494 19 14 5.684 32.311 418 2013
 145 22 14 5.742 32.968 418 2013
 513 265 44 3.423 11.714 418 2013
 1 271 14 5.435 29.540 418 2013
 340 272 14 4.438 19.700 418 2013
 469 282 44 3.480 12.111 418 2013
 396 287 44 3.518 12.379 418 2013
 532 293 44 3.549 12.592 418 2013
 417 301 44 3.595 12.925 418 2013
 503 314 44 3.653 13.341 418 2013
 406 316 14 5.665 32.093 418 2013
 469 322 44 3.691 13.623 418 2013
 426 343 125 3.806 14.485 418 2013
 432 350 14 4.362 19.025 418 2013
 374 354 14 4.419 19.530 418 2013
 341 361 14 5.473 29.958 418 2013
 404 363 14 5.493 30.168 418 2013
 509 364 14 4.496 20.213 418 2013
 337 369 14 4.534 20.559 418 2013
 446 372 14 4.553 20.734 418 2013
 409 383 14 4.649 21.616 418 2013
 348 389 14 5.703 32.529 418 2013
 251 390 14 4.707 22.154 418 2013
 241 633 125 3.710 13.765 418 2013
 360 270 170 5.564 30.956 313 2007
 206 526 125 4.567 20.858 313 2007
 234 551 125 4.625 21.387 313 2007
 241 261 188 13.762 189.381 558 2003
 428 283 50 10.867 118.101 558 2003
 263 284 50 9.890 97.811 558 2003
 365 286 50 7.897 62.356 558 2003
 259 292 50 8.912 79.432 558 2003
 418 688 188 14.260 203.345 558 2003
 407 691 188 13.742 188.854 558 2003
 183 53 35 6.681 44.634 314 2010
 406 64 35 4.707 22.154 314 2010
 257 71 35 4.726 22.334 314 2010
 306 72 35 3.729 13.907 314 2010
 247 77 35 3.748 14.051 314 2010
 305 93 35 2.790 7.785 314 2010
 292 102 35 2.809 7.892 314 2010
 233 134 35 2.924 8.551 314 2010
 328 167 35 3.020 9.121 314 2010
 293 473 125 3.075 9.455 433 2014
 293 645 125 2.998 8.989 433 2014
 315 281 20 2.900 8.408 124 2014
 404 299 20 2.995 8.973 124 2014
 328 308 20 3.053 9.321 124 2014
 289 317 20 3.091 9.556 124 2014
 323 453 20 3.877 15.032 124 2014
 416 658 20 3.817 14.569 124 2014
 435 667 20 2.974 8.842 124 2014
 411 671 20 3.031 9.187 124 2014
 324 266 63 9.728 94.641 476 1999
 256 267 50 7.730 59.747 476 1999
 455 273 50 7.754 60.128 476 1999
 163 274 50 6.758 45.665 476 1999
 310 275 176 11.760 138.298 476 1999
 468 276 176 10.763 115.850 476 1999
 283 278 176 13.773 189.682 476 1999
 425 279 176 12.776 163.223 476 1999
 162 284 176 13.811 190.740 476 1999
 265 286 176 11.818 139.654 476 1999
 193 288 176 10.821 117.091 476 1999
 282 289 63 9.824 96.515 476 1999
 325 292 176 12.833 164.695 476 1999
 238 295 176 9.863 97.270 476 1999
 273 297 50 7.869 61.925 476 1999
 115 302 176 9.901 98.027 476 1999
 312 306 50 7.927 62.833 476 1999
 329 311 50 8.943 79.969 476 1999
 251 320 50 7.984 63.748 476 1999
 186 321 176 11.990 143.761 476 1999
 275 323 176 9.997 99.934 476 1999
 461 327 176 13.044 170.151 476 1999
 327 330 176 12.048 145.143 476 1999
 326 332 176 10.054 101.087 476 1999
 438 643 50 9.038 81.692 476 1999
 238 165 60 1.725 2.976 500 2014
 260 317 196 3.680 13.542 500 2014
 218 369 196 3.546 12.573 500 2014
 76 372 196 3.565 12.709 500 2014
 9 480 199 3.006 9.038 17 2015
 115 6 30 3.409 11.621 501 2014
 124 8 30 3.447 11.883 501 2014
 207 381 30 3.141 9.863 501 2014
 387 507 119 9.854 97.108 38 2008
 539 514 119 9.874 97.486 38 2008
 402 522 119 9.893 97.865 38 2008
 18 509 125 8.644 74.721 213 2007
 93 527 125 8.702 75.718 213 2007
 319 277 79 5.818 33.854 65 2009
 229 283 79 4.841 23.434 65 2009
 448 287 79 6.873 47.232 65 2009
 300 291 79 4.879 23.807 65 2009
 282 296 79 4.918 24.183 65 2009
 305 301 79 6.949 48.292 65 2009
 331 315 79 5.013 25.134 65 2009
 54 269 41 6.807 46.333 257 2006
 237 294 41 4.929 24.290 257 2006
 98 531 41 6.826 46.595 257 2006
 2 540 41 4.852 23.541 257 2006
 198 546 41 6.864 47.119 257 2006
 384 165 151 5.041 25.410 465 2010
 312 173 151 5.060 25.603 465 2010
 463 10 217 3.674 13.502 170 2014
 316 95 217 3.809 14.506 170 2014
 449 271 217 3.751 14.071 170 2014
 258 10 40 7.472 55.834 525 2011
 501 17 40 7.721 59.620 525 2011
 272 271 40 7.549 56.986 525 2011
 350 272 40 6.552 42.932 525 2011
 313 285 40 6.629 43.942 525 2011
 313 303 40 4.712 22.205 525 2011
 390 304 40 2.719 7.392 525 2011
 354 314 40 5.766 33.251 525 2011
 425 316 40 7.779 60.511 525 2011
 388 317 40 6.782 45.998 525 2011
 522 343 40 5.920 35.043 525 2011
 328 351 40 3.486 12.149 525 2011
 392 353 40 7.511 56.408 525 2011
 399 357 40 4.559 20.784 525 2011
 483 358 40 7.568 57.275 525 2011
 224 363 40 7.606 57.857 525 2011
 395 364 40 6.610 43.688 525 2011
 279 367 40 7.626 58.149 525 2011
 442 369 40 6.648 44.197 525 2011
 423 372 40 6.667 44.452 525 2011
 381 373 40 3.677 13.522 525 2011
 524 377 40 7.702 59.324 525 2011
 408 381 40 6.744 45.480 525 2011
 470 383 40 6.763 45.739 525 2011
 430 389 40 7.817 61.109 525 2011
 473 390 40 6.821 46.520 525 2011
 517 393 40 7.836 61.409 525 2011
 311 257 125 6.100 37.215 16 2010
 116 468 125 6.062 36.749 16 2010
 449 475 125 6.081 36.982 16 2010
 186 481 125 6.120 37.449 16 2010
 173 633 125 5.966 35.596 16 2010
 131 642 125 5.985 35.825 16 2010
 273 257 199 5.011 25.107 346 2012
 498 261 199 5.547 30.773 346 2012
 122 265 199 4.589 21.059 346 2012
 476 271 199 6.602 43.580 346 2012
 367 272 199 5.605 31.414 346 2012
 161 281 199 5.643 31.845 346 2012
 216 468 199 4.972 24.724 346 2012
 381 473 199 5.988 35.858 346 2012
 299 475 199 4.992 24.915 346 2012
 144 480 199 6.027 36.319 346 2012
 387 491 199 5.490 30.138 346 2012
 565 495 199 5.509 30.349 346 2012
 330 499 199 5.528 30.561 346 2012
 219 515 199 5.567 30.986 346 2012
 293 517 199 4.570 20.884 346 2012
 473 522 199 6.582 43.327 346 2012
 391 523 199 5.586 31.200 346 2012
 328 533 199 6.621 43.833 346 2012
 368 534 199 5.624 31.629 346 2012
 248 550 199 5.662 32.062 346 2012
 402 556 199 5.682 32.280 346 2012
 272 557 199 4.685 21.948 346 2012
 387 560 199 6.697 44.854 346 2012
 343 564 199 4.704 22.128 346 2012
 132 571 199 5.720 32.717 346 2012
 237 572 199 4.723 22.308 346 2012
 306 582 199 4.742 22.490 346 2012
 246 592 199 4.762 22.672 346 2012
 341 597 199 5.777 33.378 346 2012
 334 598 199 4.781 22.855 346 2012
 380 604 199 5.797 33.599 346 2012
 199 611 199 5.816 33.822 346 2012
 328 620 199 5.835 34.045 346 2012
 333 627 199 4.857 23.594 346 2012
 501 633 199 4.877 23.780 346 2012
 277 642 199 4.896 23.968 346 2012
 110 472 125 3.015 9.088 497 2016
 151 479 125 3.053 9.321 497 2016
 265 163 60 1.824 3.325 571 2015
 250 190 60 1.613 2.601 571 2015
 207 194 60 1.651 2.726 571 2015
 193 256 52 2.954 8.728 571 2015
 318 337 52 2.571 6.610 571 2015
 463 341 52 2.801 7.846 571 2015
 240 399 52 3.529 12.457 571 2015
 392 400 52 3.606 13.004 571 2015
 362 401 52 3.644 13.281 571 2015
 409 402 52 3.721 13.846 571 2015
 527 403 52 3.740 13.989 571 2015
 405 404 52 3.817 14.569 571 2015
 201 438 52 3.023 9.138 571 2015
 124 441 52 3.625 13.142 571 2015
 456 443 52 3.683 13.562 571 2015
 338 445 52 3.702 13.704 571 2015
 418 446 52 3.757 14.112 571 2015
 430 448 52 3.798 14.423 571 2015
 106 724 148 9.895 97.919 453 2008
 353 256 199 14.966 223.991 494 2003
 435 258 105 9.983 99.661 494 2003
 281 262 105 11.516 132.626 494 2003
 168 278 105 10.596 112.283 494 2003
 287 279 105 9.600 92.154 494 2003
 165 281 199 14.602 213.223 494 2003
 389 284 105 10.635 113.097 494 2003
 203 288 105 7.645 58.442 494 2003
 205 295 105 6.686 44.708 494 2003
 413 302 105 6.725 45.222 494 2003
 240 304 105 10.731 115.144 494 2003
 327 311 105 5.766 33.251 494 2003
 343 312 105 10.769 115.968 494 2003
 418 313 105 9.772 95.496 494 2003
 301 319 105 10.807 116.795 494 2003
 348 323 105 6.821 46.520 494 2003
 357 330 105 8.871 78.701 494 2003
 403 332 105 6.878 47.308 494 2003
 437 467 199 14.928 222.845 494 2003
 300 473 199 14.947 223.417 494 2003
 475 475 199 13.950 194.616 494 2003
 315 480 199 14.985 224.565 494 2003
 172 487 199 14.410 207.662 494 2003
 289 488 199 14.430 208.215 494 2003
 130 491 199 14.449 208.769 494 2003
 134 495 199 14.468 209.323 494 2003
 212 499 199 14.487 209.878 494 2003
 202 510 105 5.517 30.440 494 2003
 1 515 199 14.525 210.990 494 2003
 206 521 105 9.542 91.053 494 2003
 327 522 199 15.541 241.533 494 2003
 278 523 199 14.545 211.547 494 2003
 455 530 105 11.574 133.954 494 2003
 196 533 199 15.580 242.726 494 2003
 262 542 105 5.608 31.445 494 2003
 148 549 199 15.618 243.921 494 2003
 358 550 199 14.621 213.783 494 2003
 262 554 105 5.632 31.722 494 2003
 433 562 199 14.660 214.906 494 2003
 354 570 199 15.675 245.721 494 2003
 307 571 199 14.679 215.468 494 2003
 377 572 199 13.682 187.202 494 2003
 372 576 105 10.692 114.323 494 2003
 272 579 199 15.695 246.322 494 2003
 380 580 199 14.698 216.031 494 2003
 398 592 199 13.720 188.252 494 2003
 463 597 199 14.736 217.159 494 2003
 427 598 199 13.740 188.778 494 2003
 340 603 199 15.752 248.130 494 2003
 352 604 199 14.755 217.724 494 2003
 403 606 199 13.759 189.305 494 2003
 470 611 199 14.775 218.290 494 2003
 434 612 199 13.778 189.833 494 2003
 512 620 199 14.794 218.857 494 2003
 383 622 199 13.797 190.362 494 2003
 366 626 199 14.813 219.425 494 2003
 491 627 199 13.816 190.891 494 2003
 454 633 199 13.835 191.421 494 2003
 236 640 199 14.851 220.562 494 2003
 288 642 199 13.855 191.952 494 2003
 301 643 105 5.862 34.366 494 2003
 280 644 105 10.865 118.041 494 2003
 362 645 199 14.870 221.131 494 2003
 448 23 178 12.948 167.660 7 2006
 106 26 178 10.974 120.433 7 2006
 327 30 178 11.013 121.276 7 2006
 346 39 178 5.493 30.168 7 2006
 89 86 178 11.626 135.161 7 2006
 395 93 178 7.639 58.358 7 2006
 227 94 178 6.643 44.124 7 2006
 282 101 178 8.655 74.910 7 2006
 209 102 178 7.658 58.651 7 2006
 311 103 178 6.662 44.379 7 2006
 203 107 178 8.674 75.242 7 2006
 398 115 178 7.697 59.240 7 2006
 327 117 178 11.703 136.949 7 2006
 248 119 178 5.723 32.748 7 2006
 8 122 178 7.735 59.831 7 2006
 241 123 178 6.738 45.406 7 2006
 219 125 178 11.741 137.848 7 2006
 250 126 178 5.742 32.968 7 2006
 422 127 178 4.745 22.516 7 2006
 412 134 178 7.773 60.426 7 2006
 228 135 178 6.777 45.924 7 2006
 323 142 178 8.789 77.250 7 2006
 208 143 178 7.793 60.724 7 2006
 216 145 178 11.798 139.201 7 2006
 344 149 178 7.812 61.023 7 2006
 317 150 178 6.815 46.445 7 2006
 209 153 178 5.818 33.854 7 2006
 356 154 178 10.821 117.091 7 2006
 332 159 178 7.850 61.623 7 2006
 214 161 178 12.853 165.187 7 2006
 158 162 178 5.857 34.301 7 2006
 151 168 178 6.873 47.232 7 2006
 365 171 178 5.876 34.526 7 2006
 312 172 178 10.878 118.339 7 2006
 410 173 178 9.882 97.648 7 2006
 365 176 178 12.891 166.174 7 2006
 110 177 178 9.901 98.027 7 2006
 346 178 178 6.911 47.761 7 2006
 32 278 178 7.620 58.065 7 2006
 271 296 178 8.713 75.909 7 2006
 327 299 178 11.722 137.398 7 2006
 433 309 178 4.783 22.881 7 2006
 99 576 178 7.716 59.535 7 2006
 129 388 207 3.855 14.863 568 2011
 277 642 125 5.887 34.655 568 2011
 200 663 114 6.632 43.978 568 2011
 308 664 114 6.651 44.233 568 2011
 314 666 114 6.689 44.744 568 2011
 199 667 114 6.708 45.001 568 2011
 273 361 2 1.928 3.716 462 2016
 70 367 166 1.966 3.865 462 2016
 164 377 2 2.043 4.172 462 2016
 123 389 2 2.158 4.655 462 2016
 369 714 143 3.724 13.867 402 2015
 153 182 60 3.047 9.287 527 2016
 311 277 71 4.644 21.565 5 2011
 343 290 71 4.701 22.102 5 2011
 292 524 71 4.605 21.210 5 2011
 190 265 36 5.602 31.384 381 2011
 177 469 36 4.989 24.888 381 2011
 271 495 36 6.522 42.538 381 2011
 219 499 36 6.541 42.788 381 2011
 209 500 36 5.545 30.743 381 2011
 413 501 36 4.548 20.684 381 2011
 133 509 36 5.564 30.956 381 2011
 276 515 36 6.580 43.291 381 2011
 315 517 36 5.583 31.169 381 2011
 289 518 36 4.586 21.034 381 2011
 371 523 36 6.599 43.544 381 2011
 334 524 36 4.605 21.210 381 2011
 299 527 36 5.621 31.599 381 2011
 379 535 36 5.640 31.815 381 2011
 144 541 36 5.660 32.031 381 2011
 226 544 36 4.663 21.743 381 2011
 400 552 36 5.679 32.248 381 2011
 262 557 36 5.698 32.466 381 2011
 314 564 36 5.717 32.685 381 2011
 204 572 36 5.736 32.905 381 2011
 198 582 36 5.755 33.125 381 2011
 574 593 36 4.778 22.829 381 2011
 259 598 36 5.794 33.568 381 2011
 306 599 36 4.797 23.012 381 2011
 248 606 36 5.813 33.790 381 2011
 421 608 36 4.816 23.197 381 2011
 231 612 36 5.832 34.013 381 2011
 182 622 36 5.851 34.237 381 2011
 191 627 36 5.870 34.462 381 2011
 85 642 36 5.909 34.914 381 2011
 474 690 127 8.537 72.886 86 2009
 455 695 127 8.688 75.480 86 2009
 530 700 127 8.748 76.530 86 2009
 529 701 127 8.767 76.866 86 2009
 461 703 127 8.786 77.202 86 2009
 449 706 127 8.825 77.877 86 2009
 384 707 127 8.844 78.216 86 2009
 521 713 127 9.936 98.734 86 2009
 373 714 127 9.956 99.115 86 2009
 315 268 5 5.041 25.410 339 2009
 307 303 28 6.210 38.564 339 2009
 327 307 5 9.238 85.346 339 2009
 576 651 108 8.989 80.804 339 2009
 725 656 108 8.967 80.411 339 2009
 418 660 28 8.028 64.449 339 2009
 372 694 108 9.066 82.188 339 2009
 314 696 108 9.085 82.536 339 2009
 351 128 87 3.026 9.154 323 2012
 355 277 36 5.649 31.907 544 2010
 372 290 36 5.706 32.560 544 2010
 514 333 36 5.936 35.238 544 2010
 382 469 36 5.994 35.924 544 2010
 411 478 36 6.032 36.385 544 2010
 65 491 36 7.508 56.367 544 2010
 213 495 36 7.527 56.655 544 2010
 365 501 36 5.553 30.834 544 2010
 182 509 36 6.569 43.147 544 2010
 180 515 36 7.584 57.524 544 2010
 123 517 36 6.588 43.399 544 2010
 376 518 36 5.591 31.261 544 2010
 302 527 36 6.626 43.906 544 2010
 311 528 36 5.629 31.691 544 2010
 287 535 36 6.645 44.160 544 2010
 330 544 36 5.668 32.124 544 2010
 285 552 36 6.684 44.671 544 2010
 399 564 36 6.722 45.185 544 2010
 357 566 36 5.725 32.779 544 2010
 351 572 36 6.741 45.443 544 2010
 457 573 36 5.744 32.999 544 2010
 476 584 36 5.764 33.220 544 2010
 453 592 36 6.779 45.961 544 2010
 468 593 36 5.783 33.441 544 2010
 510 598 36 6.799 46.222 544 2010
 469 599 36 5.802 33.663 544 2010
 527 608 36 5.821 33.886 544 2010
 315 612 36 6.837 46.744 544 2010
 196 627 36 6.875 47.270 544 2010
 264 633 36 6.894 47.534 544 2010
 447 25 60 2.932 8.599 27 2015
 357 117 60 2.664 7.098 27 2015
 163 125 60 2.702 7.303 27 2015
 461 145 60 2.760 7.617 27 2015
 252 170 60 2.837 8.047 27 2015
 415 213 60 2.798 7.831 27 2015
 351 285 60 2.626 6.895 27 2015
 363 308 60 2.741 7.512 27 2015
 328 325 60 2.817 7.938 27 2015
 368 329 60 2.856 8.156 27 2015
 334 716 78 6.536 42.717 81 2012
 306 717 78 6.574 43.219 81 2012
 240 718 78 6.593 43.471 81 2012
 384 719 78 6.612 43.725 81 2012
 447 720 78 6.632 43.978 81 2012
 150 721 78 6.651 44.233 81 2012
 475 722 78 6.670 44.488 81 2012
 392 723 78 6.689 44.744 81 2012
 443 724 78 6.708 45.001 81 2012
 484 725 78 6.727 45.259 81 2012
 397 726 78 6.747 45.517 81 2012
 526 727 78 6.766 45.776 81 2012
 304 728 78 6.804 46.296 81 2012
 329 729 78 6.823 46.557 81 2012
 413 730 78 6.842 46.819 81 2012
 311 405 57 3.748 14.051 430 2015
 170 467 125 2.733 7.467 430 2015
 73 349 24 3.272 10.706 517 2013
 285 356 24 2.831 8.016 517 2013
 139 359 24 3.847 14.799 517 2013
 166 360 24 2.850 8.124 517 2013
 247 370 24 2.927 8.567 517 2013
 15 374 24 3.962 15.697 517 2013
 258 375 24 2.965 8.793 517 2013
 103 379 24 3.004 9.022 517 2013
 119 382 24 3.023 9.138 517 2013
 103 387 24 3.080 9.488 517 2013
 60 391 24 3.100 9.607 517 2013
 253 394 24 3.119 9.726 517 2013
 151 396 24 3.138 9.846 517 2013
 89 58 161 6.388 40.806 385 2008
 190 94 161 4.490 20.164 385 2008
 332 100 161 7.500 56.244 385 2008
 358 139 161 8.630 74.484 385 2008
 314 163 161 8.707 75.813 385 2008
 307 168 161 4.720 22.283 385 2008
 379 189 161 10.490 110.031 385 2008
 369 191 161 10.509 110.433 385 2008
 298 198 161 10.585 112.051 385 2008
 275 202 161 10.605 112.457 385 2008
 318 207 161 10.643 113.271 385 2008
 377 212 161 10.681 114.089 385 2008
 421 215 161 10.700 114.499 385 2008
 347 217 161 10.720 114.909 385 2008
 328 331 161 8.745 76.482 385 2008
 330 24 96 7.910 62.573 496 2010
 192 26 96 6.933 48.064 496 2010
 217 27 96 7.949 63.181 496 2010
 370 28 96 6.952 48.330 496 2010
 330 31 96 7.987 63.792 496 2010
 474 35 96 8.428 71.028 496 2010
 337 37 96 8.447 71.351 496 2010
 192 45 96 7.469 55.793 496 2010
 346 61 96 7.508 56.367 496 2010
 180 65 60 4.518 20.411 496 2010
 308 72 60 4.537 20.584 496 2010
 410 73 96 7.546 56.944 496 2010
 219 77 60 4.556 20.759 496 2010
 204 80 96 8.562 73.307 496 2010
 263 81 96 7.565 57.234 496 2010
 378 85 96 8.581 73.636 496 2010
 468 100 96 5.610 31.476 496 2010
 303 101 60 4.614 21.286 496 2010
 311 105 96 7.623 58.107 496 2010
 249 134 60 3.732 13.928 496 2010
 374 136 96 8.734 76.291 496 2010
 349 139 96 6.741 45.443 496 2010
 272 141 96 5.744 32.999 496 2010
 184 143 60 3.751 14.071 496 2010
 304 144 96 8.754 76.626 496 2010
 272 145 96 7.757 60.171 496 2010
 303 148 96 5.764 33.220 496 2010
 290 149 60 3.770 14.215 496 2010
 251 151 96 8.773 76.962 496 2010
 277 154 96 6.779 45.961 496 2010
 350 157 96 8.792 77.299 496 2010
 146 161 96 8.811 77.636 496 2010
 255 163 96 6.818 46.483 496 2010
 494 165 96 5.821 33.886 496 2010
 316 169 96 8.830 77.974 496 2010
 332 173 96 5.840 34.109 496 2010
 346 175 60 3.847 14.799 496 2010
 275 176 96 8.849 78.313 496 2010
 285 189 96 8.600 73.965 496 2010
 241 283 60 4.594 21.109 496 2010
 317 293 96 6.656 44.306 496 2010
 244 298 96 8.677 75.290 496 2010
 305 299 96 7.680 58.987 496 2010
 294 34 60 1.681 2.826 85 2016
 213 60 60 1.777 3.158 85 2016
 320 67 60 1.796 3.226 85 2016
 249 85 60 1.854 3.436 85 2016
 300 124 60 1.969 3.876 85 2016
 114 256 199 10.008 100.153 100 2008
 245 467 199 9.969 99.388 100 2008
 216 473 199 9.989 99.770 100 2008
 246 480 199 10.027 100.537 100 2008
 198 571 199 9.720 94.482 100 2008
 268 590 199 9.759 95.228 100 2008
 444 597 199 9.778 95.603 100 2008
 236 620 199 9.835 96.731 100 2008
 237 480 199 1.867 3.487 549 2016
 71 264 36 3.606 13.004 120 2004
 132 267 36 3.620 13.102 120 2004
 488 273 36 3.644 13.281 120 2004
 106 289 36 5.714 32.654 120 2004
 147 295 36 5.753 33.094 120 2004
 177 302 36 5.791 33.536 120 2004
 464 320 36 3.874 15.011 120 2004
 321 323 36 5.887 34.655 120 2004
 451 465 36 3.989 15.915 120 2004
 1 505 36 3.568 12.729 120 2004
 260 513 36 3.587 12.866 120 2004
 96 525 36 3.631 13.182 120 2004
 62 536 36 4.660 21.718 120 2004
 286 538 36 3.664 13.422 120 2004
 99 548 36 8.685 75.432 120 2004
 240 553 36 5.695 32.435 120 2004
 223 565 36 5.734 32.873 120 2004
 241 569 36 3.740 13.989 120 2004
 174 583 36 5.772 33.314 120 2004
 338 587 36 3.779 14.277 120 2004
 290 594 36 4.794 22.986 120 2004
 7 602 36 8.819 77.781 120 2004
 339 607 36 5.829 33.981 120 2004
 389 609 36 3.836 14.715 120 2004
 352 613 36 5.849 34.205 120 2004
 355 617 36 3.855 14.863 120 2004
 199 623 36 5.868 34.430 120 2004
 444 630 36 3.894 15.160 120 2004
 534 636 36 3.913 15.309 120 2004
 69 45 60 3.335 11.122 13 2014
 58 715 60 3.297 10.868 13 2014
 211 525 125 3.603 12.984 355 2004
 451 324 127 5.931 35.173 15 2012
 556 696 127 5.701 32.498 15 2012
 447 699 127 5.758 33.157 15 2012
 421 702 127 5.797 33.599 15 2012
 457 704 127 5.816 33.822 15 2012
 417 705 127 5.835 34.045 15 2012
 366 708 127 5.873 34.494 15 2012
 298 154 60 2.694 7.259 499 2014
 306 475 60 2.848 8.109 499 2014
 218 32 60 3.020 9.121 564 2014
 179 352 166 4.515 20.386 564 2014
 362 355 166 4.573 20.909 564 2014
 174 361 166 4.611 21.261 564 2014
 197 363 166 4.630 21.438 564 2014
 112 367 166 4.649 21.616 564 2014
 242 383 166 3.787 14.340 564 2014
 254 393 166 4.860 23.620 564 2014
 259 475 60 2.963 8.777 564 2014
 494 282 1 6.725 45.222 244 2009
 428 335 1 7.664 58.735 244 2009
 332 337 1 7.702 59.324 244 2009
 353 338 1 7.741 59.916 244 2009
 189 339 1 7.779 60.511 244 2009
 216 340 1 7.894 62.313 244 2009
 471 442 1 5.786 33.473 244 2009
 426 444 1 5.824 33.918 244 2009
 626 447 1 5.901 34.817 244 2009
 506 449 1 6.936 48.102 244 2009
 508 450 1 5.939 35.270 244 2009
 243 478 1 6.092 37.115 244 2009
 324 590 1 7.836 61.409 244 2009
 282 466 125 2.837 8.047 228 2016
 334 472 125 2.856 8.156 228 2016
 271 23 60 2.193 4.810 417 2016
 262 35 60 1.714 2.938 417 2016
 325 60 60 1.791 3.207 417 2016
 277 80 60 1.848 3.416 417 2016
 443 95 60 1.887 3.559 417 2016
 235 104 60 1.906 3.632 417 2016
 288 116 60 1.944 3.779 417 2016
 341 157 60 2.078 4.319 417 2016
 262 169 60 2.117 4.480 417 2016
 194 202 60 2.002 4.006 417 2016
 365 280 60 1.867 3.487 417 2016
 245 316 60 2.059 4.240 417 2016
 226 324 60 2.097 4.399 417 2016
 353 653 139 3.855 14.863 1 2014
 496 655 139 4.373 19.121 1 2014
 197 657 139 4.430 19.627 1 2014
 91 472 201 1.700 2.891 386 2017
 403 270 125 3.784 14.319 412 2008
 445 279 125 3.822 14.610 412 2008
 330 368 14 5.873 34.494 412 2008
 375 371 125 6.889 47.458 412 2008
 162 373 14 5.912 34.946 412 2008
 183 388 14 6.046 36.550 412 2008
 229 394 23 8.077 65.243 412 2008
 297 470 125 5.164 26.667 412 2008
 535 476 125 5.183 26.865 412 2008
 382 521 125 3.765 14.174 412 2008
 329 532 125 3.803 14.464 412 2008
 466 548 125 3.842 14.757 412 2008
 143 69 125 4.753 22.594 150 2006
 365 292 125 5.865 34.398 150 2006
 260 304 125 6.938 48.140 150 2006
 423 312 125 6.977 48.673 150 2006
 351 313 125 5.980 35.760 150 2006
 238 327 125 6.076 36.915 150 2006
 246 489 125 7.647 58.483 150 2006
 275 492 125 7.667 58.777 150 2006
 190 496 125 7.686 59.071 150 2006
 280 516 125 4.734 22.412 150 2006
 227 540 125 4.811 23.144 150 2006
 265 551 125 4.830 23.329 150 2006
 205 586 125 6.919 47.874 150 2006
 414 601 125 6.957 48.406 150 2006
 325 602 125 5.961 35.531 150 2006
 424 618 125 5.999 35.989 150 2006
 260 628 125 6.032 36.385 150 2006
 297 637 125 6.057 36.683 150 2006
 301 647 125 6.095 37.148 150 2006
 260 648 125 6.114 37.382 150 2006
 318 498 67 2.574 6.624 188 2016
 380 514 67 2.612 6.823 188 2016
 2 522 67 2.631 6.924 188 2016
 294 533 67 2.670 7.127 188 2016
 362 560 67 2.746 7.542 188 2016
 349 570 67 2.765 7.648 188 2016
 325 579 67 2.785 7.754 188 2016
 327 589 67 2.804 7.861 188 2016
 288 596 67 2.823 7.969 188 2016
 222 603 67 2.842 8.078 188 2016
 328 624 67 2.900 8.408 188 2016
 484 638 67 2.938 8.632 188 2016
 317 566 187 5.922 35.076 53 2009
 249 593 187 5.980 35.760 53 2009
 413 261 217 8.682 75.385 290 2008
 232 272 217 8.740 76.387 290 2008
 356 285 217 8.817 77.733 290 2008
 293 299 217 8.874 78.750 290 2008
 448 301 20 7.897 62.356 290 2008
 205 350 217 8.663 75.052 290 2008
 449 258 139 5.328 28.391 565 2007
 256 283 139 6.957 48.406 565 2007
 415 286 98 3.987 15.893 565 2007
 477 294 125 4.025 16.200 565 2007
 407 316 74 11.136 124.005 565 2007
 400 393 125 11.193 125.289 565 2007
 379 563 125 4.006 16.046 565 2007
 324 610 125 11.117 123.579 565 2007
 356 655 139 10.788 116.381 565 2007
 227 657 139 10.846 117.625 565 2007
 352 659 139 9.868 97.378 565 2007
 406 661 139 9.906 98.136 565 2007
 424 662 139 9.926 98.516 565 2007
 398 663 139 9.945 98.897 565 2007
 446 664 139 9.964 99.278 565 2007
 389 665 139 9.983 99.661 565 2007
 430 666 139 10.002 100.044 565 2007
 378 667 139 10.021 100.428 565 2007
 493 668 139 11.037 121.819 565 2007
 418 669 139 10.041 100.812 565 2007
 392 670 139 10.060 101.197 565 2007
 397 671 139 10.079 101.583 565 2007
 477 672 139 10.098 101.970 565 2007
 341 673 139 10.117 102.358 565 2007
 417 674 139 10.136 102.746 565 2007
 388 676 139 10.156 103.135 565 2007
 327 677 139 10.175 103.524 565 2007
 355 679 139 10.194 103.915 565 2007
 278 256 125 3.028 9.171 240 2015
 341 467 125 2.990 8.940 240 2015
 195 473 125 3.009 9.055 240 2015
 277 483 125 3.067 9.404 240 2015
 297 640 125 2.913 8.487 240 2015
 203 298 125 2.656 7.054 60 2016
 302 472 133 2.905 8.440 60 2016
 77 477 133 2.924 8.551 60 2016
 337 479 133 2.943 8.664 60 2016
 86 603 133 2.713 7.363 60 2016
 288 631 133 2.790 7.785 60 2016
 314 256 197 6.796 46.184 217 2011
 257 257 197 5.799 33.631 217 2011
 290 261 197 6.336 40.144 217 2011
 216 262 105 3.346 11.195 217 2011
 335 278 105 2.426 5.885 217 2011
 324 284 105 2.464 6.073 217 2011
 205 319 105 2.637 6.953 217 2011
 1 327 105 1.698 2.882 217 2011
 336 328 197 7.697 59.240 217 2011
 338 466 197 7.754 60.128 217 2011
 492 467 197 6.758 45.665 217 2011
 211 468 197 5.761 33.188 217 2011
 391 472 197 7.773 60.426 217 2011
 479 473 197 6.777 45.924 217 2011
 364 475 197 5.780 33.409 217 2011
 158 477 197 7.793 60.724 217 2011
 491 479 197 7.812 61.023 217 2011
 488 480 197 6.815 46.445 217 2011
 634 481 197 5.818 33.854 217 2011
 463 483 197 6.834 46.707 217 2011
 514 485 197 6.892 47.496 217 2011
 169 487 197 6.240 38.939 217 2011
 198 488 197 6.259 39.178 217 2011
 109 491 197 6.278 39.418 217 2011
 319 494 197 7.294 53.206 217 2011
 299 495 197 6.298 39.659 217 2011
 284 498 197 7.313 53.486 217 2011
 321 499 197 6.317 39.901 217 2011
 329 514 197 7.352 54.048 217 2011
 343 515 197 6.355 40.387 217 2011
 400 523 197 6.374 40.631 217 2011
 270 533 197 7.409 54.897 217 2011
 223 534 197 6.413 41.121 217 2011
 383 539 197 6.432 41.367 217 2011
 207 550 197 6.451 41.614 217 2011
 400 556 197 6.470 41.862 217 2011
 290 560 197 7.486 56.039 217 2011
 380 562 197 6.489 42.110 217 2011
 224 564 197 5.493 30.168 217 2011
 415 570 197 7.505 56.326 217 2011
 383 571 197 6.508 42.359 217 2011
 301 572 197 5.512 30.379 217 2011
 350 579 197 7.524 56.614 217 2011
 418 580 197 6.528 42.609 217 2011
 364 582 197 5.531 30.591 217 2011
 383 589 197 7.543 56.903 217 2011
 388 590 197 6.547 42.860 217 2011
 375 592 197 5.550 30.803 217 2011
 480 596 197 7.563 57.192 217 2011
 308 597 197 6.566 43.111 217 2011
 355 603 197 7.582 57.483 217 2011
 400 604 197 6.585 43.363 217 2011
 210 606 197 5.588 31.230 217 2011
 496 610 197 7.601 57.774 217 2011
 330 611 197 6.604 43.616 217 2011
 377 612 197 5.608 31.445 217 2011
 392 619 197 7.620 58.065 217 2011
 317 620 197 6.623 43.869 217 2011
 327 622 197 5.627 31.660 217 2011
 470 624 197 7.639 58.358 217 2011
 376 626 197 6.643 44.124 217 2011
 290 627 197 5.646 31.876 217 2011
 412 631 197 7.658 58.651 217 2011
 417 638 197 7.678 58.945 217 2011
 507 640 197 6.681 44.634 217 2011
 358 642 197 5.684 32.311 217 2011
 395 645 197 6.700 44.891 217 2011
 138 271 189 4.649 21.616 363 2014
 321 307 127 4.841 23.434 363 2014
 519 324 127 4.918 24.183 363 2014
 598 329 189 3.959 15.676 363 2014
 467 460 189 3.825 14.631 363 2014
 398 461 189 3.844 14.778 363 2014
 497 651 189 4.592 21.084 363 2014
 509 652 189 4.611 21.261 363 2014
 335 659 189 3.612 13.043 363 2014
 504 694 189 4.668 21.794 363 2014
 443 696 189 4.688 21.973 363 2014
 458 697 189 4.707 22.154 363 2014
 474 698 127 4.726 22.334 363 2014
 413 699 127 4.745 22.516 363 2014
 608 700 189 3.748 14.051 363 2014
 469 701 189 3.768 14.195 363 2014
 497 702 127 4.783 22.881 363 2014
 331 704 127 4.803 23.065 363 2014
 622 705 127 4.822 23.249 363 2014
 502 708 127 4.860 23.620 363 2014
 511 711 127 4.898 23.994 363 2014
 387 713 127 4.937 24.372 363 2014
 458 714 127 4.956 24.561 363 2014
 149 92 70 2.741 7.512 280 2011
 283 257 129 4.939 24.399 223 2012
 333 261 129 5.476 29.988 223 2012
 293 281 129 5.572 31.047 223 2012
 33 236 146 5.621 31.599 133 2012
 97 239 146 5.660 32.031 133 2012
 83 242 146 5.698 32.466 133 2012
 221 325 146 5.813 33.790 133 2012
 265 534 56 5.564 30.956 133 2012
 386 715 56 5.430 29.481 133 2012
 299 213 115 2.801 7.846 382 2015
 340 216 115 2.820 7.954 382 2015
 284 218 115 2.839 8.062 382 2015
 270 219 115 2.859 8.171 382 2015
 181 265 125 9.644 92.997 93 2006
 233 268 149 7.650 58.525 93 2006
 389 333 125 8.973 80.509 93 2006
 144 484 125 9.126 83.284 93 2006
 279 494 125 11.560 133.637 93 2006
 263 498 125 11.579 134.081 93 2006
 155 517 125 9.624 92.628 93 2006
 292 535 133 9.682 93.738 93 2006
 146 541 125 9.701 94.109 93 2006
 186 557 133 9.739 94.855 93 2006
 300 582 125 9.797 95.978 93 2006
 273 598 125 9.835 96.731 93 2006
 253 642 125 9.950 99.006 93 2006
 288 1 165 5.197 27.007 221 2013
 351 10 102 4.756 22.620 221 2013
 309 11 102 4.794 22.986 221 2013
 352 15 102 4.909 24.102 221 2013
 302 16 102 4.986 24.861 221 2013
 363 17 102 5.005 25.052 221 2013
 306 18 165 5.044 25.437 221 2013
 343 19 165 5.082 25.825 221 2013
 310 20 165 5.101 26.021 221 2013
 350 22 165 5.139 26.413 221 2013
 409 28 209 3.242 10.510 221 2013
 359 30 209 3.261 10.634 221 2013
 342 32 209 3.280 10.760 221 2013
 241 40 209 2.744 7.527 221 2013
 201 45 209 3.759 14.133 221 2013
 271 55 209 2.782 7.739 221 2013
 370 61 209 3.798 14.423 221 2013
 253 63 209 2.801 7.846 221 2013
 262 64 209 1.804 3.256 221 2013
 345 68 209 3.817 14.569 221 2013
 374 71 209 1.824 3.325 221 2013
 336 73 209 3.836 14.715 221 2013
 366 76 209 1.843 3.396 221 2013
 248 81 209 3.855 14.863 221 2013
 123 86 209 3.874 15.011 221 2013
 286 91 209 1.881 3.538 221 2013
 409 96 209 3.894 15.160 221 2013
 326 98 209 2.897 8.392 221 2013
 337 106 209 1.919 3.684 221 2013
 302 111 209 3.932 15.460 221 2013
 406 114 209 1.939 3.758 221 2013
 284 117 209 3.951 15.611 221 2013
 408 118 209 1.958 3.833 221 2013
 362 120 209 1.977 3.908 221 2013
 390 148 209 2.054 4.217 221 2013
 278 165 209 2.111 4.457 221 2013
 278 173 209 2.130 4.538 221 2013
 217 177 209 2.149 4.620 221 2013
 194 186 209 2.839 8.062 221 2013
 273 265 60 2.820 7.954 221 2013
 251 299 209 3.970 15.763 221 2013
 318 303 60 1.996 3.984 221 2013
 225 361 102 4.871 23.727 221 2013
 315 363 102 4.890 23.914 221 2013
 275 599 60 2.015 4.061 221 2013
 301 82 60 2.598 6.752 595 2014
 230 197 60 2.713 7.363 595 2014
 259 261 141 3.518 12.379 595 2014
 351 281 141 3.614 13.063 595 2014
 334 328 141 4.879 23.807 595 2014
 369 334 141 4.553 20.734 595 2014
 245 335 141 3.557 12.651 595 2014
 291 336 141 4.592 21.084 595 2014
 270 337 141 3.595 12.925 595 2014
 339 338 141 3.633 13.202 595 2014
 326 341 141 3.825 14.631 595 2014
 208 71 86 4.504 20.287 325 2011
 195 120 86 4.657 21.692 325 2011
 211 165 86 4.792 22.960 325 2011
 399 173 86 4.811 23.144 325 2011
 237 177 86 4.830 23.329 325 2011
 215 9 40 6.393 40.876 460 2012
 352 19 40 6.777 45.924 460 2012
 279 343 40 4.898 23.994 460 2012
 144 353 40 6.489 42.110 460 2012
 216 354 40 5.512 30.379 460 2012
 253 358 40 6.547 42.860 460 2012
 276 361 40 6.566 43.111 460 2012
 244 363 40 6.585 43.363 460 2012
 217 364 40 5.588 31.230 460 2012
 239 367 40 6.604 43.616 460 2012
 185 369 40 5.627 31.660 460 2012
 172 370 40 4.630 21.438 460 2012
 329 372 40 5.646 31.876 460 2012
 406 377 40 6.681 44.634 460 2012
 238 384 40 4.764 22.698 460 2012
 348 385 40 3.768 14.195 460 2012
 286 387 40 4.783 22.881 460 2012
 112 389 40 6.796 46.184 460 2012
 222 390 40 5.799 33.631 460 2012
 324 391 40 4.803 23.065 460 2012
 336 393 40 6.815 46.445 460 2012
 344 394 40 4.822 23.249 460 2012
 313 395 40 3.825 14.631 460 2012
 143 26 178 6.944 48.216 203 2010
 345 58 178 4.510 20.337 203 2010
 244 63 178 6.522 42.538 203 2010
 294 78 178 3.570 12.748 203 2010
 173 92 178 4.605 21.210 203 2010
 269 101 178 4.625 21.387 203 2010
 289 106 178 5.640 31.815 203 2010
 230 107 178 4.644 21.565 203 2010
 281 121 178 4.701 22.102 203 2010
 366 142 178 4.759 22.646 203 2010
 381 149 178 3.781 14.298 203 2010
 237 159 178 3.820 14.589 203 2010
 203 166 178 4.835 23.381 203 2010
 331 167 178 3.839 14.736 203 2010
 270 172 178 6.848 46.894 203 2010
 237 304 60 3.724 13.867 203 2010
 223 312 60 3.762 14.154 203 2010
 267 319 60 3.800 14.443 203 2010
 240 644 60 3.858 14.884 203 2010
 390 1 210 4.852 23.541 195 2014
 427 2 210 4.871 23.727 195 2014
 276 3 210 4.890 23.914 195 2014
 315 4 210 4.929 24.290 195 2014
 272 5 210 4.948 24.480 195 2014
 356 6 210 3.951 15.611 195 2014
 378 7 210 3.970 15.763 195 2014
 238 8 210 3.989 15.915 195 2014
 169 10 210 4.411 19.457 195 2014
 283 11 210 4.449 19.797 195 2014
 305 12 210 4.488 20.140 195 2014
 323 14 210 4.545 20.659 195 2014
 297 15 210 4.564 20.833 195 2014
 284 17 210 4.660 21.718 195 2014
 195 18 210 4.699 22.076 195 2014
 219 19 210 4.737 22.438 195 2014
 375 22 210 4.794 22.986 195 2014
 220 49 60 4.460 19.895 391 2010
 149 65 60 4.499 20.238 391 2010
 175 72 60 4.518 20.411 391 2010
 209 155 60 4.767 22.724 391 2010
 248 175 60 3.828 14.652 391 2010
 131 469 125 8.094 65.509 400 2007
 327 40 116 6.656 44.306 334 2009
 68 47 116 6.675 44.561 334 2009
 352 63 116 6.714 45.075 334 2009
 293 71 116 5.736 32.905 334 2009
 311 76 116 5.755 33.125 334 2009
 332 88 116 6.790 46.110 334 2009
 114 106 116 5.832 34.013 334 2009
 418 114 116 5.851 34.237 334 2009
 127 118 116 5.870 34.462 334 2009
 413 120 116 5.890 34.687 334 2009
 258 148 116 5.966 35.596 334 2009
 367 154 116 6.982 48.750 334 2009
 235 155 116 4.989 24.888 334 2009
 295 77 87 3.820 14.589 352 2010
 222 84 87 3.839 14.736 352 2010
 200 92 87 3.858 14.884 352 2010
 280 83 135 2.774 7.693 183 2012
 200 106 135 2.831 8.016 183 2012
 191 261 32 5.682 32.280 103 2011
 286 285 32 5.816 33.822 103 2011
 232 329 32 6.046 36.550 103 2011
 384 461 32 5.931 35.173 103 2011
 232 462 32 5.950 35.401 103 2011
 327 71 29 2.938 8.632 415 2012
 316 64 60 2.347 5.506 279 2013
 184 71 60 2.366 5.597 279 2013
 392 76 60 2.385 5.688 279 2013
 234 91 60 2.423 5.872 279 2013
 257 120 60 2.519 6.346 279 2013
 442 173 60 2.672 7.142 279 2013
 375 333 60 2.692 7.244 279 2013
 129 45 4 2.475 6.127 14 2015
 361 105 4 2.629 6.909 14 2015
 322 117 4 2.667 7.112 14 2015
 333 145 4 2.763 7.633 14 2015
 91 152 4 2.782 7.739 14 2015
 307 216 4 2.820 7.954 14 2015
 432 272 58 5.764 33.220 523 2011
 342 283 58 2.812 7.907 523 2011
 286 285 58 5.840 34.109 523 2011
 237 304 58 1.930 3.726 523 2011
 206 316 58 6.990 48.864 523 2011
 351 317 58 5.994 35.924 523 2011
 352 369 58 5.859 34.334 523 2011
 403 378 58 4.920 24.210 523 2011
 476 660 58 5.742 32.968 523 2011
 465 662 58 5.780 33.409 523 2011
 414 664 58 5.818 33.854 523 2011
 390 695 58 5.799 33.631 523 2011
 443 701 58 5.879 34.559 523 2011
 424 703 58 5.898 34.784 523 2011
 374 707 58 5.955 35.466 523 2011
 394 712 58 6.013 36.154 523 2011
 123 182 60 2.097 4.399 43 2016
 516 479 60 2.078 4.319 43 2016
 344 155 198 4.794 22.986 337 2010
 270 166 198 4.833 23.355 337 2010
 354 174 198 4.852 23.541 337 2010
 559 479 19 4.121 16.981 270 2014
 288 681 19 4.063 16.510 270 2014
 482 685 19 4.102 16.823 270 2014
 278 393 6 2.801 7.846 351 2016
 364 271 188 2.661 7.083 222 2015
 390 522 188 2.642 6.981 222 2015
 478 533 188 2.681 7.185 222 2015
 230 41 136 3.691 13.623 416 2006
 272 43 136 5.703 32.529 416 2006
 165 46 136 4.707 22.154 416 2006
 210 59 136 5.742 32.968 416 2006
 162 90 136 2.828 8.000 416 2006
 193 108 136 2.872 8.250 416 2006
 398 150 136 6.010 36.121 416 2006
 192 195 11 7.888 62.227 416 2006
 218 196 11 10.898 118.756 416 2006
 120 199 11 10.936 119.593 416 2006
 199 200 11 9.939 98.788 416 2006
 227 203 11 10.955 120.013 416 2006
 219 214 11 10.035 100.702 416 2006
 383 270 136 5.780 33.409 416 2006
 168 316 30 5.660 32.031 319 2013
 238 361 30 5.468 29.898 319 2013
 282 363 30 5.487 30.108 319 2013
 215 381 30 4.625 21.387 319 2013
 281 280 125 3.822 14.610 71 2014
 330 285 125 2.864 8.203 71 2014
 358 299 125 2.922 8.535 71 2014
 302 308 125 2.979 8.875 71 2014
 331 317 125 3.017 9.104 71 2014
 352 328 125 4.091 16.734 71 2014
 290 466 125 4.148 17.207 71 2014
 381 494 125 3.688 13.603 71 2014
 373 498 125 3.707 13.744 71 2014
 370 507 125 3.727 13.887 71 2014
 288 522 125 3.765 14.174 71 2014
 318 533 125 3.803 14.464 71 2014
 193 534 125 2.807 7.877 71 2014
 341 550 125 2.845 8.093 71 2014
 314 562 125 2.883 8.313 71 2014
 211 571 125 2.902 8.424 71 2014
 361 597 125 2.960 8.761 71 2014
 399 624 125 4.033 16.267 71 2014
 221 626 125 3.037 9.220 71 2014
 323 638 125 4.072 16.577 71 2014
 220 29 60 2.010 4.039 371 2016
 445 31 60 2.029 4.116 371 2016
 383 37 60 2.489 6.195 371 2016
 366 52 60 2.527 6.387 371 2016
 391 95 60 2.642 6.981 371 2016
 186 104 60 2.661 7.083 371 2016
 277 596 125 2.878 8.281 89 2015
 616 452 55 7.866 61.882 160 2009
 356 454 55 7.886 62.184 160 2009
 176 455 55 7.905 62.486 160 2009
 236 456 55 7.924 62.790 160 2009
 306 458 55 7.981 63.704 160 2009
 198 167 60 5.832 34.013 254 2008
 126 175 60 5.851 34.237 254 2008
 395 23 45 5.816 33.822 197 2013
 454 24 45 4.819 23.223 197 2013
 313 25 45 4.838 23.408 197 2013
 320 27 45 4.857 23.594 197 2013
 260 28 169 3.861 14.905 197 2013
 482 29 45 4.877 23.780 197 2013
 353 31 45 4.896 23.968 197 2013
 435 34 45 5.317 28.274 197 2013
 451 35 45 5.337 28.478 197 2013
 457 37 45 5.356 28.683 197 2013
 359 38 171 4.359 19.001 197 2013
 273 40 169 3.362 11.305 197 2013
 446 44 45 5.375 28.889 197 2013
 94 45 171 4.378 19.168 197 2013
 264 47 169 3.382 11.435 197 2013
 296 52 45 5.394 29.095 197 2013
 368 53 171 4.397 19.337 197 2013
 212 60 45 5.413 29.302 197 2013
 481 61 45 4.417 19.506 197 2013
 298 63 169 3.420 11.695 197 2013
 280 68 171 4.436 19.675 197 2013
 335 73 171 4.455 19.846 197 2013
 359 80 45 5.471 29.928 197 2013
 312 85 45 5.490 30.138 197 2013
 130 86 45 4.493 20.189 197 2013
 334 88 169 3.497 12.226 197 2013
 413 96 45 4.512 20.361 197 2013
 475 110 45 5.547 30.773 197 2013
 383 111 45 4.551 20.709 197 2013
 537 116 45 5.567 30.986 197 2013
 241 117 45 4.570 20.884 197 2013
 320 124 45 5.605 31.414 197 2013
 404 125 45 4.608 21.235 197 2013
 439 136 45 5.643 31.845 197 2013
 505 144 45 5.662 32.062 197 2013
 336 145 45 4.666 21.769 197 2013
 613 151 45 5.682 32.280 197 2013
 428 157 45 5.701 32.498 197 2013
 320 161 45 5.720 32.717 197 2013
 437 170 45 4.742 22.490 197 2013
 531 176 45 5.758 33.157 197 2013
 333 189 45 5.509 30.349 197 2013
 318 203 45 4.627 21.412 197 2013
 434 217 45 5.739 32.936 197 2013
 495 298 45 5.586 31.200 197 2013
 297 9 166 4.696 22.051 452 2013
 195 272 166 3.833 14.694 452 2013
 204 316 166 5.060 25.603 452 2013
 280 343 166 3.201 10.245 452 2013
 70 350 166 3.757 14.112 452 2013
 395 352 166 4.772 22.776 452 2013
 279 354 166 3.814 14.548 452 2013
 171 355 166 4.830 23.329 452 2013
 271 356 166 2.837 8.047 452 2013
 166 359 166 3.852 14.842 452 2013
 362 360 166 2.856 8.156 452 2013
 167 361 166 4.868 23.700 452 2013
 153 363 166 4.887 23.887 452 2013
 90 365 166 2.894 8.376 452 2013
 232 367 166 4.907 24.075 452 2013
 308 369 166 3.929 15.438 452 2013
 301 377 166 4.983 24.833 452 2013
 134 384 166 3.067 9.404 452 2013
 268 387 166 3.086 9.522 452 2013
 13 389 166 5.098 25.993 452 2013
 212 391 166 3.105 9.641 452 2013
 301 394 166 3.124 9.760 452 2013
 298 26 60 5.068 25.686 539 2011
 223 28 60 5.087 25.881 539 2011
 511 30 60 5.107 26.076 539 2011
 534 32 60 5.126 26.273 539 2011
 294 35 60 6.563 43.075 539 2011
 282 37 60 6.582 43.327 539 2011
 270 38 60 5.586 31.200 539 2011
 400 44 60 6.602 43.580 539 2011
 360 45 60 5.605 31.414 539 2011
 69 47 60 4.608 21.235 539 2011
 232 49 60 2.615 6.838 539 2011
 467 52 60 6.621 43.833 539 2011
 210 55 60 4.627 21.412 539 2011
 436 57 60 3.631 13.182 539 2011
 231 60 60 6.640 44.087 539 2011
 552 61 60 5.643 31.845 539 2011
 428 64 60 3.650 13.321 539 2011
 239 65 60 2.653 7.039 539 2011
 303 67 60 6.659 44.342 539 2011
 467 68 60 5.662 32.062 539 2011
 311 72 60 2.672 7.142 539 2011
 424 76 60 3.688 13.603 539 2011
 337 81 60 5.701 32.498 539 2011
 553 82 60 4.704 22.128 539 2011
 215 84 60 2.711 7.348 539 2011
 321 91 60 3.727 13.887 539 2011
 372 96 60 5.739 32.936 539 2011
 320 100 60 3.746 14.030 539 2011
 218 101 60 2.749 7.557 539 2011
 389 111 60 5.777 33.378 539 2011
 278 114 60 3.784 14.319 539 2011
 382 118 60 3.803 14.464 539 2011
 403 120 60 3.822 14.610 539 2011
 143 121 60 2.826 7.985 539 2011
 413 125 60 5.835 34.045 539 2011
 462 131 60 5.854 34.269 539 2011
 406 132 60 4.857 23.594 539 2011
 466 139 60 4.877 23.780 539 2011
 303 142 60 2.883 8.313 539 2011
 533 145 60 5.892 34.720 539 2011
 265 148 60 3.899 15.202 539 2011
 463 154 60 4.915 24.156 539 2011
 442 155 60 2.922 8.535 539 2011
 115 158 60 2.941 8.648 539 2011
 257 163 60 4.953 24.534 539 2011
 380 165 60 3.957 15.654 539 2011
 361 166 60 2.960 8.761 539 2011
 496 170 60 5.969 35.629 539 2011
 509 172 60 4.972 24.724 539 2011
 286 173 60 3.976 15.806 539 2011
 516 186 60 4.685 21.948 539 2011
 541 190 60 4.742 22.490 539 2011
 487 194 60 4.781 22.855 539 2011
 226 195 60 2.787 7.769 539 2011
 436 197 60 4.819 23.223 539 2011
 388 201 60 2.845 8.093 539 2011
 414 213 60 5.931 35.173 539 2011
 66 259 60 7.100 50.408 539 2011
 152 265 60 4.666 21.769 539 2011
 280 272 60 5.682 32.280 539 2011
 410 281 60 5.720 32.717 539 2011
 479 282 60 4.723 22.308 539 2011
 400 285 60 5.758 33.157 539 2011
 365 287 60 4.762 22.672 539 2011
 389 293 60 4.792 22.960 539 2011
 350 298 60 6.812 46.408 539 2011
 500 299 60 5.816 33.822 539 2011
 548 301 60 4.838 23.408 539 2011
 274 308 60 5.873 34.494 539 2011
 413 310 60 3.880 15.053 539 2011
 541 314 60 4.896 23.968 539 2011
 312 315 60 2.902 8.424 539 2011
 382 317 60 5.912 34.946 539 2011
 287 318 60 3.918 15.352 539 2011
 523 322 60 4.934 24.344 539 2011
 304 325 60 5.950 35.401 539 2011
 300 326 60 2.979 8.875 539 2011
 479 331 60 4.992 24.915 539 2011
 283 524 60 3.669 13.462 539 2011
 422 599 60 3.861 14.905 539 2011
 205 715 60 5.567 30.986 539 2011
 167 221 10 7.168 51.384 31 2009
 153 222 10 7.207 51.935 31 2009
 226 228 10 7.762 60.256 31 2009
 333 229 10 6.766 45.776 31 2009
 278 230 10 7.801 60.852 31 2009
 347 231 10 6.804 46.296 31 2009
 86 232 10 7.831 61.323 31 2009
 475 234 10 6.842 46.819 31 2009
 228 236 10 7.877 62.054 31 2009
 239 237 10 6.881 47.345 31 2009
 274 240 10 6.919 47.874 31 2009
 175 243 10 6.957 48.406 31 2009
 167 245 10 6.985 48.788 31 2009
 143 254 10 7.111 50.563 31 2009
 148 255 10 9.123 83.234 31 2009
 291 1 102 3.247 10.545 130 2015
 197 2 102 3.267 10.670 130 2015
 263 6 102 2.347 5.506 130 2015
 375 8 102 2.385 5.688 130 2015
 362 10 102 2.807 7.877 130 2015
 256 11 102 2.845 8.093 130 2015
 288 15 102 2.960 8.761 130 2015
 409 16 102 3.037 9.220 130 2015
 281 17 102 3.056 9.337 130 2015
 322 18 102 3.094 9.573 130 2015
 351 20 102 3.152 9.932 130 2015
 371 21 102 3.171 10.053 130 2015
 361 22 102 3.190 10.175 130 2015
 284 316 102 3.113 9.692 130 2015
 1 317 102 2.117 4.480 130 2015
 273 354 102 1.867 3.487 130 2015
 241 361 102 2.922 8.535 130 2015
 189 363 102 2.941 8.648 130 2015
 251 364 102 1.944 3.779 130 2015
 289 372 102 2.002 4.006 130 2015
 272 381 102 2.078 4.319 130 2015
 388 383 102 2.097 4.399 130 2015
 344 390 102 2.155 4.643 130 2015
 392 37 87 2.787 7.769 485 2015
 281 44 142 2.807 7.877 485 2015
 332 60 142 2.845 8.093 485 2015
 345 80 142 2.902 8.424 485 2015
 361 85 142 2.922 8.535 485 2015
 508 95 142 2.941 8.648 485 2015
 197 104 142 2.960 8.761 485 2015
 225 110 142 2.979 8.875 485 2015
 437 116 142 2.998 8.989 485 2015
 338 136 142 3.075 9.455 485 2015
 359 151 142 3.113 9.692 485 2015
 343 161 142 3.152 9.932 485 2015
 324 169 142 3.171 10.053 485 2015
 366 298 142 3.017 9.104 485 2015
 470 23 123 7.053 49.749 537 2011
 133 28 123 5.098 25.993 537 2011
 426 68 123 5.673 32.186 537 2011
 375 73 123 5.692 32.404 537 2011
 457 82 123 4.715 22.231 537 2011
 427 96 123 5.750 33.062 537 2011
 466 105 123 5.769 33.283 537 2011
 479 111 123 5.788 33.504 537 2011
 512 116 123 6.804 46.296 537 2011
 381 117 123 5.807 33.727 537 2011
 364 124 123 6.842 46.819 537 2011
 365 125 123 5.846 34.173 537 2011
 351 136 123 6.881 47.345 537 2011
 384 144 123 6.900 47.609 537 2011
 394 145 123 5.903 34.849 537 2011
 363 151 123 6.919 47.874 537 2011
 301 152 123 5.922 35.076 537 2011
 379 169 123 6.977 48.673 537 2011
 320 170 123 5.980 35.760 537 2011
 305 197 123 4.830 23.329 537 2011
 321 213 123 5.942 35.303 537 2011
 286 299 123 5.827 33.950 537 2011
 470 479 123 7.111 50.563 537 2011
 300 155 60 5.925 35.108 569 2008
 374 57 60 3.231 10.439 583 2012
 360 100 60 3.346 11.195 583 2012
 263 307 126 6.470 41.862 583 2012
 396 324 126 6.547 42.860 583 2012
 158 461 55 5.473 29.958 583 2012
 418 462 55 5.493 30.168 583 2012
 373 463 55 5.531 30.591 583 2012
 246 464 55 5.569 31.017 583 2012
 293 524 60 3.269 10.688 583 2012
 448 654 55 5.739 32.936 583 2012
 309 23 198 7.943 63.094 18 2011
 366 26 198 5.969 35.629 18 2011
 294 29 198 7.004 49.056 18 2011
 426 33 198 7.061 49.865 18 2011
 181 34 198 7.445 55.425 18 2011
 326 35 198 7.464 55.711 18 2011
 436 38 198 6.487 42.075 18 2011
 281 40 198 5.490 30.138 18 2011
 312 44 198 7.502 56.285 18 2011
 285 45 198 6.506 42.324 18 2011
 164 47 198 5.509 30.349 18 2011
 197 49 198 3.516 12.360 18 2011
 387 52 198 7.521 56.573 18 2011
 488 53 198 6.525 42.573 18 2011
 319 57 198 4.532 20.535 18 2011
 617 60 198 7.541 56.862 18 2011
 430 61 198 6.544 42.824 18 2011
 222 65 198 3.554 12.631 18 2011
 310 68 198 6.563 43.075 18 2011
 324 77 198 3.592 12.905 18 2011
 428 82 198 5.605 31.414 18 2011
 190 84 198 3.612 13.043 18 2011
 192 86 198 6.621 43.833 18 2011
 504 88 198 5.624 31.629 18 2011
 419 92 198 3.631 13.182 18 2011
 162 101 198 3.650 13.321 18 2011
 350 105 198 6.659 44.342 18 2011
 419 111 198 6.678 44.598 18 2011
 305 121 198 3.727 13.887 18 2011
 244 122 198 2.730 7.452 18 2011
 203 129 198 2.749 7.557 18 2011
 181 134 198 2.768 7.663 18 2011
 298 143 198 2.787 7.769 18 2011
 305 154 198 5.816 33.822 18 2011
 371 156 198 2.826 7.985 18 2011
 329 159 198 2.845 8.093 18 2011
 302 163 198 5.854 34.269 18 2011
 344 166 198 3.861 14.905 18 2011
 272 167 198 2.864 8.203 18 2011
 366 172 198 5.873 34.494 18 2011
 139 174 198 3.880 15.053 18 2011
 352 175 198 2.883 8.313 18 2011
 285 331 198 5.892 34.720 18 2011
 367 264 59 3.710 13.765 369 2003
 154 273 14 3.748 14.051 369 2003
 37 502 59 4.668 21.794 369 2003
 261 505 59 3.672 13.482 369 2003
 225 513 59 3.691 13.623 369 2003
 1 536 14 4.764 22.698 369 2003
 1 542 14 4.778 22.829 369 2003
 177 547 14 3.787 14.340 369 2003
 106 587 14 3.883 15.075 369 2003
 581 265 127 4.507 20.312 434 2012
 486 282 127 4.564 20.833 434 2012
 565 287 127 4.603 21.185 434 2012
 531 293 127 4.633 21.463 434 2012
 543 301 127 4.679 21.897 434 2012
 1 259 209 2.106 4.433 274 2016
 225 92 60 1.804 3.256 224 2012
 162 101 60 1.824 3.325 224 2012
 234 107 60 1.843 3.396 224 2012
 157 121 60 1.900 3.611 224 2012
 310 163 60 4.028 16.222 224 2012
 246 149 60 8.724 76.100 332 2005
 343 159 60 8.762 76.770 332 2005
 290 167 60 8.781 77.106 332 2005
 158 644 60 8.800 77.443 332 2005
 69 72 106 7.587 57.566 467 2007
 121 109 106 6.686 44.708 467 2007
 98 135 106 5.786 33.473 467 2007
 221 142 106 7.798 60.809 467 2007
 155 45 60 3.401 11.565 247 2014
 227 61 60 3.439 11.827 247 2014
 238 172 60 2.768 7.663 247 2014
 208 335 60 3.458 11.959 247 2014
 153 715 60 3.362 11.305 247 2014
 268 482 125 4.009 16.068 263 2015
 33 34 60 2.212 4.895 98 2016
 511 61 60 2.930 8.583 281 2014
 389 81 60 2.987 8.924 281 2014
 503 96 60 3.026 9.154 281 2014
 403 111 60 3.064 9.388 281 2014
 411 117 60 3.083 9.505 281 2014
 396 125 60 3.121 9.743 281 2014
 498 272 60 2.968 8.809 281 2014
 301 281 60 3.006 9.038 281 2014
 317 285 60 3.045 9.270 281 2014
 281 299 60 3.102 9.624 281 2014
 479 715 60 2.853 8.140 281 2014
 297 258 16 3.330 11.086 557 2009
 177 262 16 4.863 23.647 557 2009
 455 269 16 3.904 15.245 557 2009
 379 278 16 3.943 15.546 557 2009
 399 284 16 3.981 15.850 557 2009
 446 291 16 4.997 24.970 557 2009
 352 292 16 3.004 9.022 557 2009
 403 303 16 6.070 36.849 557 2009
 360 304 16 4.077 16.622 557 2009
 390 305 16 5.093 25.937 557 2009
 309 312 16 4.115 16.936 557 2009
 384 313 16 3.119 9.726 557 2009
 311 315 16 5.131 26.329 557 2009
 356 319 16 4.154 17.253 557 2009
 399 327 16 3.215 10.333 557 2009
 345 440 16 5.974 35.694 557 2009
 384 442 16 6.013 36.154 557 2009
 346 449 16 7.163 51.306 557 2009
 265 504 16 3.847 14.799 557 2009
 405 524 16 5.898 34.784 557 2009
 265 576 16 4.039 16.311 557 2009
 532 644 16 4.211 17.734 557 2009
 65 408 17 2.281 5.202 425 2015
 206 259 188 3.152 9.932 347 2015
 393 324 18 2.998 8.989 347 2015
 491 477 188 3.132 9.812 347 2015
 591 681 18 3.094 9.573 347 2015
 666 683 18 3.113 9.692 347 2015
 450 697 18 2.787 7.769 347 2015
 506 705 18 2.902 8.424 347 2015
 551 711 18 2.979 8.875 347 2015
 474 713 18 3.017 9.104 347 2015
 484 271 190 11.212 125.718 108 2007
 459 494 190 11.117 123.579 108 2007
 334 25 60 2.256 5.090 184 2015
 258 31 60 2.314 5.353 184 2015
 466 24 60 3.105 9.641 468 2014
 326 25 60 3.124 9.760 468 2014
 447 29 60 3.162 10.001 468 2014
 589 31 60 3.182 10.123 468 2014
 497 33 60 3.220 10.368 468 2014
 430 35 60 3.622 13.122 468 2014
 393 37 60 3.642 13.262 468 2014
 510 44 60 3.661 13.402 468 2014
 346 52 60 3.680 13.542 468 2014
 623 60 60 3.699 13.684 468 2014
 332 61 60 2.702 7.303 468 2014
 490 67 60 3.718 13.826 468 2014
 200 81 60 2.760 7.617 468 2014
 526 96 60 2.798 7.831 468 2014
 126 104 60 3.814 14.548 468 2014
 400 111 60 2.837 8.047 468 2014
 548 117 60 2.856 8.156 468 2014
 376 124 60 3.891 15.138 468 2014
 509 125 60 2.894 8.376 468 2014
 615 131 60 2.913 8.487 468 2014
 443 145 60 2.952 8.712 468 2014
 437 169 60 4.025 16.200 468 2014
 366 170 60 3.028 9.171 468 2014
 473 202 60 3.910 15.288 468 2014
 426 213 60 2.990 8.940 468 2014
 424 256 60 3.143 9.880 468 2014
 225 259 60 4.159 17.298 468 2014
 282 271 60 3.737 13.969 468 2014
 456 272 60 2.741 7.512 468 2014
 246 280 60 3.776 14.257 468 2014
 107 281 60 2.779 7.724 468 2014
 311 285 60 2.817 7.938 468 2014
 305 298 60 3.872 14.990 468 2014
 597 299 60 2.875 8.266 468 2014
 428 307 60 3.929 15.438 468 2014
 527 308 60 2.932 8.599 468 2014
 556 316 60 3.967 15.741 468 2014
 460 317 60 2.971 8.826 468 2014
 339 324 60 4.006 16.046 468 2014
 476 325 60 3.009 9.055 468 2014
 556 329 60 3.047 9.287 468 2014
 408 335 60 2.722 7.407 468 2014
 213 258 79 7.990 63.835 161 2005
 364 288 186 5.651 31.938 161 2005
 436 327 79 7.875 62.011 161 2005
 423 261 196 5.712 32.623 311 2011
 280 265 196 4.753 22.594 311 2011
 342 272 196 5.769 33.283 311 2011
 488 285 196 5.846 34.173 311 2011
 493 287 196 4.849 23.514 311 2011
 282 299 196 5.903 34.849 311 2011
 423 317 196 5.999 35.989 311 2011
 331 343 196 5.137 26.385 311 2011
 552 346 196 4.159 17.298 311 2011
 427 350 196 5.692 32.404 311 2011
 400 354 196 5.750 33.062 311 2011
 461 356 196 4.772 22.776 311 2011
 379 357 196 3.776 14.257 311 2011
 361 360 196 4.792 22.960 311 2011
 310 364 196 5.827 33.950 311 2011
 267 366 196 3.833 14.694 311 2011
 480 369 196 5.865 34.398 311 2011
 449 371 196 3.872 14.990 311 2011
 317 383 196 5.980 35.760 311 2011
 309 384 196 5.002 25.025 311 2011
 360 390 196 6.037 36.451 311 2011
 467 391 196 5.041 25.410 311 2011
 336 394 196 5.060 25.603 311 2011
 356 395 196 4.063 16.510 311 2011
 270 301 19 10.240 104.866 271 2006
 359 303 19 9.244 85.447 271 2006
 383 333 19 9.397 88.305 271 2006
 31 438 93 11.555 133.511 271 2006
 219 439 93 12.100 146.399 271 2006
 288 440 19 9.148 83.684 271 2006
 122 442 19 9.186 84.387 271 2006
 297 444 19 9.225 85.093 271 2006
 435 445 93 12.234 149.664 271 2006
 244 446 93 12.288 151.007 271 2006
 310 447 19 9.301 86.513 271 2006
 316 448 93 12.330 152.018 271 2006
 302 449 93 10.336 106.838 271 2006
 313 450 19 9.340 87.228 271 2006
 294 96 60 2.623 6.881 541 2015
 87 281 60 2.604 6.780 541 2015
 104 419 168 3.721 13.846 340 2013
 189 423 168 3.779 14.277 340 2013
 113 429 168 3.817 14.569 340 2013
 67 433 168 3.855 14.863 340 2013
 111 437 168 3.874 15.011 340 2013
 279 311 60 2.900 8.408 209 2005
 428 256 16 8.962 80.312 174 2009
 278 257 16 7.965 63.442 174 2009
 348 262 16 5.512 30.379 174 2009
 248 268 16 5.550 30.803 174 2009
 368 277 16 6.585 43.363 174 2009
 181 281 16 8.598 73.918 174 2009
 478 282 16 7.601 57.774 174 2009
 406 296 16 5.684 32.311 174 2009
 388 301 16 7.716 59.535 174 2009
 378 303 16 6.719 45.148 174 2009
 336 310 16 6.758 45.665 174 2009
 261 315 16 5.780 33.409 174 2009
 178 319 16 4.803 23.065 174 2009
 385 326 16 5.857 34.301 174 2009
 349 333 16 6.873 47.232 174 2009
 436 335 16 8.540 72.933 174 2009
 384 337 16 8.578 73.589 174 2009
 408 338 16 8.617 74.248 174 2009
 356 339 16 8.655 74.910 174 2009
 433 340 16 8.770 76.914 174 2009
 438 341 16 8.808 77.588 174 2009
 289 440 16 6.623 43.869 174 2009
 117 442 16 6.662 44.379 174 2009
 284 444 16 6.700 44.891 174 2009
 346 644 16 4.860 23.620 174 2009
 292 271 211 4.863 23.647 239 2013
 433 307 211 5.054 25.548 239 2013
 444 324 211 5.131 26.329 239 2013
 379 329 211 4.173 17.412 239 2013
 585 488 211 3.732 13.928 239 2013
 200 650 211 4.786 22.907 239 2013
 300 651 211 4.805 23.091 239 2013
 415 658 211 4.822 23.249 239 2013
 503 677 211 4.132 17.071 239 2013
 400 679 211 4.151 17.230 239 2013
 476 681 211 5.227 27.321 239 2013
 554 682 211 4.230 17.896 239 2013
 484 684 211 4.249 18.058 239 2013
 590 686 211 4.269 18.221 239 2013
 537 688 211 4.307 18.550 239 2013
 347 696 211 4.901 24.021 239 2013
 421 702 211 4.997 24.970 239 2013
 514 704 211 5.016 25.162 239 2013
 427 705 211 5.035 25.354 239 2013
 590 708 211 5.074 25.742 239 2013
 523 711 211 5.112 26.132 239 2013
 457 713 211 5.150 26.526 239 2013
 336 714 211 5.169 26.724 239 2013
 357 10 84 10.533 110.952 172 2008
 346 11 84 10.572 111.761 172 2008
 334 15 84 10.687 114.206 172 2008
 420 16 84 10.763 115.850 172 2008
 437 17 84 10.783 116.263 172 2008
 399 18 84 10.821 117.091 172 2008
 269 19 84 10.859 117.922 172 2008
 338 20 84 10.878 118.339 172 2008
 354 21 84 10.898 118.756 172 2008
 291 22 84 10.917 119.175 172 2008
 19 272 84 9.613 92.417 172 2008
 461 277 84 7.639 58.358 172 2008
 414 282 84 8.655 74.910 172 2008
 363 290 84 7.697 59.240 172 2008
 325 303 84 7.773 60.426 172 2008
 372 310 84 7.812 61.023 172 2008
 256 314 84 8.828 77.926 172 2008
 483 316 84 10.840 117.507 172 2008
 369 318 84 7.850 61.623 172 2008
 299 327 84 4.918 24.183 172 2008
 339 333 84 7.927 62.833 172 2008
 279 342 84 7.965 63.442 172 2008
 412 344 84 7.984 63.748 172 2008
 244 346 84 8.003 64.054 172 2008
 324 350 84 9.537 90.949 172 2008
 189 354 84 9.594 92.049 172 2008
 234 356 84 8.617 74.248 172 2008
 368 357 84 7.620 58.065 172 2008
 348 360 84 8.636 74.579 172 2008
 398 361 84 10.648 113.388 172 2008
 344 363 84 10.668 113.796 172 2008
 123 365 84 8.674 75.242 172 2008
 410 366 84 7.678 58.945 172 2008
 175 368 84 6.700 44.891 172 2008
 235 369 84 9.709 94.269 172 2008
 197 370 84 8.713 75.909 172 2008
 343 371 84 7.716 59.535 172 2008
 299 372 84 9.728 94.641 172 2008
 189 373 84 6.738 45.406 172 2008
 384 375 84 8.751 76.578 172 2008
 347 376 84 7.754 60.128 172 2008
 374 378 84 8.770 76.914 172 2008
 334 379 84 8.789 77.250 172 2008
 435 380 84 7.793 60.724 172 2008
 418 381 84 9.805 96.139 172 2008
 293 382 84 8.808 77.588 172 2008
 362 384 84 8.847 78.264 172 2008
 321 387 84 8.866 78.604 172 2008
 258 388 84 6.873 47.232 172 2008
 375 390 84 9.882 97.648 172 2008
 372 391 84 8.885 78.944 172 2008
 373 392 84 7.888 62.227 172 2008
 217 394 84 8.904 79.285 172 2008
 435 395 84 7.908 62.530 172 2008
 303 396 84 8.923 79.627 172 2008
 346 398 84 7.946 63.137 172 2008
 261 238 112 6.700 44.891 80 2012
 339 307 54 4.929 24.290 250 2013
 488 653 54 4.102 16.823 250 2013
 452 654 54 4.197 17.619 250 2013
 442 655 54 4.619 21.336 250 2013
 464 661 54 3.737 13.969 250 2013
 385 663 54 3.776 14.257 250 2013
 354 664 54 3.795 14.402 250 2013
 365 665 54 3.814 14.548 250 2013
 527 666 54 3.833 14.694 250 2013
 411 667 54 3.852 14.842 250 2013
 366 668 54 4.868 23.700 250 2013
 415 669 54 3.872 14.990 250 2013
 392 670 54 3.891 15.138 250 2013
 385 672 54 3.929 15.438 250 2013
 489 673 54 3.948 15.589 250 2013
 453 674 54 3.967 15.741 250 2013
 442 676 54 3.987 15.893 250 2013
 420 677 54 4.006 16.046 250 2013
 434 679 54 4.025 16.200 250 2013
 482 692 54 3.683 13.562 250 2013
 367 693 54 3.702 13.704 250 2013
 394 64 15 3.573 12.768 134 2012
 297 71 15 3.592 12.905 134 2012
 207 72 15 2.596 6.738 134 2012
 271 91 15 3.650 13.321 134 2012
 269 92 15 2.653 7.039 134 2012
 338 170 15 5.892 34.720 134 2012
 185 56 36 6.462 41.756 350 2004
 159 263 36 6.481 42.004 350 2004
 38 266 36 5.504 30.289 350 2004
 336 289 36 5.599 31.353 350 2004
 291 295 36 5.638 31.784 350 2004
 335 302 36 5.676 32.217 350 2004
 209 309 36 6.711 45.038 350 2004
 465 323 36 5.772 33.314 350 2004
 283 543 36 5.561 30.925 350 2004
 248 553 36 5.580 31.139 350 2004
 255 565 36 5.619 31.568 350 2004
 306 583 36 5.657 32.000 350 2004
 159 607 36 5.714 32.654 350 2004
 86 623 36 5.753 33.094 350 2004
 214 34 9 3.653 13.341 422 2014
 269 37 9 3.691 13.623 422 2014
 297 52 9 3.729 13.907 422 2014
 244 53 9 2.733 7.467 422 2014
 168 68 9 2.771 7.678 422 2014
 295 73 9 2.790 7.785 422 2014
 295 81 9 2.809 7.892 422 2014
 298 86 9 2.828 8.000 422 2014
 278 88 9 1.832 3.355 422 2014
 246 111 9 2.886 8.329 422 2014
 173 28 123 4.942 24.426 193 2012
 399 47 123 4.463 19.919 193 2012
 234 53 123 5.479 30.018 193 2012
 329 55 123 4.482 20.090 193 2012
 233 64 123 3.505 12.283 193 2012
 119 65 123 2.508 6.290 193 2012
 259 68 123 5.517 30.440 193 2012
 323 73 123 5.536 30.652 193 2012
 282 77 123 2.546 6.484 193 2012
 258 81 123 5.556 30.864 193 2012
 354 82 123 4.559 20.784 193 2012
 164 84 123 2.566 6.582 193 2012
 270 86 123 5.575 31.078 193 2012
 222 98 123 4.597 21.135 193 2012
 260 101 123 2.604 6.780 193 2012
 299 106 123 3.620 13.102 193 2012
 275 107 123 2.623 6.881 193 2012
 257 114 123 3.639 13.242 193 2012
 260 121 123 2.681 7.185 193 2012
 368 128 123 3.696 13.663 193 2012
 363 132 123 4.712 22.205 193 2012
 128 133 123 2.719 7.392 193 2012
 340 148 123 3.754 14.092 193 2012
 319 155 123 2.776 7.708 193 2012
 322 158 123 2.796 7.815 193 2012
 309 165 123 3.811 14.527 193 2012
 394 166 123 2.815 7.923 193 2012
 324 173 123 3.831 14.673 193 2012
 346 174 123 2.834 8.031 193 2012
 358 197 123 4.674 21.845 193 2012
 269 262 60 2.489 6.195 193 2012
 240 265 123 4.521 20.435 193 2012
 406 293 123 4.647 21.590 193 2012
 236 48 36 7.628 58.191 570 2002
 398 56 36 7.647 58.483 570 2002
 403 263 36 7.667 58.777 570 2002
 513 268 36 11.692 136.693 570 2002
 129 269 36 10.695 114.381 570 2002
 273 275 36 8.721 76.052 570 2002
 437 276 36 7.724 59.662 570 2002
 431 278 36 10.733 115.203 570 2002
 318 279 36 9.737 94.801 570 2002
 360 284 36 10.772 116.027 570 2002
 117 286 36 8.778 77.058 570 2002
 425 288 36 7.782 60.553 570 2002
 319 289 50 6.785 46.036 570 2002
 244 291 36 11.787 138.943 570 2002
 354 295 50 6.823 46.557 570 2002
 346 302 50 6.862 47.082 570 2002
 357 304 36 10.867 118.101 570 2002
 383 309 36 7.897 62.356 570 2002
 402 312 36 10.906 118.936 570 2002
 242 319 36 10.944 119.773 570 2002
 295 321 36 8.951 80.116 570 2002
 331 330 36 9.008 81.149 570 2002
 410 497 36 10.618 112.747 570 2002
 446 503 36 11.634 135.352 570 2002
 457 504 36 10.637 113.155 570 2002
 261 506 36 9.641 92.944 570 2002
 372 508 36 8.644 74.721 570 2002
 238 511 36 11.653 135.798 570 2002
 301 512 36 10.657 113.563 570 2002
 348 516 36 8.663 75.052 570 2002
 294 520 36 11.672 136.245 570 2002
 368 521 36 9.679 93.685 570 2002
 215 526 36 8.702 75.718 570 2002
 447 530 36 11.711 137.142 570 2002
 415 531 36 10.714 114.792 570 2002
 295 532 36 9.717 94.428 570 2002
 323 537 36 11.730 137.591 570 2002
 481 545 36 11.749 138.041 570 2002
 279 546 36 10.752 115.615 570 2002
 535 548 36 9.756 95.175 570 2002
 247 551 36 8.759 76.722 570 2002
 336 555 36 11.768 138.492 570 2002
 540 559 36 10.791 116.440 570 2002
 302 563 36 8.797 77.395 570 2002
 403 567 36 11.807 139.395 570 2002
 407 568 36 10.810 116.854 570 2002
 430 575 36 11.826 139.848 570 2002
 339 576 36 10.829 117.269 570 2002
 393 577 36 8.830 77.974 570 2002
 393 581 36 8.836 78.071 570 2002
 253 586 36 10.848 117.685 570 2002
 129 588 36 9.852 97.054 570 2002
 249 595 36 11.864 140.756 570 2002
 435 601 36 10.887 118.518 570 2002
 236 602 36 9.890 97.811 570 2002
 433 605 36 8.893 79.090 570 2002
 419 615 36 11.922 142.124 570 2002
 205 616 36 10.925 119.354 570 2002
 135 618 36 9.928 98.570 570 2002
 360 621 36 8.932 79.774 570 2002
 49 628 36 9.961 99.224 570 2002
 475 629 36 10.963 120.193 570 2002
 395 632 36 8.970 80.460 570 2002
 319 635 36 10.982 120.614 570 2002
 328 637 36 9.986 99.715 570 2002
 311 641 36 8.989 80.804 570 2002
 356 644 36 11.002 121.035 570 2002
 333 647 36 10.024 100.482 570 2002
 538 257 36 3.171 10.053 358 2013
 461 261 36 3.707 13.744 358 2013
 501 271 36 4.762 22.672 358 2013
 483 272 36 3.765 14.174 358 2013
 372 280 36 4.800 23.039 358 2013
 318 281 36 3.803 14.464 358 2013
 441 285 36 3.842 14.757 358 2013
 285 298 36 4.896 23.968 358 2013
 426 299 36 3.899 15.202 358 2013
 309 303 214 1.925 3.705 358 2013
 543 307 36 4.953 24.534 358 2013
 394 310 214 1.963 3.854 358 2013
 430 316 36 4.992 24.915 358 2013
 463 324 36 5.030 25.299 358 2013
 418 325 36 4.033 16.267 358 2013
 370 328 36 5.068 25.686 358 2013
 348 333 214 2.078 4.319 358 2013
 462 468 36 3.132 9.812 358 2013
 507 475 36 3.152 9.932 358 2013
 523 481 36 3.190 10.175 358 2013
 427 495 36 3.669 13.462 358 2013
 478 499 36 3.688 13.603 358 2013
 300 507 36 4.704 22.128 358 2013
 467 514 36 4.723 22.308 358 2013
 512 515 36 3.727 13.887 358 2013
 306 522 36 4.742 22.490 358 2013
 467 523 36 3.746 14.030 358 2013
 497 533 36 4.781 22.855 358 2013
 424 534 36 3.784 14.319 358 2013
 487 550 36 3.822 14.610 358 2013
 494 557 36 2.845 8.093 358 2013
 305 564 36 2.864 8.203 358 2013
 338 570 36 4.877 23.780 358 2013
 460 571 36 3.880 15.053 358 2013
 409 572 36 2.883 8.313 358 2013
 483 582 36 2.902 8.424 358 2013
 373 589 36 4.915 24.156 358 2013
 549 590 36 3.918 15.352 358 2013
 240 592 36 2.922 8.535 358 2013
 564 596 36 4.934 24.344 358 2013
 452 597 36 3.937 15.503 358 2013
 497 598 36 2.941 8.648 358 2013
 447 604 36 3.957 15.654 358 2013
 404 606 36 2.960 8.761 358 2013
 530 610 36 4.972 24.724 358 2013
 520 611 36 3.976 15.806 358 2013
 537 612 36 2.979 8.875 358 2013
 346 620 36 3.995 15.959 358 2013
 492 622 36 2.998 8.989 358 2013
 411 624 36 5.011 25.107 358 2013
 415 626 36 4.014 16.112 358 2013
 510 627 36 3.017 9.104 358 2013
 617 633 36 3.037 9.220 358 2013
 424 638 36 5.049 25.493 358 2013
 487 640 36 4.052 16.422 358 2013
 592 642 36 3.056 9.337 358 2013
 439 645 36 4.072 16.577 358 2013
 254 316 90 5.802 33.663 110 2013
 289 342 90 2.927 8.567 110 2013
 219 344 90 2.946 8.680 110 2013
 291 347 90 2.985 8.907 110 2013
 86 348 90 3.004 9.022 110 2013
 233 350 90 4.499 20.238 110 2013
 309 352 90 5.514 30.410 110 2013
 62 353 90 5.534 30.621 110 2013
 265 355 90 5.572 31.047 110 2013
 323 358 90 5.591 31.261 110 2013
 195 359 90 4.594 21.109 110 2013
 209 361 90 5.610 31.476 110 2013
 161 362 90 1.624 2.636 110 2013
 104 366 90 2.640 6.967 110 2013
 130 367 90 5.649 31.907 110 2013
 343 370 90 3.674 13.502 110 2013
 127 372 90 4.690 21.999 110 2013
 84 373 90 1.700 2.891 110 2013
 114 374 90 4.709 22.179 110 2013
 279 375 90 3.713 13.785 110 2013
 197 376 90 2.716 7.378 110 2013
 118 377 90 5.725 32.779 110 2013
 111 378 90 3.732 13.928 110 2013
 167 379 90 3.751 14.071 110 2013
 156 380 90 2.755 7.587 110 2013
 171 381 90 4.767 22.724 110 2013
 206 382 90 3.770 14.215 110 2013
 146 384 90 3.809 14.506 110 2013
 74 385 90 2.812 7.907 110 2013
 182 386 90 4.824 23.276 110 2013
 162 387 90 3.828 14.652 110 2013
 114 389 90 5.840 34.109 110 2013
 137 390 90 4.844 23.461 110 2013
 176 391 90 3.847 14.799 110 2013
 34 392 90 2.850 8.124 110 2013
 279 394 90 3.866 14.947 110 2013
 271 395 90 2.870 8.234 110 2013
 226 396 90 3.885 15.096 110 2013
 71 397 90 1.892 3.580 110 2013
 197 398 90 2.908 8.456 110 2013
 253 472 125 1.950 3.801 310 2017
 234 479 125 1.988 3.952 310 2017
 220 241 112 4.803 23.065 477 2014
 405 23 60 2.114 4.468 315 2016
 183 182 60 2.190 4.798 315 2016
 357 479 60 2.171 4.715 315 2016
 284 285 196 9.690 93.897 21 2008
 185 292 196 4.707 22.154 21 2008
 1 317 196 9.843 96.892 21 2008
 250 364 196 9.671 93.526 21 2008
 159 372 196 9.728 94.641 21 2008
 325 383 196 9.824 96.515 21 2008
 240 179 157 7.061 49.865 538 2011
 145 180 157 7.081 50.136 538 2011
 206 181 157 7.100 50.408 538 2011
 325 182 157 7.119 50.680 538 2011
 210 183 157 7.138 50.953 538 2011
 285 184 157 7.157 51.227 538 2011
 270 185 157 7.176 51.502 538 2011
 165 203 157 5.854 34.269 538 2011
 303 206 157 5.873 34.494 538 2011
 120 209 157 6.908 47.723 538 2011
 170 210 157 5.912 34.946 538 2011
 196 215 157 6.946 48.254 538 2011
 291 216 157 5.950 35.401 538 2011
 227 217 157 6.966 48.520 538 2011
 138 218 157 5.969 35.629 538 2011
 241 219 157 5.988 35.858 538 2011
 269 257 125 7.004 49.056 145 2010
 404 281 125 7.636 58.316 145 2010
 401 285 125 7.675 58.903 145 2010
 261 299 125 7.732 59.789 145 2010
 365 308 125 7.790 60.681 145 2010
 453 317 125 7.828 61.280 145 2010
 415 383 125 7.809 60.980 145 2010
 315 468 125 6.966 48.520 145 2010
 234 475 125 6.985 48.788 145 2010
 422 481 125 7.023 49.325 145 2010
 279 487 125 7.445 55.425 145 2010
 319 491 125 7.483 55.998 145 2010
 226 495 125 7.502 56.285 145 2010
 398 515 125 7.560 57.151 145 2010
 381 534 125 7.617 58.024 145 2010
 421 550 125 7.656 58.609 145 2010
 303 562 125 7.694 59.198 145 2010
 346 571 125 7.713 59.493 145 2010
 449 590 125 7.751 60.086 145 2010
 427 597 125 7.771 60.383 145 2010
 129 633 125 6.870 47.195 145 2010
 211 642 125 6.889 47.458 145 2010
 259 286 20 3.768 14.195 368 2007
 288 124 31 2.201 4.846 521 2016
 431 151 31 2.278 5.190 521 2016
 223 161 31 2.316 5.366 521 2016
 265 34 60 1.547 2.393 186 2016
 245 58 140 4.441 19.724 288 2010
 303 115 140 3.598 12.944 288 2010
 360 134 140 3.674 13.502 288 2010
 203 195 103 4.594 21.109 288 2010
 400 201 103 4.652 21.641 288 2010
 171 205 103 4.671 21.820 288 2010
 378 220 146 4.102 16.823 502 2013
 341 221 146 3.105 9.641 502 2013
 265 222 146 3.143 9.880 502 2013
 446 223 146 4.178 17.458 502 2013
 233 228 146 3.699 13.684 502 2013
 163 229 146 2.702 7.303 502 2013
 183 232 146 3.768 14.195 502 2013
 168 234 146 2.779 7.724 502 2013
 141 236 146 3.814 14.548 502 2013
 220 237 146 2.817 7.938 502 2013
 204 249 146 3.967 15.741 502 2013
 305 251 146 5.002 25.025 502 2013
 349 253 146 3.028 9.171 502 2013
 297 254 146 3.047 9.287 502 2013
 200 325 146 4.006 16.046 502 2013
 235 10 196 6.607 43.652 300 2011
 179 304 196 1.854 3.436 300 2011
 74 351 196 2.620 6.866 300 2011
 87 271 104 4.389 19.265 555 2014
 180 507 104 4.332 18.763 555 2014
 210 514 104 4.351 18.929 555 2014
 143 522 104 4.370 19.097 555 2014
 267 523 104 3.373 11.379 555 2014
 363 534 104 3.412 11.639 555 2014
 319 539 104 3.431 11.770 555 2014
 516 550 104 3.450 11.902 555 2014
 431 556 104 3.469 12.035 555 2014
 422 560 104 4.485 20.115 555 2014
 289 562 104 3.488 12.168 555 2014
 381 570 104 4.504 20.287 555 2014
 263 571 104 3.507 12.302 555 2014
 431 579 104 4.523 20.460 555 2014
 5 580 104 3.527 12.437 555 2014
 335 596 104 4.562 20.809 555 2014
 272 597 104 3.565 12.709 555 2014
 374 603 104 4.581 20.984 555 2014
 346 604 104 3.584 12.846 555 2014
 403 610 104 4.600 21.160 555 2014
 317 611 104 3.603 12.984 555 2014
 341 619 104 4.619 21.336 555 2014
 389 624 104 4.638 21.514 555 2014
 185 626 104 3.642 13.262 555 2014
 378 627 104 2.645 6.996 555 2014
 51 631 104 4.657 21.692 555 2014
 314 633 104 2.664 7.098 555 2014
 269 638 104 4.677 21.871 555 2014
 278 640 104 3.680 13.542 555 2014
 355 645 104 3.699 13.684 555 2014
 240 342 102 1.796 3.226 141 2014
 344 344 102 1.815 3.295 141 2014
 330 345 102 2.831 8.016 141 2014
 374 346 102 1.835 3.365 141 2014
 333 347 102 1.854 3.436 141 2014
 306 348 102 1.873 3.508 141 2014
 377 379 102 2.620 6.866 141 2014
 270 384 102 2.678 7.171 141 2014
 81 58 178 2.516 6.332 136 2012
 235 63 178 4.529 20.510 136 2012
 270 179 48 2.960 8.761 260 2016
 247 180 48 2.979 8.875 260 2016
 382 181 48 2.998 8.989 260 2016
 307 182 48 3.017 9.104 260 2016
 297 183 48 3.037 9.220 260 2016
 333 184 48 3.056 9.337 260 2016
 147 185 48 3.075 9.455 260 2016
 203 215 48 2.845 8.093 260 2016
 294 217 48 2.864 8.203 260 2016
 184 81 60 2.859 8.171 32 2014
 283 104 60 3.913 15.309 32 2014
 176 316 60 4.066 16.533 32 2014
 398 334 16 2.716 7.378 424 2015
 157 55 60 4.458 19.870 142 2012
 297 154 60 4.745 22.516 142 2012
 423 186 60 4.515 20.386 142 2012
 423 190 60 4.573 20.909 142 2012
 232 194 60 4.611 21.261 142 2012
 220 197 60 4.649 21.616 142 2012
 407 301 60 4.668 21.794 142 2012
 286 314 60 4.726 22.334 142 2012
 93 406 205 5.933 35.205 142 2012
 291 407 205 5.454 29.749 142 2012
 227 408 205 5.493 30.168 142 2012
 263 409 205 5.531 30.591 142 2012
 46 410 205 6.566 43.111 142 2012
 319 411 205 5.569 31.017 142 2012
 211 415 205 5.608 31.445 142 2012
 300 418 205 6.662 44.379 142 2012
 290 420 205 5.684 32.311 142 2012
 226 422 205 6.700 44.891 142 2012
 301 427 205 5.742 32.968 142 2012
 290 428 205 5.761 33.188 142 2012
 349 429 205 4.764 22.698 142 2012
 285 432 205 5.799 33.631 142 2012
 181 433 205 4.803 23.065 142 2012
 252 436 205 5.818 33.854 142 2012
 381 437 205 4.822 23.249 142 2012
 550 256 133 8.099 65.597 357 2009
 234 259 133 9.115 83.084 357 2009
 193 261 133 7.639 58.358 357 2009
 264 265 133 6.681 44.634 357 2009
 291 291 133 4.783 22.881 357 2009
 217 325 133 7.965 63.442 357 2009
 367 333 133 6.010 36.121 357 2009
 286 383 133 7.908 62.530 357 2009
 324 467 133 8.061 64.978 357 2009
 277 472 133 9.077 82.387 357 2009
 313 475 133 7.083 50.175 357 2009
 385 477 133 9.096 82.735 357 2009
 386 484 133 6.163 37.988 357 2009
 229 486 125 3.538 12.515 357 2009
 231 488 133 7.563 57.192 357 2009
 344 499 133 7.620 58.065 357 2009
 118 507 133 8.636 74.579 357 2009
 341 517 133 6.662 44.379 357 2009
 329 522 133 8.674 75.242 357 2009
 415 523 133 7.678 58.945 357 2009
 311 528 133 5.703 32.529 357 2009
 214 531 125 3.710 13.765 357 2009
 469 535 133 6.719 45.148 357 2009
 334 541 133 6.738 45.406 357 2009
 307 544 133 5.742 32.968 357 2009
 374 552 133 6.758 45.665 357 2009
 507 556 133 7.773 60.426 357 2009
 372 558 133 5.780 33.409 357 2009
 382 560 133 8.789 77.250 357 2009
 380 562 133 7.793 60.724 357 2009
 153 568 125 3.806 14.485 357 2009
 477 572 133 6.815 46.445 357 2009
 327 573 133 5.818 33.854 357 2009
 426 579 133 8.828 77.926 357 2009
 302 589 133 8.847 78.264 357 2009
 530 597 133 7.869 61.925 357 2009
 493 598 133 6.873 47.232 357 2009
 307 603 133 8.885 78.944 357 2009
 223 608 133 5.895 34.752 357 2009
 269 627 133 6.949 48.292 357 2009
 381 631 133 8.962 80.312 357 2009
 233 633 133 6.968 48.559 357 2009
 452 640 133 7.984 63.748 357 2009
 282 642 133 6.988 48.826 357 2009
 394 644 133 3.998 15.981 357 2009
 52 405 77 2.634 6.938 50 2016
 392 509 41 10.747 115.497 248 2005
 447 535 41 10.824 117.151 248 2005
 536 541 41 10.843 117.566 248 2005
 490 552 41 10.862 117.982 248 2005
 325 557 41 10.881 118.399 248 2005
 1 572 41 10.919 119.234 248 2005
 515 582 41 10.939 119.653 248 2005
 1 598 41 10.977 120.493 248 2005
 286 24 46 5.766 33.251 181 2012
 352 57 60 3.351 11.232 181 2012
 364 96 46 5.460 29.809 181 2012
 402 257 46 4.808 23.117 181 2012
 207 299 46 5.536 30.652 181 2012
 388 317 46 5.632 31.722 181 2012
 339 331 46 4.712 22.205 181 2012
 290 57 60 2.464 6.073 344 2013
 341 179 157 5.835 34.045 76 2013
 253 180 157 5.854 34.269 76 2013
 284 181 157 5.873 34.494 76 2013
 93 182 157 5.892 34.720 76 2013
 46 183 157 5.912 34.946 76 2013
 104 184 157 5.931 35.173 76 2013
 225 185 157 5.950 35.401 76 2013
 237 189 137 5.509 30.349 76 2013
 311 196 157 4.570 20.884 76 2013
 480 198 137 5.605 31.414 76 2013
 359 203 157 4.627 21.412 76 2013
 167 206 157 4.647 21.590 76 2013
 349 210 157 4.685 21.948 76 2013
 258 212 157 5.701 32.498 76 2013
 231 215 157 5.720 32.717 76 2013
 403 216 157 4.723 22.308 76 2013
 154 217 157 5.739 32.936 76 2013
 327 218 157 4.742 22.490 76 2013
 205 219 157 4.762 22.672 76 2013
 230 166 60 2.253 5.078 131 2012
 334 92 60 1.892 3.580 408 2012
 129 101 60 1.911 3.653 408 2012
 271 121 60 1.988 3.952 408 2012
 256 155 60 2.084 4.342 408 2012
 198 158 60 2.103 4.422 408 2012
 227 174 60 2.141 4.585 408 2012
 340 195 60 1.950 3.801 408 2012
 383 324 176 5.044 25.437 236 2013
 303 660 176 3.757 14.112 236 2013
 425 665 176 3.852 14.842 236 2013
 343 29 60 2.051 4.206 99 2016
 49 85 60 2.664 7.098 99 2016
 233 9 94 4.696 22.051 301 2013
 164 13 94 4.871 23.727 301 2013
 60 14 94 4.887 23.887 301 2013
 146 187 75 3.598 12.944 572 2013
 79 188 75 4.614 21.286 572 2013
 261 190 75 3.636 13.222 572 2013
 348 192 75 3.655 13.361 572 2013
 341 194 75 3.674 13.502 572 2013
 364 196 75 4.690 21.999 572 2013
 323 197 75 3.713 13.785 572 2013
 284 199 75 4.729 22.360 572 2013
 366 200 75 3.732 13.928 572 2013
 270 203 75 4.748 22.542 572 2013
 189 204 75 3.751 14.071 572 2013
 265 206 75 4.767 22.724 572 2013
 142 208 75 3.789 14.360 572 2013
 259 210 75 4.805 23.091 572 2013
 181 211 75 3.809 14.506 572 2013
 353 213 75 4.824 23.276 572 2013
 127 214 75 3.828 14.652 572 2013
 349 216 75 4.844 23.461 572 2013
 267 218 75 4.863 23.647 572 2013
 242 219 75 4.882 23.834 572 2013
 25 34 60 1.566 2.453 326 2016
 350 44 60 1.624 2.636 326 2016
 390 52 60 1.643 2.699 326 2016
 185 60 60 1.662 2.762 326 2016
 219 67 60 1.681 2.826 326 2016
 252 80 60 1.720 2.957 326 2016
 279 95 60 1.758 3.090 326 2016
 350 144 60 1.911 3.653 326 2016
 311 202 60 1.873 3.508 326 2016
 240 271 60 1.700 2.891 326 2016
 291 280 60 1.739 3.023 326 2016
 248 316 60 1.930 3.726 326 2016
 128 406 168 13.302 176.932 390 2004
 224 407 168 12.822 164.414 390 2004
 114 417 168 11.021 121.457 390 2004
 286 421 168 11.059 122.303 390 2004
 49 424 168 11.097 123.153 390 2004
 280 430 168 11.155 124.432 390 2004
 237 73 116 2.949 8.696 487 2014
 326 86 116 2.987 8.924 487 2014
 313 96 116 3.006 9.038 487 2014
 300 213 116 3.198 10.228 487 2014
 1 271 116 3.946 15.567 487 2014
 217 362 84 3.507 12.302 123 2011
 108 373 84 3.584 12.846 123 2011
 61 222 146 13.146 172.804 380 2003
 198 243 146 12.896 166.315 380 2003
 186 250 146 12.992 168.796 380 2003
 210 253 146 13.031 169.794 380 2003
 143 254 146 13.050 170.294 380 2003
 297 271 56 2.360 5.571 394 2016
 400 716 56 2.341 5.481 394 2016
 158 717 56 2.379 5.661 394 2016
 194 718 56 2.399 5.753 394 2016
 339 719 56 2.418 5.845 394 2016
 314 720 56 2.437 5.938 394 2016
 493 721 56 2.456 6.032 394 2016
 348 722 56 2.475 6.127 394 2016
 525 723 56 2.494 6.222 394 2016
 401 724 56 2.514 6.318 394 2016
 422 725 56 2.533 6.415 394 2016
 504 726 56 2.552 6.512 394 2016
 345 727 56 2.571 6.610 394 2016
 484 265 139 11.486 131.933 318 2005
 489 276 139 5.525 30.530 318 2005
 219 286 139 6.580 43.291 318 2005
 427 288 139 5.583 31.169 318 2005
 192 295 125 4.625 21.387 318 2005
 297 302 125 4.663 21.743 318 2005
 111 329 139 12.809 164.063 318 2005
 415 332 125 4.816 23.197 318 2005
 311 583 125 4.644 21.565 318 2005
 464 607 125 4.701 22.102 318 2005
 305 613 125 4.720 22.283 318 2005
 192 649 139 13.384 179.124 318 2005
 207 651 139 13.441 180.666 318 2005
 484 652 139 13.460 181.182 318 2005
 344 662 139 12.518 156.712 318 2005
 282 663 139 12.538 157.193 318 2005
 437 664 139 12.557 157.674 318 2005
 500 665 139 12.576 158.155 318 2005
 461 666 139 12.595 158.638 318 2005
 353 667 139 12.614 159.121 318 2005
 473 691 139 12.425 154.390 318 2005
 283 692 139 12.445 154.867 318 2005
 517 693 139 12.464 155.344 318 2005
 496 706 139 12.675 160.644 318 2005
 480 707 139 12.694 161.130 318 2005
 463 710 139 12.732 162.105 318 2005
 552 712 139 12.751 162.594 318 2005
 351 23 60 2.848 8.109 75 2016
 328 34 60 2.349 5.519 75 2016
 226 35 60 2.368 5.609 75 2016
 324 37 60 2.388 5.701 75 2016
 359 44 60 2.407 5.793 75 2016
 297 52 60 2.426 5.885 75 2016
 300 60 60 2.445 5.979 75 2016
 365 116 60 2.598 6.752 75 2016
 334 124 60 2.637 6.953 75 2016
 285 169 60 2.771 7.678 75 2016
 294 182 60 2.924 8.551 75 2016
 247 316 60 2.713 7.363 75 2016
 221 480 41 1.832 3.355 593 2016
 240 483 41 1.851 3.426 593 2016
 400 25 60 4.992 24.915 436 2013
 438 26 60 3.995 15.959 436 2013
 294 28 60 4.014 16.112 436 2013
 410 30 60 4.033 16.267 436 2013
 507 32 60 4.052 16.422 436 2013
 332 34 60 5.471 29.928 436 2013
 425 35 60 5.490 30.138 436 2013
 479 37 60 5.509 30.349 436 2013
 646 38 60 4.512 20.361 436 2013
 628 44 60 5.528 30.561 436 2013
 507 45 60 4.532 20.535 436 2013
 462 52 60 5.547 30.773 436 2013
 492 60 60 5.567 30.986 436 2013
 518 61 60 4.570 20.884 436 2013
 444 63 60 3.573 12.768 436 2013
 576 67 60 5.586 31.200 436 2013
 480 68 60 4.589 21.059 436 2013
 633 80 60 5.624 31.629 436 2013
 608 82 60 3.631 13.182 436 2013
 371 95 60 5.662 32.062 436 2013
 544 96 60 4.666 21.769 436 2013
 625 104 60 5.682 32.280 436 2013
 533 111 60 4.704 22.128 436 2013
 370 116 60 5.720 32.717 436 2013
 510 117 60 4.723 22.308 436 2013
 325 124 60 5.758 33.157 436 2013
 451 125 60 4.762 22.672 436 2013
 427 131 60 4.781 22.855 436 2013
 465 132 60 3.784 14.319 436 2013
 427 139 60 3.803 14.464 436 2013
 363 144 60 5.816 33.822 436 2013
 379 145 60 4.819 23.223 436 2013
 632 154 60 3.842 14.757 436 2013
 457 157 60 5.854 34.269 436 2013
 675 163 60 3.880 15.053 436 2013
 489 172 60 3.899 15.202 436 2013
 357 202 60 5.777 33.378 436 2013
 373 213 60 4.857 23.594 436 2013
 499 256 60 5.011 25.107 436 2013
 427 261 60 4.551 20.709 436 2013
 451 265 60 3.592 12.905 436 2013
 455 272 60 4.608 21.235 436 2013
 320 277 137 2.634 6.938 436 2013
 472 280 60 5.643 31.845 436 2013
 415 281 60 4.647 21.590 436 2013
 517 282 60 3.650 13.321 436 2013
 431 285 60 4.685 21.948 436 2013
 450 287 60 3.688 13.603 436 2013
 472 293 60 3.718 13.826 436 2013
 538 298 60 5.739 32.936 436 2013
 209 299 60 4.742 22.490 436 2013
 519 301 60 3.765 14.174 436 2013
 559 307 60 5.797 33.599 436 2013
 477 308 60 4.800 23.039 436 2013
 488 314 60 3.822 14.610 436 2013
 587 316 60 5.835 34.045 436 2013
 442 317 60 4.838 23.408 436 2013
 391 322 60 3.861 14.905 436 2013
 416 324 60 5.873 34.494 436 2013
 388 325 60 4.877 23.780 436 2013
 411 328 60 5.912 34.946 436 2013
 329 329 60 4.915 24.156 436 2013
 549 331 60 3.918 15.352 436 2013
 249 346 60 2.998 8.989 436 2013
 552 715 60 4.493 20.189 436 2013
 216 31 60 1.881 3.538 377 2016
 215 104 60 2.514 6.318 377 2016
 45 256 60 1.843 3.396 377 2016
 300 316 60 2.667 7.112 377 2016
 304 23 60 2.776 7.708 144 2016
 342 34 60 2.278 5.190 144 2016
 175 35 60 2.297 5.277 144 2016
 308 44 60 2.336 5.455 144 2016
 319 52 60 2.355 5.545 144 2016
 404 60 60 2.374 5.635 144 2016
 472 67 60 2.393 5.727 144 2016
 253 80 60 2.431 5.912 144 2016
 133 104 60 2.489 6.195 144 2016
 551 116 60 2.527 6.387 144 2016
 400 124 60 2.566 6.582 144 2016
 386 157 60 2.661 7.083 144 2016
 425 169 60 2.700 7.289 144 2016
 412 182 60 2.853 8.140 144 2016
 184 259 60 2.834 8.031 144 2016
 357 298 60 2.546 6.484 144 2016
 477 316 60 2.642 6.981 144 2016
 361 324 60 2.681 7.185 144 2016
 451 2 30 9.928 98.570 261 2009
 262 3 30 9.947 98.951 261 2009
 385 4 30 9.986 99.715 261 2009
 57 5 30 10.005 100.099 261 2009
 383 6 30 9.008 81.149 261 2009
 297 7 30 9.027 81.495 261 2009
 446 8 30 9.047 81.841 261 2009
 299 11 30 9.507 90.375 261 2009
 361 15 30 9.622 92.575 261 2009
 405 16 30 9.698 94.056 261 2009
 2 271 30 9.545 91.106 261 2009
 251 286 125 2.626 6.895 261 2009
 313 294 125 2.664 7.098 261 2009
 481 316 30 9.775 95.549 261 2009
 380 349 30 7.992 63.879 261 2009
 532 361 30 9.583 91.839 261 2009
 254 363 30 9.602 92.207 261 2009
 99 379 30 7.724 59.662 261 2009
 258 540 125 2.587 6.695 261 2009
 347 551 125 2.607 6.795 261 2009
 272 563 125 2.645 6.996 261 2009
 230 577 125 2.678 7.171 261 2009
 230 581 125 2.683 7.200 261 2009
 113 591 125 2.702 7.303 261 2009
 250 605 125 2.741 7.512 261 2009
 460 23 60 2.776 7.708 225 2016
 448 95 60 2.470 6.100 225 2016
 502 104 60 2.489 6.195 225 2016
 538 124 60 2.566 6.582 225 2016
 280 144 60 2.623 6.881 225 2016
 367 157 60 2.661 7.083 225 2016
 347 169 60 2.700 7.289 225 2016
 410 182 60 2.853 8.140 225 2016
 333 202 60 2.585 6.681 225 2016
 242 259 60 2.834 8.031 225 2016
 482 280 60 2.451 6.005 225 2016
 370 298 60 2.546 6.484 225 2016
 290 307 60 2.604 6.780 225 2016
 312 316 60 2.642 6.981 225 2016
 380 324 60 2.681 7.185 225 2016
 284 449 93 5.903 34.849 393 2011
 257 104 60 1.479 2.186 201 2017
 455 144 60 1.520 2.309 299 2017
 497 182 60 1.750 3.061 299 2017
 426 202 60 1.481 2.194 299 2017
 415 479 60 1.730 2.995 299 2017
 177 469 125 6.831 46.669 529 2009
 183 478 125 6.870 47.195 529 2009
 301 266 33 4.499 20.238 158 2005
 1 320 33 2.755 7.587 158 2005
 463 256 125 9.917 98.353 192 2008
 418 257 125 8.921 79.578 192 2008
 416 261 125 9.457 89.441 192 2008
 609 272 125 9.515 90.532 192 2008
 391 280 125 10.550 111.298 192 2008
 505 282 125 8.556 73.213 192 2008
 350 283 214 6.563 43.075 192 2008
 281 285 125 9.591 91.996 192 2008
 281 293 125 8.625 74.390 192 2008
 334 296 214 6.640 44.087 192 2008
 443 298 125 10.646 113.330 192 2008
 396 307 125 10.703 114.557 192 2008
 179 316 125 10.741 115.379 192 2008
 347 324 125 10.780 116.204 192 2008
 542 325 125 9.783 95.710 192 2008
 458 326 214 6.812 46.408 192 2008
 447 329 125 9.821 96.461 192 2008
 361 331 125 8.825 77.877 192 2008
 302 343 125 8.882 78.896 192 2008
 164 398 107 7.847 61.581 192 2008
 505 467 125 9.879 97.594 192 2008
 460 475 125 8.901 79.236 192 2008
 419 481 125 8.940 79.920 192 2008
 273 495 125 9.419 88.717 192 2008
 117 500 125 8.441 71.259 192 2008
 80 507 125 10.454 109.286 192 2008
 38 517 125 8.480 71.907 192 2008
 446 523 125 9.496 90.167 192 2008
 518 527 125 8.518 72.559 192 2008
 375 550 125 9.572 91.629 192 2008
 470 552 125 8.576 73.542 192 2008
 412 562 125 9.611 92.365 192 2008
 440 564 125 8.614 74.201 192 2008
 390 570 125 10.626 112.922 192 2008
 449 571 125 9.630 92.733 192 2008
 485 582 125 8.652 74.863 192 2008
 402 590 125 9.668 93.473 192 2008
 464 592 125 8.671 75.195 192 2008
 128 597 125 9.687 93.844 192 2008
 454 598 125 8.691 75.527 192 2008
 332 606 125 8.710 75.861 192 2008
 323 611 125 9.726 94.588 192 2008
 360 612 125 8.729 76.195 192 2008
 477 620 125 9.745 94.961 192 2008
 459 622 125 8.748 76.530 192 2008
 510 626 125 9.764 95.335 192 2008
 449 627 125 8.767 76.866 192 2008
 437 633 125 8.786 77.202 192 2008
 529 640 125 9.802 96.085 192 2008
 484 642 125 8.806 77.539 192 2008
 251 48 216 6.582 43.327 208 2004
 164 123 216 8.806 77.539 208 2004
 273 168 216 8.940 79.920 208 2004
 176 258 216 9.074 82.337 208 2004
 178 263 216 6.621 43.833 208 2004
 148 289 216 5.739 32.936 208 2004
 155 295 216 5.777 33.378 208 2004
 14 717 53 5.723 32.748 578 2012
 288 718 53 5.742 32.968 578 2012
 1 720 53 5.780 33.409 578 2012
 110 723 53 5.838 34.077 578 2012
 137 726 53 5.895 34.752 578 2012
 362 221 65 5.731 32.842 426 2011
 261 222 65 5.769 33.283 426 2011
 256 224 65 5.807 33.727 426 2011
 319 226 65 5.846 34.173 426 2011
 198 243 65 5.520 30.470 426 2011
 325 245 65 5.547 30.773 426 2011
 261 250 65 5.616 31.537 426 2011
 178 253 65 5.654 31.969 426 2011
 319 254 65 5.673 32.186 426 2011
 310 562 125 6.459 41.720 426 2011
 289 597 125 6.536 42.717 426 2011
 297 257 16 6.065 36.782 491 2010
 278 293 16 5.769 33.283 491 2010
 390 301 16 5.816 33.822 491 2010
 243 438 16 7.130 50.836 491 2010
 347 439 16 7.675 58.903 491 2010
 306 441 16 7.732 59.789 491 2010
 161 443 16 7.790 60.681 491 2010
 292 445 16 7.809 60.980 491 2010
 403 446 16 7.864 61.839 491 2010
 211 447 16 4.877 23.780 491 2010
 316 448 16 7.905 62.486 491 2010
 314 449 16 5.912 34.946 491 2010
 2 405 42 7.034 49.479 46 2012
 333 412 42 3.718 13.826 46 2012
 651 413 42 4.734 22.412 46 2012
 336 416 42 3.757 14.112 46 2012
 531 417 42 3.795 14.402 46 2012
 249 419 42 4.811 23.144 46 2012
 76 421 42 3.833 14.694 46 2012
 4 425 131 1.878 3.528 46 2012
 94 429 42 4.907 24.075 46 2012
 452 432 42 5.942 35.303 46 2012
 255 433 42 4.945 24.453 46 2012
 635 434 42 3.948 15.589 46 2012
 276 436 42 5.961 35.531 46 2012
 181 437 42 4.964 24.643 46 2012
 382 9 84 9.485 89.959 66 2009
 429 10 84 9.542 91.053 66 2009
 394 11 84 9.581 91.786 66 2009
 416 15 84 9.696 94.003 66 2009
 309 16 84 9.772 95.496 66 2009
 471 17 84 9.791 95.871 66 2009
 348 19 84 9.868 97.378 66 2009
 361 20 84 9.887 97.757 66 2009
 411 21 84 9.906 98.136 66 2009
 171 271 84 9.619 92.522 66 2009
 282 285 84 8.699 75.670 66 2009
 477 316 84 9.849 97.000 66 2009
 216 317 84 8.852 78.361 66 2009
 231 361 84 9.657 93.261 66 2009
 330 363 84 9.676 93.632 66 2009
 263 364 84 8.680 75.337 66 2009
 274 369 84 8.718 76.004 66 2009
 269 381 84 8.814 77.684 66 2009
 328 383 84 8.833 78.022 66 2009
 278 390 84 8.891 79.042 66 2009
 180 721 173 2.886 8.329 446 2015
 60 719 56 1.911 3.653 79 2016
 108 721 56 1.950 3.801 79 2016
 291 722 56 1.969 3.876 79 2016
 271 723 56 1.988 3.952 79 2016
 281 724 56 2.007 4.028 79 2016
 235 726 56 2.045 4.183 79 2016
 232 728 56 2.103 4.422 79 2016
 254 729 56 2.122 4.503 79 2016
 331 1 165 5.942 35.303 292 2013
 278 16 165 5.731 32.842 292 2013
 413 17 165 5.750 33.062 292 2013
 352 18 165 5.788 33.504 292 2013
 493 19 165 5.827 33.950 292 2013
 416 20 165 5.846 34.173 292 2013
 302 21 165 5.865 34.398 292 2013
 493 22 165 5.884 34.623 292 2013
 488 361 165 5.616 31.537 292 2013
 302 363 165 5.635 31.753 292 2013
 118 131 60 2.667 7.112 420 2015
 401 34 60 3.357 11.269 432 2015
 472 35 60 3.376 11.398 432 2015
 483 37 60 3.395 11.527 432 2015
 243 44 60 3.414 11.658 432 2015
 334 52 60 3.434 11.789 432 2015
 315 53 60 2.437 5.938 432 2015
 255 60 60 3.453 11.921 432 2015
 386 67 60 3.472 12.054 432 2015
 423 95 60 3.549 12.592 432 2015
 264 104 60 3.568 12.729 432 2015
 327 116 60 3.606 13.004 432 2015
 255 117 60 2.609 6.809 432 2015
 337 124 60 3.644 13.281 432 2015
 371 131 60 2.667 7.112 432 2015
 355 144 60 3.702 13.704 432 2015
 463 169 60 3.779 14.277 432 2015
 108 182 60 3.932 15.460 432 2015
 497 202 60 3.664 13.422 432 2015
 452 280 60 3.529 12.457 432 2015
 314 298 60 3.625 13.142 432 2015
 364 307 60 3.683 13.562 432 2015
 172 308 60 2.686 7.215 432 2015
 266 316 60 3.721 13.846 432 2015
 226 317 60 2.724 7.422 432 2015
 60 325 60 2.763 7.633 432 2015
 383 479 60 3.913 15.309 432 2015
 314 258 16 3.256 10.599 97 2009
 230 269 16 3.831 14.673 97 2009
 155 278 16 3.869 14.968 97 2009
 67 220 146 2.322 5.391 28 2015
 170 223 146 2.399 5.753 28 2015
 367 23 213 6.894 47.534 560 2012
 141 28 213 4.939 24.399 560 2012
 213 29 213 5.955 35.466 560 2012
 289 30 213 4.959 24.588 560 2012
 256 31 213 5.974 35.694 560 2012
 465 32 213 4.978 24.779 560 2012
 185 35 213 6.415 41.156 560 2012
 62 47 213 4.460 19.895 560 2012
 321 57 213 3.483 12.130 560 2012
 265 63 213 4.499 20.238 560 2012
 294 71 213 3.521 12.399 560 2012
 322 73 213 5.534 30.621 560 2012
 373 80 213 6.549 42.896 560 2012
 309 86 213 5.572 31.047 560 2012
 210 88 213 4.575 20.934 560 2012
 327 95 213 6.588 43.399 560 2012
 296 114 213 3.636 13.222 560 2012
 351 116 213 6.645 44.160 560 2012
 314 120 213 3.674 13.502 560 2012
 403 124 213 6.684 44.671 560 2012
 326 128 213 3.694 13.643 560 2012
 429 144 213 6.741 45.443 560 2012
 238 145 213 5.744 32.999 560 2012
 209 148 213 3.751 14.071 560 2012
 228 151 213 6.760 45.702 560 2012
 229 152 213 5.764 33.220 560 2012
 393 161 213 6.799 46.222 560 2012
 247 169 213 6.818 46.483 560 2012
 274 170 213 5.821 33.886 560 2012
 222 177 213 3.847 14.799 560 2012
 196 186 213 4.537 20.584 560 2012
 303 190 213 4.594 21.109 560 2012
 311 197 213 4.671 21.820 560 2012
 186 202 213 6.703 44.928 560 2012
 435 213 213 5.783 33.441 560 2012
 284 298 213 6.664 44.415 560 2012
 132 179 137 3.507 12.302 148 2015
 241 181 137 3.546 12.573 148 2015
 138 183 137 3.584 12.846 148 2015
 355 185 137 3.622 13.122 148 2015
 175 466 125 2.943 8.664 205 2016
 161 483 125 2.023 4.094 205 2016
 216 596 125 2.752 7.572 205 2016
 305 100 192 7.927 62.833 285 2007
 540 139 192 9.058 82.039 285 2007
 280 271 183 2.571 6.610 204 2016
 234 38 46 4.485 20.115 19 2013
 262 95 46 5.635 31.753 19 2013
 348 298 46 5.712 32.623 19 2013
 277 80 60 2.366 5.597 602 2016
 355 95 60 2.404 5.779 602 2016
 263 104 60 2.423 5.872 602 2016
 316 116 60 2.462 6.059 602 2016
 362 124 60 2.500 6.249 602 2016
 294 144 60 2.557 6.540 602 2016
 360 157 60 2.596 6.738 602 2016
 300 169 60 2.634 6.938 602 2016
 313 182 60 2.787 7.769 602 2016
 348 202 60 2.519 6.346 602 2016
 200 280 60 2.385 5.688 602 2016
 302 298 60 2.481 6.154 602 2016
 353 316 60 2.577 6.639 602 2016
 257 324 60 2.615 6.838 602 2016
 432 386 24 1.963 3.854 582 2015
 144 220 65 11.864 140.756 336 2006
 206 233 12 12.535 157.124 336 2006
 190 269 125 4.630 21.438 282 2009
 38 279 125 3.672 13.482 282 2009
 67 330 125 2.943 8.664 282 2009
 270 586 125 4.783 22.881 282 2009
 91 629 125 4.898 23.994 282 2009
 367 641 125 2.924 8.551 282 2009
 361 79 193 5.772 33.314 105 2006
 291 103 193 5.829 33.981 105 2006
 349 112 193 4.852 23.541 105 2006
 208 126 193 4.909 24.102 105 2006
 401 138 193 4.948 24.480 105 2006
 318 146 193 4.967 24.670 105 2006
 320 150 193 5.983 35.793 105 2006
 293 258 193 6.174 38.123 105 2006
 248 269 193 6.749 45.554 105 2006
 287 270 193 5.753 33.094 105 2006
 420 278 193 6.788 46.073 105 2006
 256 279 193 5.791 33.536 105 2006
 340 284 193 6.826 46.595 105 2006
 257 292 193 5.849 34.205 105 2006
 25 294 193 4.871 23.727 105 2006
 330 304 193 6.922 47.912 105 2006
 328 305 193 7.938 63.007 105 2006
 276 312 193 6.960 48.444 105 2006
 415 319 193 6.999 48.979 105 2006
 350 326 193 8.053 64.846 105 2006
 188 327 193 6.059 36.716 105 2006
 290 330 193 5.063 25.631 105 2006
 222 576 193 6.884 47.383 105 2006
 324 644 193 7.056 49.787 105 2006
 206 49 60 1.684 2.836 242 2012
 215 65 60 1.722 2.966 242 2012
 267 179 48 10.032 100.647 459 2009
 410 181 48 10.071 101.418 459 2009
 118 182 48 10.090 101.804 459 2009
 505 189 48 9.706 94.216 459 2009
 550 191 48 9.726 94.588 459 2009
 192 198 48 9.802 96.085 459 2009
 120 202 48 9.821 96.461 459 2009
 422 207 48 9.860 97.216 459 2009
 414 209 48 9.879 97.594 459 2009
 422 215 48 9.917 98.353 459 2009
 370 217 48 9.936 98.734 459 2009
 420 298 48 9.783 95.710 459 2009
 345 61 60 3.538 12.515 129 2014
 331 179 179 4.956 24.561 129 2014
 186 182 179 5.013 25.134 129 2014
 289 189 179 4.630 21.438 129 2014
 244 191 179 4.649 21.616 129 2014
 353 193 179 4.668 21.794 129 2014
 199 196 179 3.691 13.623 129 2014
 176 198 179 4.726 22.334 129 2014
 209 199 179 3.729 13.907 129 2014
 263 202 179 4.745 22.516 129 2014
 160 203 179 3.748 14.051 129 2014
 264 207 179 4.783 22.881 129 2014
 175 209 179 4.803 23.065 129 2014
 423 210 179 3.806 14.485 129 2014
 512 212 179 4.822 23.249 129 2014
 425 215 179 4.841 23.434 129 2014
 348 219 179 3.883 15.075 129 2014
 138 506 125 7.584 57.524 338 2005
 26 532 125 7.661 58.693 338 2005
 172 88 15 4.603 21.185 11 2012
 349 91 15 3.606 13.004 11 2012
 312 40 191 3.559 12.670 9 2013
 419 53 191 4.594 21.109 9 2013
 297 55 191 3.598 12.944 9 2013
 247 63 191 3.617 13.083 9 2013
 251 105 191 4.729 22.360 9 2013
 138 420 191 4.824 23.276 9 2013
 391 30 60 6.235 38.870 163 2010
 130 78 60 2.823 7.969 163 2010
 217 188 13 6.848 46.894 163 2010
 272 189 13 7.864 61.839 163 2010
 451 191 13 7.883 62.140 163 2010
 380 198 13 7.960 63.355 163 2010
 417 202 13 7.979 63.660 163 2010
 377 207 13 8.017 64.274 163 2010
 314 209 13 8.036 64.581 163 2010
 145 210 13 7.040 49.556 163 2010
 390 212 13 8.055 64.890 163 2010
 400 213 13 7.059 49.826 163 2010
 236 215 13 8.075 65.199 163 2010
 312 217 13 8.094 65.509 163 2010
 373 218 13 7.097 50.369 163 2010
 246 310 60 5.008 25.079 163 2010
 242 599 60 4.989 24.888 163 2010
 355 24 46 5.186 26.894 215 2012
 343 38 46 4.726 22.334 215 2012
 336 81 46 4.841 23.434 215 2012
 284 95 46 5.876 34.526 215 2012
 314 128 46 2.982 8.891 215 2012
 289 165 46 3.097 9.590 215 2012
 315 166 46 2.100 4.410 215 2012
 224 298 46 5.953 35.433 215 2012
 366 299 46 4.956 24.561 215 2012
 300 317 46 5.052 25.520 215 2012
 187 331 46 4.132 17.071 215 2012
 17 191 13 8.893 79.090 153 2009
 107 198 13 8.970 80.460 153 2009
 97 207 13 9.027 81.495 153 2009
 68 209 13 9.047 81.841 153 2009
 45 212 13 9.066 82.188 153 2009
 226 215 13 9.085 82.536 153 2009
 98 217 13 9.104 82.885 153 2009
 70 47 51 11.598 134.525 543 2004
 212 55 51 11.618 134.970 543 2004
 244 57 51 10.621 112.806 543 2004
 529 71 51 10.659 113.621 543 2004
 341 81 51 12.691 161.061 543 2004
 93 86 51 12.710 161.548 543 2004
 356 142 51 9.874 97.486 543 2004
 307 143 51 8.877 78.798 543 2004
 233 145 51 12.883 165.963 543 2004
 175 158 51 9.931 98.625 543 2004
 299 159 51 8.934 79.822 543 2004
 359 165 51 10.947 119.833 543 2004
 517 166 51 9.950 99.006 543 2004
 299 167 51 8.954 80.165 543 2004
 317 170 51 12.959 167.944 543 2004
 324 315 60 9.893 97.865 543 2004
 321 319 60 8.915 79.480 543 2004
 294 326 60 9.969 99.388 543 2004
 272 644 60 8.973 80.509 543 2004
 409 258 36 4.909 24.102 51 2008
 368 268 36 6.481 42.004 51 2008
 392 269 36 5.484 30.078 51 2008
 330 278 36 5.523 30.500 51 2008
 196 279 125 4.526 20.485 51 2008
 262 291 36 6.577 43.255 51 2008
 398 304 36 5.657 32.000 51 2008
 400 312 36 5.695 32.435 51 2008
 416 319 36 5.734 32.873 51 2008
 287 327 36 4.794 22.986 51 2008
 315 330 125 3.798 14.423 51 2008
 479 470 36 5.868 34.430 51 2008
 395 476 36 5.887 34.655 51 2008
 435 489 36 6.366 40.526 51 2008
 349 492 36 6.385 40.771 51 2008
 450 493 36 5.389 29.036 51 2008
 320 496 36 6.404 41.016 51 2008
 388 497 36 5.408 29.243 51 2008
 367 503 36 6.424 41.262 51 2008
 391 504 36 5.427 29.451 51 2008
 239 511 36 6.443 41.508 51 2008
 164 512 36 5.446 29.659 51 2008
 427 520 36 6.462 41.756 51 2008
 453 530 36 6.500 42.252 51 2008
 371 531 36 5.504 30.289 51 2008
 401 537 36 6.519 42.502 51 2008
 277 546 36 5.542 30.712 51 2008
 326 559 36 5.580 31.139 51 2008
 448 568 36 5.599 31.353 51 2008
 403 576 36 5.619 31.568 51 2008
 440 586 36 5.638 31.784 51 2008
 460 601 36 5.676 32.217 51 2008
 411 616 36 5.714 32.654 51 2008
 276 628 36 4.751 22.568 51 2008
 440 629 36 5.753 33.094 51 2008
 361 632 125 3.759 14.133 51 2008
 477 635 36 5.772 33.314 51 2008
 416 637 125 4.775 22.803 51 2008
 282 641 125 3.779 14.277 51 2008
 390 644 36 5.791 33.536 51 2008
 276 648 36 4.833 23.355 51 2008
 314 280 16 4.622 21.362 353 2014
 348 334 16 4.564 20.833 353 2014
 238 438 16 4.058 16.466 353 2014
 364 439 16 4.603 21.185 353 2014
 417 441 16 4.660 21.718 353 2014
 525 443 16 4.718 22.257 353 2014
 323 445 16 4.737 22.438 353 2014
 500 446 16 4.792 22.960 353 2014
 501 448 16 4.833 23.355 353 2014
 155 55 60 1.807 3.266 194 2014
 190 42 60 2.401 5.766 232 2007
 158 49 60 6.434 41.403 348 2008
 169 54 60 3.444 11.865 348 2008
 190 62 60 3.464 11.997 348 2008
 244 99 193 3.554 12.631 335 2007
 417 103 193 5.567 30.986 335 2007
 212 135 193 5.682 32.280 335 2007
 205 140 193 2.692 7.244 335 2007
 259 150 193 5.720 32.717 335 2007
 378 258 193 5.912 34.946 335 2007
 282 269 193 6.487 42.075 335 2007
 393 270 193 5.490 30.138 335 2007
 385 278 193 6.525 42.573 335 2007
 334 279 193 5.528 30.561 335 2007
 198 292 193 5.586 31.200 335 2007
 384 304 193 6.659 44.342 335 2007
 424 312 193 6.697 44.854 335 2007
 1 319 193 6.736 45.369 335 2007
 262 327 193 5.797 33.599 335 2007
 385 330 71 4.800 23.039 335 2007
 166 576 193 6.621 43.833 335 2007
 392 632 71 4.762 22.672 335 2007
 355 641 71 4.781 22.855 335 2007
 319 644 193 6.793 46.147 335 2007
 202 28 51 7.371 54.330 309 2009
 300 43 51 2.886 8.329 309 2009
 289 49 51 4.898 23.994 309 2009
 119 51 51 2.905 8.440 309 2009
 247 57 51 5.914 34.978 309 2009
 292 63 51 6.930 48.026 309 2009
 292 65 51 4.937 24.372 309 2009
 145 66 51 2.943 8.664 309 2009
 298 71 51 5.953 35.433 309 2009
 242 72 51 4.956 24.561 309 2009
 307 76 51 5.972 35.662 309 2009
 271 77 51 4.975 24.751 309 2009
 358 84 51 4.994 24.943 309 2009
 185 92 51 5.013 25.134 309 2009
 246 94 51 3.020 9.121 309 2009
 436 101 51 5.033 25.327 309 2009
 458 107 51 5.052 25.520 309 2009
 278 121 51 5.109 26.104 309 2009
 178 128 51 6.125 37.517 309 2009
 208 129 51 4.132 17.071 309 2009
 341 133 51 5.148 26.498 309 2009
 241 134 51 4.151 17.230 309 2009
 274 142 51 5.167 26.695 309 2009
 299 143 51 4.170 17.390 309 2009
 165 155 51 5.205 27.093 309 2009
 264 159 51 4.228 17.873 309 2009
 269 166 51 5.243 27.493 309 2009
 298 167 51 4.247 18.035 309 2009
 363 174 51 5.263 27.695 309 2009
 72 177 51 6.278 39.418 309 2009
 335 296 51 5.090 25.909 309 2009
 351 479 183 5.142 26.441 61 2013
 61 522 183 4.701 22.102 61 2013
 338 132 60 11.856 140.562 307 2004
 277 194 60 11.779 138.750 307 2004
 349 96 178 1.752 3.071 469 2015
 327 105 178 1.772 3.138 469 2015
 244 111 178 1.791 3.207 469 2015
 267 117 178 1.810 3.276 469 2015
 239 299 178 1.829 3.345 469 2015
 328 24 60 1.963 3.854 185 2016
 207 29 60 2.021 4.083 185 2016
 378 31 60 2.040 4.161 185 2016
 158 33 60 2.078 4.319 185 2016
 83 60 60 2.557 6.540 185 2016
 278 95 60 2.653 7.039 185 2016
 209 104 60 2.672 7.142 185 2016
 168 256 60 2.002 4.006 185 2016
 122 271 60 2.596 6.738 185 2016
 120 550 76 8.548 73.073 356 2009
 171 556 76 8.567 73.401 356 2009
 152 611 76 8.702 75.718 356 2009
 227 626 76 8.740 76.387 356 2009
 103 131 60 2.722 7.407 216 2015
 153 299 60 2.683 7.200 216 2015
 1 308 60 2.741 7.512 216 2015
 393 3 74 3.869 14.968 169 2015
 147 259 74 3.888 15.117 169 2015
 413 466 74 3.831 14.673 169 2015
 318 467 125 2.834 8.031 169 2015
 388 645 125 2.776 7.708 169 2015
 197 466 125 2.850 8.124 379 2016
 242 624 125 2.735 7.482 379 2016
 292 638 125 2.774 7.693 379 2016
 17 256 79 7.995 63.923 435 2010
 253 268 79 4.584 21.009 435 2010
 439 287 79 6.673 44.525 435 2010
 332 304 79 3.759 14.133 435 2010
 323 649 79 8.474 71.815 435 2010
 249 650 79 8.513 72.466 435 2010
 112 651 79 8.532 72.792 435 2010
 511 653 79 7.954 63.268 435 2010
 325 659 79 7.552 57.027 435 2010
 304 660 79 7.571 57.317 435 2010
 246 680 79 7.935 62.963 435 2010
 501 684 79 7.976 63.617 435 2010
 475 690 79 7.478 55.916 435 2010
 310 691 79 7.516 56.491 435 2010
 391 710 79 7.823 61.194 435 2010
 414 712 79 7.842 61.495 435 2010
 64 259 132 2.275 5.177 101 2016
 348 37 60 5.421 29.391 316 2013
 362 38 60 4.425 19.578 316 2013
 326 44 60 5.441 29.600 316 2013
 66 45 60 4.444 19.748 316 2013
 231 61 60 4.482 20.090 316 2013
 406 76 60 2.527 6.387 316 2013
 145 106 60 2.604 6.780 316 2013
 455 120 60 2.661 7.083 316 2013
 248 141 60 2.719 7.392 316 2013
 272 148 60 2.738 7.497 316 2013
 248 165 60 2.796 7.815 316 2013
 295 173 60 2.815 7.923 316 2013
 173 177 60 2.834 8.031 316 2013
 66 272 60 4.521 20.435 316 2013
 319 335 60 4.501 20.263 316 2013
 308 478 60 2.930 8.583 316 2013
 495 183 66 5.022 25.217 253 2014
 245 64 111 5.569 31.017 398 2010
 253 76 111 5.608 31.445 398 2010
 253 84 111 4.630 21.438 398 2010
 425 101 111 4.668 21.794 398 2010
 244 107 111 4.688 21.973 398 2010
 517 114 111 5.703 32.529 398 2010
 189 120 111 5.742 32.968 398 2010
 305 121 111 4.745 22.516 398 2010
 480 141 111 5.799 33.631 398 2010
 374 142 111 4.803 23.065 398 2010
 349 173 111 5.895 34.752 398 2010
 155 177 111 5.914 34.978 398 2010
 331 195 60 4.707 22.154 398 2010
 271 305 60 4.783 22.881 398 2010
 336 315 60 4.822 23.249 398 2010
 291 221 160 3.754 14.092 139 2013
 310 222 160 3.792 14.381 139 2013
 287 224 160 3.831 14.673 139 2013
 364 226 160 3.869 14.968 139 2013
 332 227 10 5.345 28.566 139 2013
 299 230 160 4.386 19.240 139 2013
 403 232 160 4.417 19.506 139 2013
 339 233 10 5.421 29.391 139 2013
 407 235 10 5.460 29.809 139 2013
 360 236 160 4.463 19.919 139 2013
 306 238 10 5.498 30.229 139 2013
 497 239 160 4.501 20.263 139 2013
 228 241 10 5.536 30.652 139 2013
 495 242 160 4.540 20.609 139 2013
 251 244 160 4.559 20.784 139 2013
 30 246 10 5.575 31.078 139 2013
 394 247 160 4.578 20.959 139 2013
 153 248 10 5.613 31.506 139 2013
 482 249 160 4.616 21.311 139 2013
 357 250 160 3.639 13.242 139 2013
 248 252 10 5.671 32.155 139 2013
 324 253 160 3.677 13.522 139 2013
 285 254 160 3.696 13.663 139 2013
 361 255 10 5.709 32.591 139 2013
 329 271 160 5.383 28.977 139 2013
 353 325 160 4.655 21.666 139 2013
 88 45 150 7.672 58.861 327 2009
 349 57 150 5.698 32.466 327 2009
 316 64 150 5.717 32.685 327 2009
 334 68 150 7.730 59.747 327 2009
 278 69 150 1.730 2.995 327 2009
 364 73 150 7.749 60.043 327 2009
 272 100 150 5.813 33.790 327 2009
 232 111 150 7.845 61.538 327 2009
 277 114 150 5.851 34.237 327 2009
 265 117 150 7.864 61.839 327 2009
 293 120 150 5.890 34.687 327 2009
 323 128 150 5.909 34.914 327 2009
 178 152 150 7.979 63.660 327 2009
 321 177 150 6.062 36.749 327 2009
 414 277 150 5.775 33.346 327 2009
 384 290 150 5.832 34.013 327 2009
 198 6 102 3.242 10.510 419 2014
 330 7 102 3.261 10.634 419 2014
 461 8 102 3.280 10.760 419 2014
 1 317 102 3.012 9.071 419 2014
 211 343 102 2.149 4.620 419 2014
 99 345 102 2.169 4.703 419 2014
 440 372 102 2.897 8.392 419 2014
 401 381 102 2.974 8.842 419 2014
 345 390 102 3.050 9.304 419 2014
 255 426 17 1.689 2.854 147 2017
 82 435 17 1.766 3.119 147 2017
 294 76 60 3.587 12.866 265 2012
 395 91 60 3.625 13.142 265 2012
 443 100 60 3.644 13.281 265 2012
 334 114 60 3.683 13.562 265 2012
 362 118 60 3.702 13.704 265 2012
 318 128 60 3.740 13.989 265 2012
 72 350 102 2.776 7.708 383 2014
 190 354 102 2.834 8.031 383 2014
 259 60 178 3.420 11.695 505 2015
 403 67 178 3.439 11.827 505 2015
 76 85 178 3.497 12.226 505 2015
 138 86 178 2.500 6.249 505 2015
 485 176 178 3.765 14.174 505 2015
 326 406 17 3.735 13.948 286 2014
 160 414 17 4.406 19.409 286 2014
 237 420 17 3.486 12.149 286 2014
 228 426 17 4.540 20.609 286 2014
 105 427 17 3.543 12.553 286 2014
 210 432 17 3.601 12.964 286 2014
 305 433 17 2.604 6.780 286 2014
 220 435 17 4.616 21.311 286 2014
 316 436 17 3.620 13.102 286 2014
 453 437 17 2.623 6.881 286 2014
 345 10 40 5.386 29.007 556 2013
 419 17 40 5.635 31.753 556 2013
 431 19 40 5.712 32.623 556 2013
 127 261 40 4.408 19.433 556 2013
 335 272 40 4.466 19.943 556 2013
 389 316 40 5.692 32.404 556 2013
 211 343 40 3.833 14.694 556 2013
 432 350 40 4.389 19.265 556 2013
 43 353 40 5.424 29.421 556 2013
 182 354 40 4.447 19.773 556 2013
 226 358 40 5.482 30.048 556 2013
 362 361 40 5.501 30.259 556 2013
 17 367 40 5.539 30.682 556 2013
 323 372 40 4.581 20.984 556 2013
 179 377 40 5.616 31.537 556 2013
 259 383 40 4.677 21.871 556 2013
 37 384 40 3.699 13.684 556 2013
 305 387 40 3.718 13.826 556 2013
 141 389 40 5.731 32.842 556 2013
 348 390 40 4.734 22.412 556 2013
 216 391 40 3.737 13.969 556 2013
 432 393 40 5.750 33.062 556 2013
 223 394 40 3.757 14.112 556 2013
 291 220 65 8.871 78.701 245 2009
 434 228 65 8.469 71.722 245 2009
 279 230 65 8.507 72.372 245 2009
 421 232 65 8.537 72.886 245 2009
 269 236 65 8.584 73.683 245 2009
 225 239 65 8.622 74.342 245 2009
 313 242 65 8.661 75.005 245 2009
 253 244 65 8.680 75.337 245 2009
 30 247 65 8.699 75.670 245 2009
 167 271 132 9.504 90.323 245 2009
 454 522 132 9.485 89.959 245 2009
 51 717 132 9.523 90.688 245 2009
 127 477 125 2.768 7.663 109 2016
 192 482 125 2.807 7.877 109 2016
 306 105 208 5.517 30.440 367 2012
 314 111 208 5.536 30.652 367 2012
 288 117 208 5.556 30.864 367 2012
 155 156 60 1.684 2.836 367 2012
 8 299 208 5.575 31.078 367 2012
 436 407 17 9.386 88.099 128 2008
 164 408 17 9.424 88.820 128 2008
 265 409 17 9.463 89.544 128 2008
 461 411 17 9.501 90.271 128 2008
 345 412 17 7.508 56.367 128 2008
 236 413 17 8.524 72.652 128 2008
 258 414 17 10.536 111.010 128 2008
 346 415 17 9.539 91.001 128 2008
 388 416 17 7.546 56.944 128 2008
 385 417 17 7.584 57.524 128 2008
 250 419 17 8.600 73.965 128 2008
 278 420 17 9.616 92.470 128 2008
 388 421 17 7.623 58.107 128 2008
 449 423 17 8.658 74.957 128 2008
 305 424 17 7.661 58.693 128 2008
 131 425 74 5.668 32.124 128 2008
 113 426 17 10.670 113.855 128 2008
 279 427 17 9.674 93.579 128 2008
 298 428 17 9.693 93.950 128 2008
 256 429 17 8.696 75.623 128 2008
 330 430 17 7.719 59.577 128 2008
 394 432 17 9.731 94.695 128 2008
 462 433 17 8.734 76.291 128 2008
 380 434 17 7.738 59.874 128 2008
 300 435 17 10.747 115.497 128 2008
 305 436 17 9.750 95.068 128 2008
 437 437 17 8.754 76.626 128 2008
 124 31 71 12.546 157.399 464 2005
 320 56 71 5.052 25.520 464 2005
 308 69 71 6.087 37.048 464 2005
 363 99 71 5.167 26.695 464 2005
 145 262 71 9.058 82.039 464 2005
 104 263 71 5.071 25.714 464 2005
 260 266 71 4.093 16.756 464 2005
 218 275 71 6.125 37.517 464 2005
 456 276 71 5.128 26.301 464 2005
 223 279 71 7.141 50.992 464 2005
 309 286 71 6.183 38.224 464 2005
 213 288 71 5.186 26.894 464 2005
 126 292 71 7.198 51.817 464 2005
 456 294 71 6.221 38.700 464 2005
 269 321 71 6.355 40.387 464 2005
 337 327 71 7.409 54.897 464 2005
 417 476 71 8.502 72.279 464 2005
 284 489 71 8.981 80.656 464 2005
 398 492 71 9.000 81.001 464 2005
 393 493 71 8.003 64.054 464 2005
 346 496 71 9.019 81.346 464 2005
 381 497 71 8.023 64.361 464 2005
 276 500 71 11.032 121.699 464 2005
 126 502 71 3.039 9.237 464 2005
 504 503 71 9.038 81.692 464 2005
 292 504 71 8.042 64.669 464 2005
 376 506 71 7.045 49.633 464 2005
 310 508 71 6.048 36.583 464 2005
 302 509 71 11.051 122.122 464 2005
 222 510 71 3.058 9.354 464 2005
 385 512 71 8.061 64.978 464 2005
 580 516 71 6.068 36.815 464 2005
 207 517 71 11.070 122.546 464 2005
 321 519 71 3.078 9.472 464 2005
 393 520 71 9.077 82.387 464 2005
 316 521 71 7.083 50.175 464 2005
 443 526 71 6.106 37.282 464 2005
 302 527 71 11.108 123.396 464 2005
 405 529 71 3.116 9.709 464 2005
 159 531 71 8.118 65.908 464 2005
 352 532 71 7.122 50.719 464 2005
 36 536 71 3.135 9.829 464 2005
 353 537 71 9.134 83.434 464 2005
 168 540 71 6.144 37.752 464 2005
 322 542 71 3.149 9.915 464 2005
 398 543 71 4.151 17.230 464 2005
 412 546 71 8.157 66.532 464 2005
 366 548 71 7.160 51.267 464 2005
 277 551 71 6.163 37.988 464 2005
 285 553 71 4.170 17.390 464 2005
 322 554 71 3.173 10.071 464 2005
 290 555 71 9.173 84.136 464 2005
 384 563 71 6.202 38.462 464 2005
 188 565 71 4.208 17.711 464 2005
 388 574 71 3.231 10.439 464 2005
 416 577 71 6.235 38.870 464 2005
 416 581 71 6.240 38.939 464 2005
 217 583 71 4.247 18.035 464 2005
 405 591 71 6.259 39.178 464 2005
 271 594 71 3.269 10.688 464 2005
 434 600 71 3.288 10.814 464 2005
 472 605 71 6.298 39.659 464 2005
 498 607 71 4.304 18.527 464 2005
 402 613 71 4.323 18.692 464 2005
 340 614 71 3.327 11.067 464 2005
 452 618 71 7.333 53.767 464 2005
 436 621 71 6.336 40.144 464 2005
 291 623 71 4.343 18.858 464 2005
 306 632 71 6.374 40.631 464 2005
 259 634 71 3.384 11.453 464 2005
 360 637 71 7.390 54.613 464 2005
 337 641 71 6.393 40.876 464 2005
 376 643 71 3.403 11.583 464 2005
 363 646 71 3.423 11.714 464 2005
 449 328 26 3.852 14.842 83 2015
 435 466 26 3.910 15.288 83 2015
 264 477 26 3.948 15.589 83 2015
 475 479 26 3.967 15.741 83 2015
 179 603 26 3.737 13.969 83 2015
 441 610 26 3.757 14.112 83 2015
 416 619 26 3.776 14.257 83 2015
 429 624 26 3.795 14.402 83 2015
 406 631 26 3.814 14.548 83 2015
 448 638 26 3.833 14.694 83 2015
 4 131 60 2.640 6.967 322 2015
 332 288 127 2.546 6.484 320 2008
 457 690 127 9.351 87.432 320 2008
 339 26 41 12.201 148.861 321 2004
 257 269 41 8.808 77.588 321 2004
 285 276 41 5.838 34.077 321 2004
 358 277 41 10.840 117.507 321 2004
 141 278 41 8.847 78.264 321 2004
 135 294 41 6.930 48.026 321 2004
 222 486 41 8.655 74.910 321 2004
 368 500 41 11.741 137.848 321 2004
 391 503 41 9.748 95.015 321 2004
 235 504 41 8.751 76.578 321 2004
 414 509 41 11.760 138.298 321 2004
 283 510 41 3.768 14.195 321 2004
 156 512 41 8.770 76.914 321 2004
 218 516 41 6.777 45.924 321 2004
 248 519 41 3.787 14.340 321 2004
 334 527 41 11.818 139.654 321 2004
 306 529 41 3.825 14.631 321 2004
 205 531 41 8.828 77.926 321 2004
 278 535 41 11.837 140.107 321 2004
 299 536 41 3.844 14.778 321 2004
 333 537 41 9.843 96.892 321 2004
 243 540 41 6.853 46.969 321 2004
 63 542 41 3.858 14.884 321 2004
 295 544 41 10.859 117.922 321 2004
 192 545 41 9.863 97.270 321 2004
 188 546 41 8.866 78.604 321 2004
 111 550 41 12.872 165.681 321 2004
 256 555 41 9.882 97.648 321 2004
 333 556 41 12.891 166.174 321 2004
 362 557 41 11.894 141.472 321 2004
 386 562 41 12.910 166.669 321 2004
 229 564 41 11.913 141.928 321 2004
 319 565 41 4.918 24.183 321 2004
 252 567 41 9.920 98.407 321 2004
 346 574 41 3.940 15.524 321 2004
 318 575 41 9.939 98.788 321 2004
 257 582 41 11.952 142.843 321 2004
 100 586 41 8.962 80.312 321 2004
 98 588 41 7.965 63.442 321 2004
 183 592 41 11.971 143.302 321 2004
 287 595 41 9.978 99.551 321 2004
 430 598 41 11.990 143.761 321 2004
 227 600 41 3.998 15.981 321 2004
 382 606 41 12.009 144.221 321 2004
 334 612 41 12.028 144.682 321 2004
 439 622 41 12.048 145.143 321 2004
 371 627 41 12.067 145.605 321 2004
 291 637 41 8.099 65.597 321 2004
 4 306 71 8.680 75.337 92 1999
 182 587 71 8.641 74.673 92 1999
 141 609 71 8.699 75.670 92 1999
 209 617 71 8.718 76.004 92 1999
 136 716 56 2.379 5.661 384 2016
 231 717 56 2.418 5.845 384 2016
 226 718 56 2.437 5.938 384 2016
 164 719 56 2.456 6.032 384 2016
 233 720 56 2.475 6.127 384 2016
 323 721 56 2.494 6.222 384 2016
 294 722 56 2.514 6.318 384 2016
 359 723 56 2.533 6.415 384 2016
 292 724 56 2.552 6.512 384 2016
 276 725 56 2.571 6.610 384 2016
 234 726 56 2.590 6.709 384 2016
 453 30 60 2.393 5.727 107 2014
 473 32 60 2.412 5.819 107 2014
 501 34 60 3.831 14.673 107 2014
 272 35 60 3.850 14.820 107 2014
 322 37 60 3.869 14.968 107 2014
 434 44 60 3.888 15.117 107 2014
 305 52 60 3.907 15.266 107 2014
 563 60 60 3.926 15.417 107 2014
 318 63 60 1.933 3.737 107 2014
 475 67 60 3.946 15.567 107 2014
 421 80 60 3.984 15.871 107 2014
 365 81 60 2.987 8.924 107 2014
 375 82 60 1.991 3.962 107 2014
 104 86 60 3.006 9.038 107 2014
 451 95 60 4.022 16.178 107 2014
 406 96 60 3.026 9.154 107 2014
 338 104 60 4.041 16.333 107 2014
 434 111 60 3.064 9.388 107 2014
 375 117 60 3.083 9.505 107 2014
 339 124 60 4.118 16.958 107 2014
 348 125 60 3.121 9.743 107 2014
 335 131 60 3.141 9.863 107 2014
 468 132 60 2.144 4.596 107 2014
 348 139 60 2.163 4.679 107 2014
 497 144 60 4.176 17.435 107 2014
 494 157 60 4.214 17.757 107 2014
 369 170 60 3.256 10.599 107 2014
 406 182 60 4.406 19.409 107 2014
 521 202 60 4.137 17.117 107 2014
 416 213 60 3.217 10.351 107 2014
 301 257 60 2.374 5.635 107 2014
 395 271 60 3.965 15.719 107 2014
 1 272 60 2.968 8.809 107 2014
 284 280 60 4.003 16.025 107 2014
 429 298 60 4.099 16.801 107 2014
 504 299 60 3.102 9.624 107 2014
 386 307 60 4.156 17.276 107 2014
 320 308 60 3.160 9.984 107 2014
 331 316 60 4.195 17.596 107 2014
 387 317 60 3.198 10.228 107 2014
 132 325 60 3.236 10.474 107 2014
 477 328 60 4.271 18.245 107 2014
 420 329 60 3.275 10.724 107 2014
 266 331 60 2.278 5.190 107 2014
 222 335 60 2.949 8.696 107 2014
 283 343 60 2.336 5.455 107 2014
 265 475 60 2.355 5.545 107 2014
 433 479 60 4.386 19.240 107 2014
 338 715 60 2.853 8.140 107 2014
 465 30 60 2.908 8.456 95 2014
 218 32 60 2.927 8.567 95 2014
 392 55 60 2.429 5.898 95 2014
 272 63 60 2.448 5.992 95 2014
 326 132 60 2.659 7.069 95 2014
 347 139 60 2.678 7.171 95 2014
 487 154 60 2.716 7.378 95 2014
 314 163 60 2.755 7.587 95 2014
 295 186 60 2.486 6.181 95 2014
 474 190 60 2.544 6.470 95 2014
 269 194 60 2.582 6.667 95 2014
 376 197 60 2.620 6.866 95 2014
 362 282 60 2.525 6.373 95 2014
 383 314 60 2.697 7.274 95 2014
 362 343 60 2.850 8.124 95 2014
 157 90 60 4.718 22.257 173 2004
 161 108 60 4.762 22.672 173 2004
 235 113 60 4.775 22.803 173 2004
 402 298 73 3.461 11.978 57 2015
 383 307 73 3.518 12.379 57 2015
 233 324 73 3.595 12.925 57 2015
 331 704 73 3.480 12.111 57 2015
 324 708 73 3.538 12.515 57 2015
 100 131 60 2.670 7.127 37 2015
 329 264 63 7.771 60.383 441 1999
 316 297 63 7.924 62.790 441 1999
 299 306 63 7.981 63.704 441 1999
 274 275 130 3.992 15.937 233 2007
 306 294 130 4.088 16.711 233 2007
 244 484 125 4.863 23.647 475 2011
 254 571 199 3.450 11.902 168 2014
 155 626 199 3.584 12.846 168 2014
 232 125 60 2.828 8.000 366 2014
 47 272 60 2.675 7.156 366 2014
 217 335 60 2.656 7.054 366 2014
 7 715 60 2.560 6.554 366 2014
 333 328 117 4.482 20.090 44 2014
 413 466 117 4.540 20.609 44 2014
 291 472 117 4.559 20.784 44 2014
 366 579 117 4.310 18.574 44 2014
 337 596 117 4.348 18.906 44 2014
 420 603 117 4.367 19.073 44 2014
 450 624 117 4.425 19.578 44 2014
 492 631 117 4.444 19.748 44 2014
 473 638 117 4.463 19.919 44 2014
 67 47 45 3.674 13.502 25 2012
 463 287 102 6.511 42.395 235 2010
 280 314 102 6.645 44.160 235 2010
 264 356 102 6.434 41.403 235 2010
 240 370 102 6.530 42.645 235 2010
 156 372 3 7.546 56.944 235 2010
 367 379 102 6.607 43.652 235 2010
 404 381 3 7.623 58.107 235 2010
 453 384 102 6.664 44.415 235 2010
 188 34 45 4.764 22.698 94 2013
 260 35 45 4.783 22.881 94 2013
 165 85 45 4.937 24.372 94 2013
 357 242 183 5.588 31.230 455 2012
 37 244 183 5.608 31.445 455 2012
 400 247 183 5.627 31.660 455 2012
 448 249 183 5.665 32.093 455 2012
 192 251 132 6.700 44.891 455 2012
 255 730 132 6.719 45.148 455 2012
 189 300 125 5.802 33.663 96 2004
 1 259 200 3.883 15.075 308 2015
 1 467 212 2.828 8.000 308 2015
 288 227 112 8.526 72.699 362 2010
 320 488 128 7.434 55.263 362 2010
 302 491 125 7.453 55.548 362 2010
 294 495 125 7.472 55.834 362 2010
 285 656 112 8.485 72.000 362 2010
 354 688 188 8.009 64.142 362 2010
 341 23 209 2.686 7.215 55 2016
 285 37 209 2.226 4.955 55 2016
 527 44 209 2.245 5.041 55 2016
 422 52 209 2.264 5.127 55 2016
 366 60 209 2.284 5.215 55 2016
 419 67 209 2.303 5.303 55 2016
 439 80 209 2.341 5.481 55 2016
 382 95 209 2.379 5.661 55 2016
 377 104 209 2.399 5.753 55 2016
 298 116 209 2.437 5.938 55 2016
 438 124 209 2.475 6.127 55 2016
 258 151 209 2.552 6.512 55 2016
 467 157 209 2.571 6.610 55 2016
 310 161 209 2.590 6.709 55 2016
 405 169 209 2.609 6.809 55 2016
 365 271 209 2.322 5.391 55 2016
 214 280 209 2.360 5.571 55 2016
 336 298 209 2.456 6.032 55 2016
 170 10 107 5.413 29.302 581 2013
 537 105 87 4.570 20.884 581 2013
 218 106 87 2.577 6.639 581 2013
 113 118 87 2.615 6.838 581 2013
 266 120 87 2.634 6.938 581 2013
 317 165 87 2.768 7.663 581 2013
 149 317 107 4.723 22.308 581 2013
 487 381 107 4.685 21.948 581 2013
 358 383 107 4.704 22.128 581 2013
 469 386 107 4.742 22.490 581 2013
 210 390 107 4.762 22.672 581 2013
 348 220 146 8.951 80.116 596 2009
 453 223 146 9.027 81.495 596 2009
 251 225 146 9.066 82.188 596 2009
 410 251 146 9.852 97.054 596 2009
 365 256 146 8.989 80.804 596 2009
 307 479 146 10.005 100.099 596 2009
 478 23 4 2.015 4.061 166 2016
 433 261 125 9.534 90.897 480 2008
 390 265 125 8.576 73.542 480 2008
 294 272 125 9.591 91.996 480 2008
 439 280 125 10.626 112.922 480 2008
 459 281 125 9.630 92.733 480 2008
 535 282 20 8.633 74.531 480 2008
 419 285 125 9.668 93.473 480 2008
 462 287 125 8.671 75.195 480 2008
 462 293 125 8.702 75.718 480 2008
 520 298 125 10.722 114.968 480 2008
 395 299 125 9.726 94.588 480 2008
 533 301 125 8.748 76.530 480 2008
 431 308 125 9.783 95.710 480 2008
 550 314 125 8.806 77.539 480 2008
 575 316 125 10.818 117.032 480 2008
 440 317 125 9.821 96.461 480 2008
 360 324 125 10.856 117.863 480 2008
 238 325 125 9.860 97.216 480 2008
 515 329 125 9.898 97.973 480 2008
 568 331 125 8.901 79.236 480 2008
 504 365 20 8.652 74.863 480 2008
 1 468 125 8.959 80.263 480 2008
 322 491 125 9.476 89.804 480 2008
 98 495 125 9.496 90.167 480 2008
 463 499 125 9.515 90.532 480 2008
 517 515 125 9.553 91.263 480 2008
 427 522 125 10.569 111.703 480 2008
 596 523 125 9.572 91.629 480 2008
 530 533 125 10.607 112.515 480 2008
 477 534 125 9.611 92.365 480 2008
 479 550 125 9.649 93.103 480 2008
 514 562 125 9.687 93.844 480 2008
 533 564 125 8.691 75.527 480 2008
 345 571 125 9.706 94.216 480 2008
 437 582 125 8.729 76.195 480 2008
 563 589 125 10.741 115.379 480 2008
 605 590 125 9.745 94.961 480 2008
 552 597 125 9.764 95.335 480 2008
 537 598 125 8.767 76.866 480 2008
 652 606 125 8.786 77.202 480 2008
 582 611 125 9.802 96.085 480 2008
 450 622 125 8.825 77.877 480 2008
 545 626 125 9.841 96.838 480 2008
 636 633 125 8.863 78.555 480 2008
 551 640 125 9.879 97.594 480 2008
 604 642 125 8.882 78.896 480 2008
 412 30 174 11.048 122.061 23 2006
 415 32 174 11.067 122.485 23 2006
 86 88 174 10.665 113.738 23 2006
 556 139 174 10.818 117.032 23 2006
 443 154 174 10.856 117.863 23 2006
 450 184 83 13.099 171.583 23 2006
 525 185 83 13.118 172.085 23 2006
 609 188 48 11.661 135.990 23 2006
 627 192 48 10.703 114.557 23 2006
 530 196 48 11.738 137.784 23 2006
 292 197 48 10.761 115.791 23 2006
 197 199 48 11.776 138.685 23 2006
 490 200 48 10.780 116.204 23 2006
 502 203 48 11.796 139.137 23 2006
 384 206 48 11.815 139.589 23 2006
 563 208 48 10.837 117.447 23 2006
 460 216 48 11.891 141.407 23 2006
 302 219 48 11.930 142.320 23 2006
 277 221 10 4.102 16.823 122 2012
 193 222 10 4.140 17.139 122 2012
 434 228 10 4.696 22.051 122 2012
 385 229 10 3.699 13.684 122 2012
 266 230 10 4.734 22.412 122 2012
 385 231 10 3.737 13.969 122 2012
 419 232 10 4.764 22.698 122 2012
 339 234 10 3.776 14.257 122 2012
 352 235 10 5.807 33.727 122 2012
 361 236 10 4.811 23.144 122 2012
 386 237 10 3.814 14.548 122 2012
 151 238 10 5.846 34.173 122 2012
 86 239 10 4.849 23.514 122 2012
 325 240 10 3.852 14.842 122 2012
 213 241 10 5.884 34.623 122 2012
 423 242 10 4.887 23.887 122 2012
 405 243 10 3.891 15.138 122 2012
 363 244 10 4.907 24.075 122 2012
 365 245 10 3.918 15.352 122 2012
 246 246 10 5.922 35.076 122 2012
 268 247 10 4.926 24.263 122 2012
 152 248 10 5.961 35.531 122 2012
 267 250 10 3.987 15.893 122 2012
 274 252 10 6.018 36.220 122 2012
 380 254 10 4.044 16.355 122 2012
 142 255 10 6.057 36.683 122 2012
 91 325 10 5.002 25.025 122 2012
 293 500 10 3.661 13.402 122 2012
 313 611 10 4.945 24.453 122 2012
 305 271 99 11.574 133.954 156 2007
 352 277 91 8.603 74.012 156 2007
 354 405 99 11.957 142.974 156 2007
 268 410 99 11.631 135.288 156 2007
 333 414 99 11.670 136.181 156 2007
 212 418 99 11.727 137.527 156 2007
 405 422 99 11.766 138.427 156 2007
 339 426 99 11.804 139.331 156 2007
 411 431 99 11.861 140.691 156 2007
 505 435 99 11.881 141.147 156 2007
 310 451 91 10.501 110.261 156 2007
 439 452 91 10.577 111.877 156 2007
 328 454 91 10.596 112.283 156 2007
 455 456 91 10.635 113.097 156 2007
 260 457 91 10.673 113.913 156 2007
 269 24 155 5.074 25.742 387 2012
 182 29 155 5.131 26.329 387 2012
 258 237 218 2.793 7.800 112 2013
 451 238 218 4.824 23.276 112 2013
 60 239 218 3.828 14.652 112 2013
 478 240 218 2.831 8.016 112 2013
 65 241 218 4.863 23.647 112 2013
 30 243 218 2.870 8.234 112 2013
 316 244 218 3.885 15.096 112 2013
 267 247 218 3.904 15.245 112 2013
 207 248 218 4.939 24.399 112 2013
 296 249 218 3.943 15.546 112 2013
 297 252 218 4.997 24.970 112 2013
 117 253 218 3.004 9.022 112 2013
 287 255 218 5.035 25.354 112 2013
 173 325 218 3.981 15.850 112 2013
 370 260 139 7.992 63.879 8 1999
 117 274 139 7.590 57.607 8 1999
 379 220 146 5.074 25.742 414 2012
 360 221 146 4.077 16.622 414 2012
 397 222 146 4.115 16.936 414 2012
 407 223 146 5.150 26.526 414 2012
 484 224 146 4.154 17.253 414 2012
 334 225 146 5.189 26.922 414 2012
 337 226 146 4.192 17.573 414 2012
 292 228 146 4.671 21.820 414 2012
 323 229 146 3.674 13.502 414 2012
 400 230 146 4.709 22.179 414 2012
 414 231 146 3.713 13.785 414 2012
 427 232 146 4.740 22.464 414 2012
 278 234 146 3.751 14.071 414 2012
 383 236 146 4.786 22.907 414 2012
 166 239 146 4.824 23.276 414 2012
 383 240 146 3.828 14.652 414 2012
 220 242 146 4.863 23.647 414 2012
 346 244 146 4.882 23.834 414 2012
 322 245 146 3.894 15.160 414 2012
 328 249 146 4.939 24.399 414 2012
 136 250 146 3.962 15.697 414 2012
 208 251 146 5.974 35.694 414 2012
 438 253 146 4.000 16.003 414 2012
 337 254 146 4.019 16.156 414 2012
 268 325 146 4.978 24.779 414 2012
 525 24 35 8.116 65.864 547 2009
 358 25 35 8.135 66.175 547 2009
 203 47 35 6.678 44.598 547 2009
 337 52 35 8.691 75.527 547 2009
 188 55 35 6.697 44.854 547 2009
 340 81 35 7.771 60.383 547 2009
 491 86 35 7.790 60.681 547 2009
 213 88 35 6.793 46.147 547 2009
 347 105 35 7.828 61.280 547 2009
 312 145 35 7.962 63.399 547 2009
 413 170 35 8.039 64.625 547 2009
 390 176 35 9.055 81.990 547 2009
 84 299 35 7.886 62.184 547 2009
 525 23 87 5.035 25.354 451 2013
 517 24 87 4.039 16.311 451 2013
 542 26 87 3.061 9.371 451 2013
 170 28 87 3.080 9.488 451 2013
 285 32 87 3.119 9.726 451 2013
 278 53 87 3.617 13.083 451 2013
 506 61 87 3.636 13.222 451 2013
 443 68 87 3.655 13.361 451 2013
 322 73 87 3.674 13.502 451 2013
 447 81 87 3.694 13.643 451 2013
 253 85 178 4.709 22.179 451 2013
 189 86 87 3.713 13.785 451 2013
 279 95 178 4.729 22.360 451 2013
 498 96 87 3.732 13.928 451 2013
 403 105 87 3.751 14.071 451 2013
 460 111 87 3.770 14.215 451 2013
 484 117 87 3.789 14.360 451 2013
 448 125 87 3.828 14.652 451 2013
 410 131 87 3.847 14.799 451 2013
 346 132 87 2.850 8.124 451 2013
 398 137 87 3.866 14.947 451 2013
 296 145 87 3.885 15.096 451 2013
 251 152 87 3.904 15.245 451 2013
 258 154 87 2.908 8.456 451 2013
 463 163 87 2.946 8.680 451 2013
 619 170 87 3.962 15.697 451 2013
 378 172 87 2.965 8.793 451 2013
 554 176 178 4.978 24.779 451 2013
 413 208 87 2.889 8.344 451 2013
 387 213 87 3.924 15.395 451 2013
 564 256 87 4.077 16.622 451 2013
 234 298 178 4.805 23.091 451 2013
 484 299 87 3.809 14.506 451 2013
 467 331 87 2.985 8.907 451 2013
 412 606 87 2.870 8.234 451 2013
 214 580 41 5.602 31.384 115 2012
 302 598 41 4.644 21.565 115 2012
 408 606 41 4.663 21.743 115 2012
 291 608 41 3.666 13.442 115 2012
 265 633 41 4.740 22.464 115 2012
 475 280 175 7.491 56.121 87 2011
 494 298 175 7.587 57.566 87 2011
 609 307 175 7.645 58.442 87 2011
 374 316 175 7.683 59.029 87 2011
 519 324 175 7.721 59.620 87 2011
 520 329 175 6.763 45.739 87 2011
 481 694 175 7.472 55.834 87 2011
 540 695 175 6.492 42.146 87 2011
 643 697 175 7.511 56.408 87 2011
 520 698 175 7.530 56.697 87 2011
 599 700 175 6.552 42.932 87 2011
 554 701 175 6.571 43.183 87 2011
 538 703 175 6.591 43.435 87 2011
 630 704 175 7.606 57.857 87 2011
 535 705 175 7.626 58.149 87 2011
 612 706 175 6.629 43.942 87 2011
 602 707 175 6.648 44.197 87 2011
 483 708 175 7.664 58.735 87 2011
 621 709 175 6.667 44.452 87 2011
 542 710 175 6.686 44.708 87 2011
 461 711 175 7.702 59.324 87 2011
 478 712 175 6.706 44.964 87 2011
 346 713 175 7.741 59.916 87 2011
 505 714 175 7.760 60.213 87 2011
 160 261 188 3.505 12.283 277 2014
 327 329 188 3.869 14.968 277 2014
 189 466 188 4.923 24.237 277 2014
 346 472 188 4.942 24.426 277 2014
 137 549 188 4.616 21.311 277 2014
 303 579 188 4.693 22.025 277 2014
 172 631 188 4.827 23.302 277 2014
 231 689 188 3.409 11.621 277 2014
 386 695 188 3.598 12.944 277 2014
 333 701 188 3.677 13.522 277 2014
 389 706 188 3.735 13.948 277 2014
 453 709 188 3.773 14.236 277 2014
 422 710 188 3.792 14.381 277 2014
 414 712 188 3.811 14.527 277 2014
 266 289 107 1.897 3.600 584 2007
 291 295 107 1.936 3.747 584 2007
 392 302 107 1.974 3.897 584 2007
 303 330 125 6.886 47.421 428 2005
 176 362 40 9.627 92.681 428 2005
 122 373 40 9.704 94.163 428 2005
 76 397 40 9.895 97.919 428 2005
 336 632 125 6.848 46.894 428 2005
 319 641 125 6.867 47.157 428 2005
 368 282 49 8.578 73.589 251 2008
 330 515 49 9.498 90.219 251 2008
 311 520 49 6.508 42.359 251 2008
 302 530 49 6.547 42.860 251 2008
 263 545 49 6.585 43.363 251 2008
 463 557 49 8.617 74.248 251 2008
 351 564 49 8.636 74.579 251 2008
 346 572 49 8.655 74.910 251 2008
 310 585 49 6.681 44.634 251 2008
 346 592 49 8.693 75.575 251 2008
 271 595 49 6.700 44.891 251 2008
 17 596 49 10.706 114.616 251 2008
 318 612 49 8.751 76.578 251 2008
 296 615 49 6.758 45.665 251 2008
 286 627 49 8.789 77.250 251 2008
 350 633 49 8.808 77.588 251 2008
 156 465 124 5.851 34.237 600 2002
 108 471 124 5.870 34.462 600 2002
 150 587 124 5.640 31.815 600 2002
 249 609 124 5.698 32.466 600 2002
 136 617 124 5.717 32.685 600 2002
 205 630 124 5.755 33.125 600 2002
 299 405 77 6.027 36.319 243 2013
 174 261 20 10.574 111.819 125 2007
 421 305 20 7.814 61.066 125 2007
 458 326 20 7.929 62.876 125 2007
 535 333 20 8.945 80.018 125 2007
 587 559 20 6.722 45.185 125 2007
 306 563 125 4.729 22.360 125 2007
 283 605 125 4.824 23.276 125 2007
 80 350 166 4.296 18.456 272 2013
 615 360 166 3.395 11.527 272 2013
 326 370 166 3.472 12.054 272 2013
 188 375 166 3.510 12.322 272 2013
 285 376 166 2.514 6.318 272 2013
 33 382 166 3.568 12.729 272 2013
 185 384 166 3.606 13.004 272 2013
 210 385 166 2.609 6.809 272 2013
 160 387 166 3.625 13.142 272 2013
 131 391 166 3.644 13.281 272 2013
 216 395 166 2.667 7.112 272 2013
 175 474 125 2.935 8.615 376 2003
 182 182 137 2.875 8.266 457 2016
 209 184 137 2.913 8.487 457 2016
 204 185 137 2.932 8.599 457 2016
 238 64 60 3.505 12.283 36 2012
 378 71 60 3.524 12.418 36 2012
 303 91 60 3.581 12.826 36 2012
 240 106 60 3.620 13.102 36 2012
 381 114 60 3.639 13.242 36 2012
 354 118 60 3.658 13.381 36 2012
 404 120 60 3.677 13.522 36 2012
 407 141 60 3.735 13.948 36 2012
 380 303 60 3.696 13.663 36 2012
 382 599 60 3.716 13.805 36 2012
 295 689 188 6.421 41.227 492 2011
 98 193 157 4.644 21.565 294 2014
 135 209 157 4.778 22.829 294 2014
 72 266 125 6.591 43.435 486 2003
 235 267 125 4.592 21.084 486 2003
 93 274 139 3.620 13.102 486 2003
 261 332 125 6.916 47.836 486 2003
 357 502 125 5.536 30.652 486 2003
 214 508 125 8.546 73.026 486 2003
 290 510 125 5.556 30.864 486 2003
 220 519 125 5.575 31.078 486 2003
 273 529 125 5.613 31.506 486 2003
 280 536 125 5.632 31.722 486 2003
 266 542 125 5.646 31.876 486 2003
 238 543 125 6.648 44.197 486 2003
 345 553 125 6.667 44.452 486 2003
 266 554 125 5.671 32.155 486 2003
 178 565 125 6.706 44.964 486 2003
 211 569 125 4.712 22.205 486 2003
 269 583 125 6.744 45.480 486 2003
 313 594 125 5.766 33.251 486 2003
 203 600 125 5.786 33.473 486 2003
 260 605 125 8.795 77.347 486 2003
 520 607 125 6.801 46.259 486 2003
 269 613 125 6.821 46.520 486 2003
 298 614 125 5.824 33.918 486 2003
 186 623 125 6.840 46.782 486 2003
 215 634 125 5.881 34.591 486 2003
 202 637 125 9.887 97.757 486 2003
 233 643 125 5.901 34.817 486 2003
 380 646 125 5.920 35.043 486 2003
 53 689 61 4.332 18.763 534 2013
 413 33 116 5.000 24.997 598 2013
 228 53 116 4.463 19.919 598 2013
 268 163 116 3.792 14.381 598 2013
 212 484 125 2.059 4.240 490 2014
 124 34 4 3.217 10.351 474 2015
 649 35 4 3.236 10.474 474 2015
 437 53 151 2.297 5.277 474 2015
 307 67 4 3.332 11.104 474 2015
 340 73 151 2.355 5.545 474 2015
 518 80 4 3.371 11.361 474 2015
 394 81 151 2.374 5.635 474 2015
 384 86 151 2.393 5.727 474 2015
 401 124 4 3.505 12.283 474 2015
 349 157 45 3.601 12.964 474 2015
 372 271 4 3.351 11.232 474 2015
 16 387 24 1.848 3.416 267 2015
 321 24 8 7.149 51.110 512 2010
 342 26 8 6.172 38.089 512 2010
 404 29 8 7.207 51.935 512 2010
 323 33 8 7.264 52.767 512 2010
 334 137 8 6.977 48.673 512 2010
 289 139 60 2.979 8.875 406 2013
 393 144 88 4.992 24.915 406 2013
 284 317 46 4.014 16.112 406 2013
 405 10 84 6.558 43.003 268 2012
 284 11 84 6.596 43.508 268 2012
 213 15 84 6.711 45.038 268 2012
 215 19 84 6.884 47.383 268 2012
 160 343 84 5.005 25.052 268 2012
 237 350 84 5.561 30.925 268 2012
 243 354 84 5.619 31.568 268 2012
 276 356 84 4.641 21.539 268 2012
 238 360 84 4.660 21.718 268 2012
 244 363 84 6.692 44.781 268 2012
 251 369 84 5.734 32.873 268 2012
 254 370 84 4.737 22.438 268 2012
 159 372 84 5.753 33.094 268 2012
 193 375 84 4.775 22.803 268 2012
 308 378 84 4.794 22.986 268 2012
 238 379 84 4.814 23.170 268 2012
 300 381 84 5.829 33.981 268 2012
 58 382 84 4.833 23.355 268 2012
 168 384 84 4.871 23.727 268 2012
 234 387 84 4.890 23.914 268 2012
 202 390 84 5.906 34.881 268 2012
 216 391 84 4.909 24.102 268 2012
 395 258 97 3.335 11.122 33 2009
 407 506 97 2.856 8.156 33 2009
 407 521 97 2.894 8.376 33 2009
 419 532 97 2.932 8.599 33 2009
 344 548 97 2.971 8.826 33 2009
 326 578 97 3.047 9.287 33 2009
 270 588 97 3.067 9.404 33 2009
 375 591 97 2.070 4.285 33 2009
 419 602 97 3.105 9.641 33 2009
 394 605 97 2.108 4.445 33 2009
 352 618 97 3.143 9.880 33 2009
 269 621 97 2.147 4.608 33 2009
 349 628 97 3.176 10.088 33 2009
 404 632 97 2.185 4.774 33 2009
 263 637 97 3.201 10.245 33 2009
 387 641 97 2.204 4.858 33 2009
 385 647 97 3.239 10.492 33 2009
 349 648 97 3.258 10.617 33 2009
 386 709 188 8.127 66.042 33 2009
 330 26 101 8.014 64.230 220 2009
 109 27 101 9.030 81.544 220 2009
 491 30 101 8.053 64.846 220 2009
 503 35 101 9.509 90.427 220 2009
 194 39 101 2.533 6.415 220 2009
 310 47 101 7.554 57.068 220 2009
 445 55 101 7.574 57.358 220 2009
 302 68 101 8.609 74.106 220 2009
 284 80 83 9.644 92.997 220 2009
 467 111 101 8.724 76.100 220 2009
 482 139 101 7.823 61.194 220 2009
 405 144 4 9.835 96.731 220 2009
 355 145 101 8.839 78.119 220 2009
 344 151 4 9.854 97.108 220 2009
 361 157 4 9.874 97.486 220 2009
 194 159 101 4.890 23.914 220 2009
 551 161 4 9.893 97.865 220 2009
 454 163 101 7.899 62.400 220 2009
 116 168 101 3.913 15.309 220 2009
 194 178 101 3.951 15.611 220 2009
 517 179 48 10.008 100.153 220 2009
 384 180 48 10.027 100.537 220 2009
 358 181 48 10.046 100.922 220 2009
 381 182 48 10.065 101.308 220 2009
 323 183 48 10.084 101.694 220 2009
 386 184 48 10.103 102.081 220 2009
 383 185 48 10.123 102.468 220 2009
 433 186 101 7.631 58.232 220 2009
 466 187 101 7.650 58.525 220 2009
 354 188 101 8.666 75.100 220 2009
 435 189 83 9.682 93.738 220 2009
 481 190 101 7.689 59.113 220 2009
 542 191 83 9.701 94.109 220 2009
 354 192 101 7.708 59.408 220 2009
 402 193 101 9.720 94.482 220 2009
 522 194 101 7.727 59.704 220 2009
 353 196 101 8.743 76.434 220 2009
 574 197 101 7.765 60.298 220 2009
 393 198 83 9.778 95.603 220 2009
 421 199 101 8.781 77.106 220 2009
 531 200 101 7.784 60.596 220 2009
 170 201 101 5.791 33.536 220 2009
 358 202 83 9.797 95.978 220 2009
 423 203 101 8.800 77.443 220 2009
 517 204 101 7.804 60.895 220 2009
 334 205 101 5.810 33.758 220 2009
 403 206 101 8.819 77.781 220 2009
 470 208 101 7.842 61.495 220 2009
 401 210 101 8.858 78.458 220 2009
 560 211 101 7.861 61.796 220 2009
 406 213 101 8.877 78.798 220 2009
 490 214 101 7.880 62.097 220 2009
 328 216 101 8.896 79.139 220 2009
 395 217 48 9.912 98.244 220 2009
 395 218 101 8.915 79.480 220 2009
 232 219 101 8.934 79.822 220 2009
 357 282 101 7.669 58.819 220 2009
 496 293 101 7.738 59.874 220 2009
 345 299 101 8.762 76.770 220 2009
 514 331 101 7.938 63.007 220 2009
 286 91 64 6.673 44.525 449 2009
 174 93 64 4.679 21.897 449 2009
 240 115 64 4.737 22.438 449 2009
 267 128 64 6.788 46.073 449 2009
 247 134 64 4.814 23.170 449 2009
 275 167 64 4.909 24.102 449 2009
 337 175 64 4.929 24.290 449 2009
 364 221 112 4.033 16.267 546 2012
 377 227 112 5.624 31.629 546 2012
 488 228 112 4.627 21.412 546 2012
 298 230 112 4.666 21.769 546 2012
 283 232 112 4.696 22.051 546 2012
 410 235 112 5.739 32.936 546 2012
 318 236 112 4.742 22.490 546 2012
 408 239 112 4.781 22.855 546 2012
 144 240 112 3.784 14.319 546 2012
 407 242 112 4.819 23.223 546 2012
 217 243 112 3.822 14.610 546 2012
 438 244 112 4.838 23.408 546 2012
 242 245 112 3.850 14.820 546 2012
 420 247 112 4.857 23.594 546 2012
 388 249 112 4.896 23.968 546 2012
 253 250 112 3.918 15.352 546 2012
 356 253 112 3.957 15.654 546 2012
 266 257 112 4.072 16.577 546 2012
 380 271 112 5.662 32.062 546 2012
 166 325 112 4.934 24.344 546 2012
 152 579 188 5.797 33.599 546 2012
 140 631 188 5.931 35.173 546 2012
 363 656 112 5.583 31.169 546 2012
 308 299 159 2.634 6.938 305 2015
 389 328 159 3.803 14.464 305 2015
 125 410 147 9.227 85.143 472 2009
 158 418 147 9.323 86.921 472 2009
 86 420 82 8.346 69.650 472 2009
 146 427 147 8.403 70.613 472 2009
 102 429 82 7.426 55.140 472 2009
 229 432 147 8.461 71.583 472 2009
 151 436 147 8.480 71.907 472 2009
 276 437 82 7.483 55.998 472 2009
 358 440 93 9.594 92.049 559 2006
 231 442 93 9.633 92.786 559 2006
 239 444 93 9.671 93.526 559 2006
 424 447 93 9.748 95.015 559 2006
 294 450 93 9.786 95.763 559 2006
 268 57 60 2.489 6.195 586 2013
 331 91 60 2.585 6.681 586 2013
 299 9 7 11.588 134.271 117 2006
 348 11 7 11.683 136.501 117 2006
 237 12 7 11.722 137.398 117 2006
 206 16 7 11.875 141.016 117 2006
 207 21 7 12.009 144.221 117 2006
 230 361 7 11.760 138.298 117 2006
 237 363 7 11.779 138.750 117 2006
 277 246 65 3.907 15.266 214 2014
 379 248 65 3.946 15.567 214 2014
 67 252 65 4.003 16.025 214 2014
 450 255 65 4.041 16.333 214 2014
 317 24 60 1.695 2.873 545 2016
 313 25 60 1.714 2.938 545 2016
 337 35 60 2.212 4.895 545 2016
 402 170 60 1.618 2.619 545 2016
 162 469 125 4.972 24.724 511 2011
 234 491 125 6.487 42.075 511 2011
 307 515 125 6.563 43.075 511 2011
 215 610 125 7.809 60.980 511 2011
 3 480 41 1.914 3.663 84 2016
 353 345 166 1.928 3.716 504 2015
 398 349 102 1.985 3.941 504 2015
 239 370 166 1.640 2.690 504 2015
 298 375 166 1.678 2.817 504 2015
 309 378 166 1.698 2.882 504 2015
 354 379 166 1.717 2.947 504 2015
 346 382 166 1.736 3.013 504 2015
 325 387 166 1.793 3.216 504 2015
 163 454 145 6.588 43.399 601 2011
 374 460 145 6.741 45.443 601 2011
 487 463 145 6.818 46.483 601 2011
 67 311 125 3.915 15.331 575 2004
 131 574 125 3.839 14.736 575 2004
 304 639 125 1.999 3.995 575 2004
 142 26 87 4.061 16.488 364 2012
 268 31 87 5.115 26.160 364 2012
 354 35 87 5.556 30.864 364 2012
 360 52 87 5.613 31.506 364 2012
 313 55 87 3.620 13.102 364 2012
 154 88 87 3.716 13.805 364 2012
 278 128 87 2.834 8.031 364 2012
 290 141 87 2.872 8.250 364 2012
 219 148 87 2.891 8.360 364 2012
 243 186 87 3.677 13.522 364 2012
 319 271 73 5.671 32.155 364 2012
 359 704 73 5.824 33.918 364 2012
 395 284 39 7.730 59.747 182 2005
 411 304 125 7.825 61.237 182 2005
 391 312 125 7.864 61.839 182 2005
 396 342 14 10.010 100.208 182 2005
 342 346 14 10.049 100.977 182 2005
 338 357 14 9.665 93.420 182 2005
 363 371 14 9.761 95.282 182 2005
 267 385 14 9.895 97.919 182 2005
 140 550 125 11.716 137.270 182 2005
 285 576 125 7.787 60.639 182 2005
 325 586 125 7.806 60.938 182 2005
 480 601 125 7.845 61.538 182 2005
 208 26 60 3.907 15.266 126 2013
 240 28 60 3.926 15.417 126 2013
 348 30 60 3.946 15.567 126 2013
 216 32 60 3.965 15.719 126 2013
 373 38 60 4.425 19.578 126 2013
 269 40 60 3.428 11.752 126 2013
 198 45 60 4.444 19.748 126 2013
 331 47 60 3.447 11.883 126 2013
 351 55 60 3.466 12.016 126 2013
 314 61 60 4.482 20.090 126 2013
 314 68 60 4.501 20.263 126 2013
 303 81 60 4.540 20.609 126 2013
 324 82 60 3.543 12.553 126 2013
 316 86 60 4.559 20.784 126 2013
 321 105 60 4.597 21.135 126 2013
 186 131 60 4.693 22.025 126 2013
 211 145 60 4.731 22.386 126 2013
 328 154 60 3.754 14.092 126 2013
 362 163 60 3.792 14.381 126 2013
 381 170 60 4.808 23.117 126 2013
 200 172 60 3.811 14.527 126 2013
 261 186 60 3.524 12.418 126 2013
 144 265 60 3.505 12.283 126 2013
 238 271 52 5.517 30.440 126 2013
 267 317 60 4.751 22.568 126 2013
 179 325 60 4.789 22.934 126 2013
 282 346 60 2.911 8.471 126 2013
 480 399 52 5.498 30.229 126 2013
 271 400 52 5.575 31.078 126 2013
 280 401 52 5.613 31.506 126 2013
 393 439 52 5.536 30.652 126 2013
 321 441 52 5.594 31.292 126 2013
 166 599 60 2.700 7.289 126 2013
 339 715 60 4.406 19.409 126 2013
 377 148 125 6.648 44.197 439 2009
 318 257 125 7.836 61.409 439 2009
 428 265 125 7.415 54.978 439 2009
 557 277 125 6.456 41.685 439 2009
 400 290 125 6.514 42.431 439 2009
 363 301 125 7.587 57.566 439 2009
 341 310 125 6.629 43.942 439 2009
 452 317 165 8.661 75.005 439 2009
 351 350 165 8.354 69.787 439 2009
 327 364 165 8.488 72.047 439 2009
 331 371 125 6.533 42.681 439 2009
 196 372 165 8.546 73.026 439 2009
 402 381 165 8.622 74.342 439 2009
 380 383 165 8.641 74.673 439 2009
 124 390 165 8.699 75.670 439 2009
 393 468 125 7.798 60.809 439 2009
 393 475 125 7.817 61.109 439 2009
 285 481 125 7.856 61.709 439 2009
 356 509 125 7.376 54.411 439 2009
 335 517 125 7.396 54.694 439 2009
 529 544 125 6.476 41.933 439 2009
 464 573 125 6.552 42.932 439 2009
 377 584 125 6.571 43.183 439 2009
 186 598 125 7.606 57.857 439 2009
 382 599 125 6.610 43.688 439 2009
 406 622 125 7.664 58.735 439 2009
 367 642 125 7.721 59.620 439 2009
 212 667 20 3.691 13.623 175 2014
 101 45 60 2.612 6.823 361 2014
 314 61 60 2.650 7.025 361 2014
 345 715 60 2.574 6.624 361 2014
 355 39 123 8.398 70.521 24 2003
 344 41 123 7.401 54.775 24 2003
 145 42 123 6.404 41.016 24 2003
 397 46 123 8.417 70.843 24 2003
 315 49 123 11.426 130.553 24 2003
 106 50 123 10.429 108.771 24 2003
 493 54 123 8.436 71.166 24 2003
 388 56 123 7.439 55.344 24 2003
 385 58 123 11.445 130.992 24 2003
 199 62 123 8.455 71.490 24 2003
 277 64 123 12.461 155.276 24 2003
 392 65 123 11.464 131.431 24 2003
 299 66 123 9.471 89.700 24 2003
 134 69 123 8.474 71.815 24 2003
 215 72 123 11.483 131.871 24 2003
 539 74 123 8.494 72.140 24 2003
 345 77 123 11.503 132.311 24 2003
 329 78 123 10.506 110.376 24 2003
 190 84 123 11.522 132.752 24 2003
 232 87 123 8.532 72.792 24 2003
 170 89 123 7.535 56.779 24 2003
 444 92 123 11.541 133.194 24 2003
 355 93 123 10.544 111.183 24 2003
 370 97 123 8.551 73.120 24 2003
 301 99 123 7.554 57.068 24 2003
 297 101 123 11.560 133.637 24 2003
 152 102 123 10.563 111.587 24 2003
 283 103 123 9.567 91.524 24 2003
 464 106 123 12.576 158.155 24 2003
 347 107 123 11.579 134.081 24 2003
 479 109 123 10.583 111.993 24 2003
 241 112 123 8.589 73.777 24 2003
 214 113 123 6.596 43.508 24 2003
 393 114 123 12.595 158.638 24 2003
 310 118 123 12.614 159.121 24 2003
 175 119 123 8.628 74.437 24 2003
 310 121 123 11.637 135.416 24 2003
 486 122 123 10.640 113.213 24 2003
 285 123 123 9.644 92.997 24 2003
 422 126 123 8.647 74.768 24 2003
 326 127 123 7.650 58.525 24 2003
 236 129 123 10.659 113.621 24 2003
 370 130 123 9.663 93.367 24 2003
 398 133 123 11.675 136.309 24 2003
 283 134 123 10.678 114.030 24 2003
 235 135 123 9.682 93.738 24 2003
 312 138 123 8.685 75.432 24 2003
 251 142 123 11.694 136.757 24 2003
 393 143 123 10.698 114.440 24 2003
 392 146 123 8.704 75.766 24 2003
 342 147 123 7.708 59.408 24 2003
 428 149 123 10.717 114.850 24 2003
 431 150 123 9.720 94.482 24 2003
 304 153 123 8.724 76.100 24 2003
 284 155 123 11.733 137.655 24 2003
 327 156 123 10.736 115.262 24 2003
 289 158 123 11.752 138.105 24 2003
 469 159 123 10.755 115.673 24 2003
 479 160 123 9.759 95.228 24 2003
 489 162 123 8.762 76.770 24 2003
 378 164 123 7.765 60.298 24 2003
 374 166 123 11.771 138.556 24 2003
 333 168 123 9.778 95.603 24 2003
 369 171 123 8.781 77.106 24 2003
 428 174 123 11.790 139.008 24 2003
 239 175 123 10.793 116.500 24 2003
 355 178 123 9.816 96.354 24 2003
 186 263 123 7.459 55.629 24 2003
 400 267 123 4.482 20.090 24 2003
 218 269 123 10.487 109.974 24 2003
 315 276 123 7.516 56.491 24 2003
 483 296 123 11.618 134.970 24 2003
 297 315 123 11.713 137.206 24 2003
 396 330 123 8.800 77.443 24 2003
 338 153 74 7.089 50.252 296 2004
 321 168 74 8.143 66.309 296 2004
 441 256 74 13.261 175.841 296 2004
 544 257 74 12.264 150.402 296 2004
 348 265 74 11.842 140.237 296 2004
 326 279 125 7.894 62.313 296 2004
 417 282 74 11.900 141.602 296 2004
 433 287 74 11.938 142.516 296 2004
 442 293 74 11.968 143.236 296 2004
 431 300 125 5.996 35.957 296 2004
 411 301 74 12.015 144.352 296 2004
 389 326 74 10.156 103.135 296 2004
 344 343 125 12.226 149.463 296 2004
 384 346 74 11.248 126.518 296 2004
 318 405 74 14.238 202.720 296 2004
 361 406 74 13.280 176.350 296 2004
 393 407 74 12.801 163.853 296 2004
 374 408 74 12.839 164.836 296 2004
 370 409 74 12.877 165.822 296 2004
 471 410 74 13.912 193.548 296 2004
 410 411 74 12.916 166.810 296 2004
 276 412 74 10.922 119.294 296 2004
 497 414 74 13.950 194.616 296 2004
 460 415 74 12.954 167.802 296 2004
 411 416 74 10.961 120.133 296 2004
 244 418 74 14.008 196.224 296 2004
 346 420 74 13.031 169.794 296 2004
 498 422 74 14.046 197.299 296 2004
 417 424 74 11.076 122.667 296 2004
 64 425 74 9.082 82.486 296 2004
 548 426 74 14.085 198.378 296 2004
 386 427 74 13.088 171.296 296 2004
 497 428 74 13.107 171.798 296 2004
 427 430 74 11.133 123.944 296 2004
 343 431 74 14.142 200.001 296 2004
 517 432 74 13.146 172.804 296 2004
 442 434 74 11.152 124.371 296 2004
 297 435 74 14.161 200.543 296 2004
 378 436 74 13.165 173.308 296 2004
 541 475 125 12.245 149.932 296 2004
 527 478 125 11.267 126.949 296 2004
 406 481 125 12.283 150.872 296 2004
 493 484 125 11.325 128.248 296 2004
 263 500 74 11.785 138.879 296 2004
 530 509 74 11.804 139.331 296 2004
 530 517 74 11.823 139.784 296 2004
 462 535 74 11.881 141.147 296 2004
 549 552 74 11.919 142.059 296 2004
 356 568 125 8.967 80.411 296 2004
 369 578 74 7.990 63.835 296 2004
 70 591 125 7.012 49.171 296 2004
 403 598 74 12.034 144.813 296 2004
 294 605 125 7.051 49.710 296 2004
 387 606 74 12.053 145.275 296 2004
 338 612 74 12.072 145.737 296 2004
 522 622 74 12.091 146.201 296 2004
 466 627 74 12.111 146.664 296 2004
 498 633 74 12.130 147.129 296 2004
 398 642 125 12.149 147.594 296 2004
 331 325 125 2.722 7.407 171 2015
 293 580 202 2.587 6.695 171 2015
 321 597 202 2.626 6.895 171 2015
 317 640 125 2.741 7.512 171 2015
 203 650 139 3.373 11.379 171 2015
 382 668 139 3.581 12.826 171 2015
 416 678 139 3.735 13.948 171 2015
 340 681 139 3.814 14.548 171 2015
 489 682 139 2.817 7.938 171 2015
 385 686 139 2.856 8.156 171 2015
 355 687 139 2.875 8.266 171 2015
 287 688 139 2.894 8.376 171 2015
 351 258 125 6.968 48.559 207 2006
 428 261 219 11.492 132.059 207 2006
 314 290 170 9.633 92.786 207 2006
 410 488 219 11.415 130.303 207 2006
 377 491 219 11.434 130.741 207 2006
 359 495 219 11.453 131.180 207 2006
 355 499 219 11.473 131.619 207 2006
 258 500 125 10.476 109.744 207 2006
 376 509 125 10.495 110.146 207 2006
 438 515 219 11.511 132.500 207 2006
 319 534 219 11.568 133.827 207 2006
 351 539 219 11.588 134.271 207 2006
 119 546 125 7.601 57.774 207 2006
 392 550 219 11.607 134.716 207 2006
 494 556 219 11.626 135.161 207 2006
 472 568 125 7.658 58.651 207 2006
 389 571 219 11.664 136.054 207 2006
 325 576 125 7.678 58.945 207 2006
 373 580 219 11.683 136.501 207 2006
 318 590 219 11.703 136.949 207 2006
 401 597 219 11.722 137.398 207 2006
 362 604 219 11.741 137.848 207 2006
 293 611 219 11.760 138.298 207 2006
 375 628 125 6.810 46.371 207 2006
 375 648 125 6.892 47.496 207 2006
 109 306 130 7.845 61.538 443 1999
 294 17 14 7.858 61.753 151 2010
 440 18 14 7.897 62.356 151 2010
 578 19 14 7.935 62.963 151 2010
 324 265 14 5.673 32.186 151 2010
 277 269 125 2.683 7.200 151 2010
 371 272 14 6.689 44.744 151 2010
 396 277 14 4.715 22.231 151 2010
 134 278 125 2.722 7.407 151 2010
 480 287 14 5.769 33.283 151 2010
 485 316 14 7.916 62.660 151 2010
 392 326 20 3.987 15.893 151 2010
 350 342 14 5.041 25.410 151 2010
 354 343 14 6.057 36.683 151 2010
 300 346 14 5.079 25.798 151 2010
 313 357 14 4.696 22.051 151 2010
 497 361 14 7.724 59.662 151 2010
 341 363 14 7.743 59.958 151 2010
 231 365 14 5.750 33.062 151 2010
 295 367 14 7.762 60.256 151 2010
 309 371 14 4.792 22.960 151 2010
 529 377 14 7.839 61.452 151 2010
 382 389 14 7.954 63.268 151 2010
 567 390 14 6.957 48.406 151 2010
 547 393 14 7.973 63.573 151 2010
 191 486 125 2.530 6.401 151 2010
 399 489 125 3.565 12.709 151 2010
 216 512 125 2.645 6.996 151 2010
 398 524 20 4.677 21.871 151 2010
 324 546 125 2.741 7.512 151 2010
 321 559 125 2.779 7.724 151 2010
 333 586 125 2.837 8.047 151 2010
 209 629 125 2.952 8.712 151 2010
 293 24 209 2.483 6.167 591 2015
 309 25 209 2.503 6.263 591 2015
 255 37 209 3.020 9.121 591 2015
 241 60 209 3.078 9.472 591 2015
 419 67 209 3.097 9.590 591 2015
 347 80 209 3.135 9.829 591 2015
 359 95 209 3.173 10.071 591 2015
 221 104 209 3.193 10.193 591 2015
 325 124 209 3.269 10.688 591 2015
 283 125 209 2.273 5.165 591 2015
 308 144 209 3.327 11.067 591 2015
 466 152 209 2.349 5.519 591 2015
 328 157 209 3.365 11.324 591 2015
 391 161 209 3.384 11.453 591 2015
 503 169 209 3.403 11.583 591 2015
 345 170 209 2.407 5.793 591 2015
 387 213 209 2.368 5.609 591 2015
 1 256 209 2.522 6.359 591 2015
 374 280 209 3.154 9.949 591 2015
 266 298 209 3.250 10.563 591 2015
 512 479 209 3.538 12.515 591 2015
 375 696 19 2.831 8.016 165 2015
 404 702 19 2.927 8.567 165 2015
 351 705 19 2.965 8.793 165 2015
 256 25 134 6.248 39.041 226 2011
 211 88 134 4.907 24.075 226 2011
 444 23 116 6.974 48.635 423 2012
 493 24 116 5.977 35.727 423 2012
 413 25 116 5.996 35.957 423 2012
 224 27 116 6.016 36.187 423 2012
 296 29 116 6.035 36.418 423 2012
 467 31 116 6.054 36.650 423 2012
 345 33 116 6.092 37.115 423 2012
 315 34 116 6.476 41.933 423 2012
 316 44 116 6.533 42.681 423 2012
 164 60 116 6.571 43.183 423 2012
 321 67 116 6.591 43.435 423 2012
 425 85 116 6.648 44.197 423 2012
 550 116 116 6.725 45.222 423 2012
 348 117 116 5.728 32.811 423 2012
 446 124 116 6.763 45.739 423 2012
 276 125 116 5.766 33.251 423 2012
 410 136 116 6.801 46.259 423 2012
 339 137 116 5.805 33.695 423 2012
 472 144 116 6.821 46.520 423 2012
 274 151 116 6.840 46.782 423 2012
 455 157 116 6.859 47.044 423 2012
 420 161 116 6.878 47.308 423 2012
 336 169 116 6.897 47.572 423 2012
 352 176 116 6.916 47.836 423 2012
 368 213 116 5.862 34.366 423 2012
 453 298 116 6.744 45.480 423 2012
 287 29 60 1.936 3.747 140 2016
 397 116 60 2.626 6.895 140 2016
 216 155 60 4.992 24.915 12 2009
 190 156 60 3.995 15.959 12 2009
 219 158 60 5.011 25.107 12 2009
 173 159 60 4.014 16.112 12 2009
 236 166 60 5.030 25.299 12 2009
 242 167 60 4.033 16.267 12 2009
 241 175 60 4.052 16.422 12 2009
 280 60 60 2.330 5.429 506 2016
 230 80 60 2.388 5.701 506 2016
 1 261 60 2.607 6.795 230 2014
 312 30 60 3.858 14.884 378 2013
 358 32 60 3.877 15.032 378 2013
 274 181 215 5.851 34.237 378 2013
 58 217 215 5.717 32.685 378 2013
 339 359 24 4.452 19.821 378 2013
 6 374 24 4.567 20.858 378 2013
 80 428 77 4.682 21.922 378 2013
 186 432 77 4.720 22.283 378 2013
 289 475 60 3.820 14.589 378 2013
 79 259 188 2.368 5.609 297 2016
 258 271 119 1.947 3.790 297 2016
 578 466 188 2.311 5.340 297 2016
 471 472 188 2.330 5.429 297 2016
 253 477 188 2.349 5.519 297 2016
 339 514 119 1.908 3.642 297 2016
 278 522 119 1.928 3.716 297 2016
 387 533 119 1.966 3.865 297 2016
 430 579 188 2.081 4.330 297 2016
 436 631 188 2.215 4.907 297 2016
 141 264 138 9.529 90.792 48 1998
 347 291 138 16.639 276.866 48 1998
 161 297 138 9.682 93.738 48 1998
 139 306 138 9.739 94.855 48 1998
 1 319 138 15.796 249.512 48 1998
 303 531 138 15.566 242.299 48 1998
 395 538 138 9.586 91.891 48 1998
 235 542 138 10.596 112.283 48 1998
 371 547 138 9.605 92.259 48 1998
 235 554 138 10.621 112.806 48 1998
 351 583 138 11.694 136.757 48 1998
 336 600 138 10.736 115.262 48 1998
 455 639 138 8.839 78.119 48 1998
 62 27 116 9.088 82.586 212 2008
 138 33 116 9.164 83.985 212 2008
 290 93 60 4.737 22.438 212 2008
 247 109 60 4.775 22.803 212 2008
 149 137 116 8.877 78.798 212 2008
 379 143 60 4.890 23.914 212 2008
 153 149 60 4.909 24.102 212 2008
 262 159 60 4.948 24.480 212 2008
 192 167 60 4.967 24.670 212 2008
 300 644 60 4.986 24.861 212 2008
 264 1 185 3.954 15.632 73 2015
 256 3 185 3.992 15.937 73 2015
 400 10 185 3.513 12.341 73 2015
 299 12 185 3.590 12.885 73 2015
 373 13 185 3.631 13.182 73 2015
 382 14 185 3.647 13.301 73 2015
 258 15 185 3.666 13.442 73 2015
 212 16 185 3.743 14.010 73 2015
 373 17 185 3.762 14.154 73 2015
 245 19 185 3.839 14.736 73 2015
 309 20 185 3.858 14.884 73 2015
 375 21 185 3.877 15.032 73 2015
 83 36 178 2.631 6.924 59 2009
 165 43 178 2.650 7.025 59 2009
 169 49 178 4.663 21.743 59 2009
 193 51 178 2.670 7.127 59 2009
 215 54 178 1.673 2.799 59 2009
 179 58 178 4.682 21.922 59 2009
 138 59 178 2.689 7.230 59 2009
 193 65 178 4.701 22.102 59 2009
 254 78 178 3.743 14.010 59 2009
 270 92 178 4.778 22.829 59 2009
 306 93 178 3.781 14.298 59 2009
 258 101 178 4.797 23.012 59 2009
 162 102 178 3.800 14.443 59 2009
 151 107 178 4.816 23.197 59 2009
 214 109 178 3.820 14.589 59 2009
 296 115 178 3.839 14.736 59 2009
 348 122 178 3.877 15.032 59 2009
 223 129 178 3.896 15.181 59 2009
 232 134 178 3.915 15.331 59 2009
 190 143 178 3.935 15.481 59 2009
 132 149 178 3.954 15.632 59 2009
 129 156 178 3.973 15.784 59 2009
 174 159 178 3.992 15.937 59 2009
 250 576 178 3.858 14.884 59 2009
 1 272 107 5.575 31.078 407 2012
 256 301 107 4.731 22.386 407 2012
 226 350 107 5.498 30.229 407 2012
 312 354 107 5.556 30.864 407 2012
 389 356 107 4.578 20.959 407 2012
 259 359 107 5.594 31.292 407 2012
 248 360 107 4.597 21.135 407 2012
 122 365 107 4.636 21.488 407 2012
 249 369 107 5.671 32.155 407 2012
 193 370 107 4.674 21.845 407 2012
 307 374 107 5.709 32.591 407 2012
 190 375 107 4.712 22.205 407 2012
 151 379 107 4.751 22.568 407 2012
 150 382 107 4.770 22.750 407 2012
 8 384 107 4.808 23.117 407 2012
 205 387 107 4.827 23.302 407 2012
 159 391 107 4.846 23.488 407 2012
 260 3 24 15.183 230.512 374 2003
 302 6 24 14.243 202.876 374 2003
 101 7 24 14.263 203.423 374 2003
 452 9 24 14.646 214.504 374 2003
 442 12 24 14.780 218.452 374 2003
 353 15 24 14.857 220.724 374 2003
 211 16 24 14.933 223.008 374 2003
 228 17 24 14.953 223.581 374 2003
 165 18 24 14.991 224.729 374 2003
 343 21 24 15.068 227.033 374 2003
 288 22 24 15.087 227.611 374 2003
 192 272 23 13.783 189.984 374 2003
 330 277 23 11.809 139.460 374 2003
 322 285 23 13.860 192.103 374 2003
 311 317 23 14.013 196.377 374 2003
 366 342 23 12.135 147.262 374 2003
 200 343 23 13.151 172.948 374 2003
 381 346 23 12.173 148.194 374 2003
 307 347 23 12.193 148.661 374 2003
 358 348 23 12.212 149.128 374 2003
 164 350 23 13.707 187.877 374 2003
 331 354 23 13.764 189.456 374 2003
 277 357 23 11.790 139.008 374 2003
 165 361 24 14.818 219.587 374 2003
 384 363 24 14.838 220.155 374 2003
 396 369 23 13.879 192.635 374 2003
 481 372 23 13.898 193.168 374 2003
 354 376 23 11.924 142.189 374 2003
 473 380 23 11.963 143.105 374 2003
 199 385 23 12.020 144.484 374 2003
 330 388 23 11.043 121.940 374 2003
 291 392 23 12.058 145.407 374 2003
 291 394 23 13.074 170.938 374 2003
 554 395 23 12.078 145.870 374 2003
 298 398 23 12.116 146.797 374 2003
 287 489 125 10.659 113.621 374 2003
 416 492 125 10.678 114.030 374 2003
 340 496 125 10.698 114.440 374 2003
 222 644 14 10.084 101.694 374 2003
 267 55 60 3.691 13.623 30 2012
 488 357 166 2.385 5.688 508 2013
 107 376 166 2.519 6.346 508 2013
 199 380 166 2.557 6.540 508 2013
 89 392 166 2.653 7.039 508 2013
 227 316 60 2.659 7.069 10 2016
 431 650 153 16.108 259.471 429 2002
 450 651 153 16.127 260.089 429 2002
 596 652 153 16.146 260.707 429 2002
 483 681 153 16.549 273.867 429 2002
 430 690 153 15.073 227.199 429 2002
 492 691 153 15.111 228.356 429 2002
 563 692 153 15.131 228.935 429 2002
 356 693 153 15.150 229.516 429 2002
 305 694 153 16.204 262.567 429 2002
 432 695 153 15.224 231.761 429 2002
 470 697 153 16.242 263.811 429 2002
 478 698 153 16.261 264.434 429 2002
 402 700 153 15.284 233.599 429 2002
 470 701 153 15.303 234.185 429 2002
 461 706 153 15.361 235.948 429 2002
 434 707 153 15.380 236.537 429 2002
 341 708 153 16.396 268.816 429 2002
 463 710 153 15.418 237.718 429 2002
 450 712 153 15.437 238.309 429 2002
 524 714 153 16.491 271.967 429 2002
 328 271 62 4.729 22.360 590 2013
 482 307 62 4.920 24.210 590 2013
 246 324 62 4.997 24.970 590 2013
 322 660 62 3.710 13.765 590 2013
 281 661 62 3.729 13.907 590 2013
 397 696 62 4.767 22.724 590 2013
 463 697 62 4.786 22.907 590 2013
 337 698 62 4.805 23.091 590 2013
 404 699 62 4.824 23.276 590 2013
 448 702 62 4.863 23.647 590 2013
 361 704 62 4.882 23.834 590 2013
 399 705 62 4.901 24.021 590 2013
 351 708 62 4.939 24.399 590 2013
 409 714 62 5.035 25.354 590 2013
 328 52 89 6.500 42.252 102 2012
 447 67 89 6.539 42.752 102 2012
 427 80 89 6.577 43.255 102 2012
 421 85 89 6.596 43.508 102 2012
 378 104 89 6.634 44.015 102 2012
 195 110 89 6.654 44.269 102 2012
 123 298 89 6.692 44.781 102 2012
 332 257 60 2.891 8.360 397 2014
 366 262 28 9.687 93.844 135 2004
 235 265 125 11.719 137.334 135 2004
 410 266 139 4.723 22.308 135 2004
 502 268 28 9.726 94.588 135 2004
 428 282 28 11.776 138.685 135 2004
 296 283 28 9.783 95.710 135 2004
 1 289 139 4.819 23.223 135 2004
 399 296 28 9.860 97.216 135 2004
 298 301 28 11.891 141.407 135 2004
 385 305 28 9.917 98.353 135 2004
 215 310 154 10.933 119.533 135 2004
 498 314 28 11.949 142.778 135 2004
 432 322 28 11.987 143.695 135 2004
 430 326 28 10.032 100.647 135 2004
 371 333 28 11.048 122.061 135 2004
 552 498 119 13.655 186.453 135 2004
 346 507 119 13.674 186.977 135 2004
 1 514 119 13.693 187.501 135 2004
 433 552 28 11.796 139.137 135 2004
 405 560 119 13.827 191.194 135 2004
 420 564 125 11.834 140.043 135 2004
 596 570 119 13.846 191.724 135 2004
 438 576 28 8.863 78.555 135 2004
 284 579 119 13.866 192.255 135 2004
 557 582 125 11.872 140.951 135 2004
 506 590 119 12.888 166.104 135 2004
 518 597 119 12.907 166.598 135 2004
 383 598 125 11.911 141.863 135 2004
 603 606 125 11.930 142.320 135 2004
 442 611 119 12.946 167.589 135 2004
 524 620 119 12.965 168.086 135 2004
 520 622 125 11.968 143.236 135 2004
 219 626 119 12.984 168.583 135 2004
 510 661 28 12.732 162.105 135 2004
 276 662 28 12.751 162.594 135 2004
 258 666 28 12.828 164.555 135 2004
 476 667 5 12.847 165.047 135 2004
 26 261 41 6.736 45.369 317 2010
 217 534 41 6.812 46.408 317 2010
 124 550 41 6.851 46.932 317 2010
 240 556 41 6.870 47.195 317 2010
 59 580 41 6.927 47.988 317 2010
 145 590 41 6.946 48.254 317 2010
 193 232 146 7.007 49.094 342 2010
 292 240 146 6.095 37.148 342 2010
 331 649 164 3.655 13.361 252 2014
 109 651 164 3.713 13.785 252 2014
 394 694 164 3.789 14.360 252 2014
 344 696 164 3.809 14.506 252 2014
 313 704 164 3.924 15.395 252 2014
 342 705 164 3.943 15.546 252 2014
 487 711 164 4.019 16.156 252 2014
 351 272 196 5.479 30.018 573 2012
 345 277 196 3.505 12.283 573 2012
 523 282 196 4.521 20.435 573 2012
 257 285 196 5.556 30.864 573 2012
 421 287 196 4.559 20.784 573 2012
 391 290 196 3.562 12.690 573 2012
 239 310 196 3.677 13.522 573 2012
 301 314 196 4.693 22.025 573 2012
 341 316 196 6.706 44.964 573 2012
 373 318 196 3.716 13.805 573 2012
 350 343 196 4.846 23.488 573 2012
 366 346 196 3.869 14.968 573 2012
 359 350 196 5.402 29.184 573 2012
 347 354 196 5.460 29.809 573 2012
 383 356 196 4.482 20.090 573 2012
 329 357 196 3.486 12.149 573 2012
 362 360 196 4.501 20.263 573 2012
 353 364 196 5.536 30.652 573 2012
 338 365 196 4.540 20.609 573 2012
 479 366 196 3.543 12.553 573 2012
 326 369 196 5.575 31.078 573 2012
 427 371 196 3.581 12.826 573 2012
 151 372 196 5.594 31.292 573 2012
 354 384 196 4.712 22.205 573 2012
 229 390 196 5.747 33.031 573 2012
 332 391 196 4.751 22.568 573 2012
 483 394 196 4.770 22.750 573 2012
 325 524 196 3.466 12.016 573 2012
 271 275 130 9.901 98.027 599 2001
 50 279 130 10.917 119.175 599 2001
 110 286 130 9.958 99.169 599 2001
 335 292 130 10.974 120.433 599 2001
 241 313 130 11.089 122.971 599 2001
 339 467 172 2.152 4.632 594 2015
 211 473 172 2.171 4.715 594 2015
 623 490 172 2.670 7.127 594 2015
 327 507 172 2.727 7.437 594 2015
 56 514 172 2.746 7.542 594 2015
 186 522 172 2.765 7.648 594 2015
 341 533 172 2.804 7.861 594 2015
 267 549 172 2.842 8.078 594 2015
 293 281 172 4.723 22.308 448 2012
 282 285 172 4.762 22.672 448 2012
 461 299 172 4.819 23.223 448 2012
 253 468 172 4.052 16.422 448 2012
 319 491 172 4.570 20.884 448 2012
 258 494 172 5.586 31.200 448 2012
 306 499 172 4.608 21.235 448 2012
 325 507 172 5.624 31.629 448 2012
 394 514 172 5.643 31.845 448 2012
 102 522 172 5.662 32.062 448 2012
 351 523 172 4.666 21.769 448 2012
 453 527 172 3.688 13.603 448 2012
 291 533 172 5.701 32.498 448 2012
 340 534 172 4.704 22.128 448 2012
 351 535 172 3.707 13.744 448 2012
 267 541 172 3.727 13.887 448 2012
 291 550 172 4.742 22.490 448 2012
 387 552 172 3.746 14.030 448 2012
 410 557 172 3.765 14.174 448 2012
 503 560 172 5.777 33.378 448 2012
 72 562 172 4.781 22.855 448 2012
 397 564 172 3.784 14.319 448 2012
 352 570 172 5.797 33.599 448 2012
 103 571 172 4.800 23.039 448 2012
 430 579 172 5.816 33.822 448 2012
 393 582 172 3.822 14.610 448 2012
 452 589 172 5.835 34.045 448 2012
 417 590 172 4.838 23.408 448 2012
 298 592 172 3.842 14.757 448 2012
 483 596 172 5.854 34.269 448 2012
 363 598 172 3.861 14.905 448 2012
 342 603 172 5.873 34.494 448 2012
 296 606 172 3.880 15.053 448 2012
 476 610 172 5.892 34.720 448 2012
 266 612 172 3.899 15.202 448 2012
 448 619 172 5.912 34.946 448 2012
 286 624 172 5.931 35.173 448 2012
 316 627 172 3.937 15.503 448 2012
 389 631 172 5.950 35.401 448 2012
 278 46 178 4.414 19.481 550 2007
 327 49 178 7.423 55.100 550 2007
 228 54 178 4.433 19.651 550 2007
 187 56 178 3.436 11.808 550 2007
 243 57 178 8.439 71.212 550 2007
 108 58 178 7.442 55.385 550 2007
 11 62 178 4.452 19.821 550 2007
 249 74 178 4.490 20.164 550 2007
 184 75 178 3.494 12.207 550 2007
 185 78 178 6.503 42.288 550 2007
 277 89 178 3.532 12.476 550 2007
 262 93 178 6.541 42.788 550 2007
 355 99 178 3.551 12.612 550 2007
 268 102 178 6.560 43.039 550 2007
 223 106 178 8.573 73.495 550 2007
 197 109 178 6.580 43.291 550 2007
 203 115 178 6.599 43.544 550 2007
 180 122 178 6.637 44.051 550 2007
 164 129 178 6.656 44.306 550 2007
 213 143 178 6.695 44.818 550 2007
 218 147 178 3.705 13.724 550 2007
 267 149 178 6.714 45.075 550 2007
 160 269 178 6.484 42.039 550 2007
 70 275 60 4.510 20.337 550 2007
 97 286 60 4.567 20.858 550 2007
 253 300 178 3.628 13.162 550 2007
 327 77 60 2.568 6.596 306 2012
 290 91 60 3.603 12.984 306 2012
 170 92 60 2.607 6.795 306 2012
 288 148 60 3.776 14.257 306 2012
 222 158 60 2.817 7.938 306 2012
 361 580 41 6.725 45.222 409 2011
 81 590 41 6.744 45.480 409 2011
 125 640 41 6.878 47.308 409 2011
 619 23 156 9.063 82.139 519 2009
 211 25 156 8.086 65.376 519 2009
 241 26 156 7.089 50.252 519 2009
 391 27 156 8.105 65.686 519 2009
 518 32 156 7.146 51.071 519 2009
 484 33 156 8.181 66.935 519 2009
 396 36 156 2.604 6.780 519 2009
 284 38 156 7.606 57.857 519 2009
 185 40 156 6.610 43.688 519 2009
 180 45 156 7.626 58.149 519 2009
 270 50 156 3.639 13.242 519 2009
 286 51 156 2.642 6.981 519 2009
 400 63 156 6.667 44.452 519 2009
 299 64 156 5.671 32.155 519 2009
 217 66 156 2.681 7.185 519 2009
 304 71 156 5.690 32.373 519 2009
 421 72 156 4.693 22.025 519 2009
 407 76 156 5.709 32.591 519 2009
 179 77 156 4.712 22.205 519 2009
 364 78 156 3.716 13.805 519 2009
 328 84 156 4.731 22.386 519 2009
 363 92 156 4.751 22.568 519 2009
 359 98 156 6.763 45.739 519 2009
 367 100 156 5.766 33.251 519 2009
 360 101 156 4.770 22.750 519 2009
 383 105 156 7.779 60.511 519 2009
 248 106 156 5.786 33.473 519 2009
 359 107 156 4.789 22.934 519 2009
 329 111 156 7.798 60.809 519 2009
 361 114 156 5.805 33.695 519 2009
 290 120 156 5.843 34.141 519 2009
 528 121 156 4.846 23.488 519 2009
 198 131 156 7.875 62.011 519 2009
 405 132 156 6.878 47.308 519 2009
 194 133 156 4.885 23.861 519 2009
 412 137 156 7.894 62.313 519 2009
 241 141 156 5.901 34.817 519 2009
 383 142 156 4.904 24.048 519 2009
 390 148 156 5.920 35.043 519 2009
 276 152 156 7.932 62.920 519 2009
 228 156 156 3.946 15.567 519 2009
 349 157 156 8.948 80.067 519 2009
 372 159 156 3.965 15.719 519 2009
 172 161 156 8.967 80.411 519 2009
 522 165 156 5.977 35.727 519 2009
 328 166 156 4.981 24.806 519 2009
 361 170 156 7.990 63.835 519 2009
 192 172 156 6.993 48.903 519 2009
 519 173 156 5.996 35.957 519 2009
 446 174 156 5.000 24.997 519 2009
 366 175 156 4.003 16.025 519 2009
 475 176 156 9.006 81.100 519 2009
 482 177 156 6.016 36.187 519 2009
 216 262 156 4.655 21.666 519 2009
 1 269 156 3.696 13.663 519 2009
 4 278 156 3.735 13.948 519 2009
 489 296 156 4.827 23.302 519 2009
 424 318 156 5.939 35.270 519 2009
 94 47 60 2.831 8.016 438 2013
 276 55 60 2.850 8.124 438 2013
 312 82 60 2.927 8.567 438 2013
 381 186 60 2.908 8.456 438 2013
 226 190 60 2.965 8.793 438 2013
 479 307 63 8.745 76.482 585 2010
 449 324 63 8.822 77.829 585 2010
 430 328 63 8.860 78.507 585 2010
 366 329 63 7.864 61.839 585 2010
 424 687 63 7.979 63.660 585 2010
 269 688 63 7.998 63.967 585 2010
 430 702 63 8.688 75.480 585 2010
 399 704 63 8.707 75.813 585 2010
 404 705 63 8.726 76.147 585 2010
 557 708 63 8.765 76.818 585 2010
 583 710 63 7.787 60.639 585 2010
 449 711 63 8.803 77.491 585 2010
 550 712 63 7.806 60.938 585 2010
 448 713 63 8.841 78.168 585 2010
 254 599 71 2.749 7.557 187 2013
 524 23 4 6.224 38.734 219 2012
 452 24 4 5.227 27.321 219 2012
 487 25 4 5.246 27.522 219 2012
 458 26 4 4.249 18.058 219 2012
 543 27 4 5.265 27.724 219 2012
 506 28 4 4.269 18.221 219 2012
 403 29 4 5.284 27.926 219 2012
 456 30 4 4.288 18.385 219 2012
 437 31 4 5.304 28.129 219 2012
 341 32 4 4.307 18.550 219 2012
 439 33 4 5.342 28.537 219 2012
 410 34 4 5.725 32.779 219 2012
 237 35 4 5.744 32.999 219 2012
 468 37 4 5.764 33.220 219 2012
 572 38 4 4.767 22.724 219 2012
 356 40 4 3.770 14.215 219 2012
 314 44 4 5.783 33.441 219 2012
 214 45 4 4.786 22.907 219 2012
 471 52 4 5.802 33.663 219 2012
 452 53 4 4.805 23.091 219 2012
 427 55 4 3.809 14.506 219 2012
 414 57 4 2.812 7.907 219 2012
 443 60 4 5.821 33.886 219 2012
 228 61 4 4.824 23.276 219 2012
 459 63 4 3.828 14.652 219 2012
 389 64 4 2.831 8.016 219 2012
 238 67 4 5.840 34.109 219 2012
 235 68 4 4.844 23.461 219 2012
 480 71 4 2.850 8.124 219 2012
 375 73 4 4.863 23.647 219 2012
 342 81 4 4.882 23.834 219 2012
 545 82 4 3.885 15.096 219 2012
 216 86 4 4.901 24.021 219 2012
 299 91 4 2.908 8.456 219 2012
 407 96 4 4.920 24.210 219 2012
 403 98 4 3.924 15.395 219 2012
 422 100 4 2.927 8.567 219 2012
 427 105 4 4.939 24.399 219 2012
 396 111 4 4.959 24.588 219 2012
 317 114 4 2.965 8.793 219 2012
 384 117 4 4.978 24.779 219 2012
 447 118 4 2.985 8.907 219 2012
 524 120 4 3.004 9.022 219 2012
 365 125 4 5.016 25.162 219 2012
 326 128 4 3.023 9.138 219 2012
 571 132 4 4.039 16.311 219 2012
 466 139 4 4.058 16.466 219 2012
 402 141 4 3.061 9.371 219 2012
 348 145 4 5.074 25.742 219 2012
 486 148 4 3.080 9.488 219 2012
 408 152 4 5.093 25.937 219 2012
 479 154 4 4.096 16.779 219 2012
 436 163 4 4.134 17.094 219 2012
 346 170 4 5.150 26.526 219 2012
 266 172 4 4.154 17.253 219 2012
 410 173 4 3.157 9.967 219 2012
 349 177 4 3.176 10.088 219 2012
 289 265 4 3.847 14.799 219 2012
 478 277 4 2.889 8.344 219 2012
 345 299 4 4.997 24.970 219 2012
 262 49 177 2.494 6.222 447 2012
 175 29 60 2.136 4.561 536 2015
 319 37 60 2.615 6.838 536 2015
 492 44 60 2.634 6.938 536 2015
 337 60 60 2.672 7.142 536 2015
 216 104 60 2.787 7.769 536 2015
 436 116 60 2.826 7.985 536 2015
 423 144 60 2.922 8.535 536 2015
 216 190 60 2.913 8.487 190 2013
 323 261 162 2.593 6.723 359 2015
 278 487 162 2.497 6.236 359 2015
 267 494 47 3.551 12.612 359 2015
 409 495 162 2.555 6.526 359 2015
 428 499 162 2.574 6.624 359 2015
 245 507 47 3.590 12.885 359 2015
 446 515 162 2.612 6.823 359 2015
 235 522 47 3.628 13.162 359 2015
 432 523 162 2.631 6.924 359 2015
 311 533 162 3.666 13.442 359 2015
 398 534 162 2.670 7.127 359 2015
 296 549 162 3.705 13.724 359 2015
 364 550 162 2.708 7.333 359 2015
 477 556 162 2.727 7.437 359 2015
 187 562 162 2.746 7.542 359 2015
 157 571 162 2.765 7.648 359 2015
 388 580 162 2.785 7.754 359 2015
 190 596 162 3.820 14.589 359 2015
 346 610 162 3.858 14.884 359 2015
 272 611 162 2.861 8.187 359 2015
 216 620 162 2.880 8.297 359 2015
 382 624 162 3.896 15.181 359 2015
 341 638 162 3.935 15.481 359 2015
 340 715 162 2.535 6.429 359 2015
 166 26 60 3.184 10.140 513 2013
 488 28 60 3.204 10.263 513 2013
 370 30 60 3.223 10.386 513 2013
 406 32 60 3.242 10.510 513 2013
 337 82 60 2.820 7.954 513 2013
 300 100 60 1.862 3.467 513 2013
 368 114 60 1.900 3.611 513 2013
 206 118 60 1.919 3.684 513 2013
 286 120 60 1.939 3.758 513 2013
 289 128 60 1.958 3.833 513 2013
 400 132 60 2.974 8.842 513 2013
 405 139 60 2.993 8.956 513 2013
 338 141 60 1.996 3.984 513 2013
 478 154 60 3.031 9.187 513 2013
 341 163 60 3.069 9.421 513 2013
 444 172 60 3.089 9.539 513 2013
 476 190 60 2.859 8.171 513 2013
 453 194 60 2.897 8.392 513 2013
 585 197 60 2.935 8.615 513 2013
 397 314 60 3.012 9.071 513 2013
 431 322 60 3.050 9.304 513 2013
 351 331 60 3.108 9.658 513 2013
 225 599 60 1.977 3.908 513 2013
 101 45 60 2.322 5.391 249 2015
 254 111 60 2.494 6.222 249 2015
 230 401 52 3.491 12.187 249 2015
 247 715 60 2.284 5.215 249 2015
 342 257 68 2.760 7.617 62 2014
 180 40 64 2.582 6.667 518 2013
 254 55 64 2.620 6.866 518 2013
 287 88 64 2.716 7.378 518 2013
 296 25 60 2.998 8.989 395 2015
 270 117 60 2.730 7.452 395 2015
 301 131 60 2.787 7.769 395 2015
 360 170 60 2.902 8.424 395 2015
 258 299 60 2.749 7.557 395 2015
 231 308 60 2.807 7.877 395 2015
 155 317 60 2.845 8.093 395 2015
 263 325 60 2.883 8.313 395 2015
 362 329 60 2.922 8.535 395 2015
 318 336 141 3.631 13.182 395 2015
 225 439 93 5.413 29.302 45 2013
 318 446 93 5.602 31.384 45 2013
 229 448 93 5.643 31.845 45 2013
 281 227 92 5.791 33.536 106 2012
 235 233 92 5.868 34.430 106 2012
 487 235 92 5.906 34.881 106 2012
 383 236 21 4.909 24.102 106 2012
 336 238 92 5.944 35.335 106 2012
 441 239 21 4.948 24.480 106 2012
 437 241 92 5.983 35.793 106 2012
 295 242 21 4.986 24.861 106 2012
 586 244 21 5.005 25.052 106 2012
 463 246 92 6.021 36.253 106 2012
 337 247 21 5.024 25.244 106 2012
 361 248 92 6.059 36.716 106 2012
 496 249 21 5.063 25.631 106 2012
 331 251 92 6.098 37.182 106 2012
 110 252 92 6.117 37.416 106 2012
 299 255 92 6.155 37.886 106 2012
 390 383 60 5.044 25.437 106 2012
 306 24 46 3.757 14.112 154 2014
 323 30 46 2.817 7.938 154 2014
 301 256 46 3.795 14.402 154 2014
 137 317 46 3.622 13.122 154 2014
 344 24 178 10.887 118.518 388 2007
 259 28 178 9.928 98.570 388 2007
 343 30 178 9.947 98.951 388 2007
 349 32 178 9.967 99.333 388 2007
 317 36 178 5.424 29.421 388 2007
 265 39 178 4.427 19.602 388 2007
 180 40 178 9.430 88.924 388 2007
 269 41 178 3.431 11.770 388 2007
 332 43 178 5.443 29.629 388 2007
 243 46 178 4.447 19.773 388 2007
 207 47 178 9.449 89.285 388 2007
 279 48 178 3.450 11.902 388 2007
 166 50 178 6.459 41.720 388 2007
 313 51 178 5.462 29.838 388 2007
 411 52 178 11.462 131.368 388 2007
 369 54 178 4.466 19.943 388 2007
 316 55 178 9.468 89.648 388 2007
 249 56 178 3.469 12.035 388 2007
 332 59 178 5.482 30.048 388 2007
 221 60 178 11.481 131.808 388 2007
 435 62 178 4.485 20.115 388 2007
 228 63 178 9.487 90.011 388 2007
 281 66 178 5.501 30.259 388 2007
 323 69 178 4.504 20.287 388 2007
 423 70 178 3.507 12.302 388 2007
 263 73 178 10.522 110.721 388 2007
 252 74 178 4.523 20.460 388 2007
 244 75 178 3.527 12.437 388 2007
 153 78 178 6.536 42.717 388 2007
 248 79 178 5.539 30.682 388 2007
 252 81 178 10.542 111.125 388 2007
 345 82 178 9.545 91.106 388 2007
 380 86 178 10.561 111.530 388 2007
 299 89 178 3.565 12.709 388 2007
 196 92 178 7.571 57.317 388 2007
 330 93 178 6.574 43.219 388 2007
 315 94 178 5.577 31.108 388 2007
 359 96 178 10.580 111.935 388 2007
 188 97 178 4.581 20.984 388 2007
 428 98 178 9.583 91.839 388 2007
 253 99 178 3.584 12.846 388 2007
 213 101 178 7.590 57.607 388 2007
 378 102 178 6.593 43.471 388 2007
 264 103 178 5.597 31.322 388 2007
 395 105 178 10.599 112.341 388 2007
 351 106 178 8.606 74.059 388 2007
 293 109 178 6.612 43.725 388 2007
 374 111 178 10.618 112.747 388 2007
 330 114 178 8.625 74.390 388 2007
 332 115 178 6.632 43.978 388 2007
 319 117 178 10.637 113.155 388 2007
 340 119 178 4.657 21.692 388 2007
 383 122 178 6.670 44.488 388 2007
 331 125 178 10.676 113.972 388 2007
 273 127 178 3.680 13.542 388 2007
 230 128 178 8.682 75.385 388 2007
 337 129 178 6.689 44.744 388 2007
 408 132 178 9.698 94.056 388 2007
 316 134 178 6.708 45.001 388 2007
 207 135 178 5.712 32.623 388 2007
 398 138 178 4.715 22.231 388 2007
 399 139 178 9.717 94.428 388 2007
 303 143 178 6.727 45.259 388 2007
 341 146 178 4.734 22.412 388 2007
 91 147 178 3.737 13.969 388 2007
 315 148 178 8.740 76.387 388 2007
 286 149 178 6.747 45.517 388 2007
 227 150 178 5.750 33.062 388 2007
 356 152 178 10.752 115.615 388 2007
 304 153 178 4.753 22.594 388 2007
 405 154 178 9.756 95.175 388 2007
 271 156 178 6.766 45.776 388 2007
 330 159 178 6.785 46.036 388 2007
 244 160 178 5.788 33.504 388 2007
 319 161 178 11.787 138.943 388 2007
 307 162 178 4.792 22.960 388 2007
 417 163 178 9.794 95.924 388 2007
 384 165 178 8.797 77.395 388 2007
 320 167 178 6.804 46.296 388 2007
 304 169 178 11.807 139.395 388 2007
 301 170 178 10.810 116.854 388 2007
 329 171 178 4.811 23.144 388 2007
 372 172 178 9.813 96.300 388 2007
 336 175 178 6.823 46.557 388 2007
 255 176 178 11.826 139.848 388 2007
 158 177 178 8.836 78.071 388 2007
 265 178 178 5.846 34.173 388 2007
 233 269 178 6.517 42.466 388 2007
 262 275 178 4.542 20.634 388 2007
 232 279 178 5.558 30.895 388 2007
 295 292 178 5.616 31.537 388 2007
 436 293 178 9.633 92.786 388 2007
 219 299 178 10.657 113.563 388 2007
 346 300 178 3.661 13.402 388 2007
 347 309 178 3.718 13.826 388 2007
 323 321 178 4.772 22.776 388 2007
 342 331 178 9.832 96.677 388 2007
 284 576 178 6.651 44.233 388 2007
 419 34 60 3.362 11.305 587 2015
 242 37 60 3.401 11.565 587 2015
 317 38 60 2.404 5.779 587 2015
 408 52 60 3.439 11.827 587 2015
 226 80 60 3.516 12.360 587 2015
 321 105 60 2.577 6.639 587 2015
 444 131 60 2.672 7.142 587 2015
 373 213 60 2.749 7.557 587 2015
 1 261 60 2.442 5.965 587 2015
 40 271 60 3.497 12.226 587 2015
 370 280 60 3.535 12.495 587 2015
 25 308 60 2.692 7.244 587 2015
 392 317 60 2.730 7.452 587 2015
 325 335 60 2.481 6.154 587 2015
 34 715 60 2.385 5.688 587 2015
 328 132 60 3.001 9.006 410 2013
 283 154 60 3.058 9.354 410 2013
 285 163 60 3.097 9.590 410 2013
 329 301 60 2.982 8.891 410 2013
 257 24 87 2.251 5.066 478 2015
 307 33 87 2.366 5.597 478 2015
 304 182 60 1.952 3.811 273 2017
 191 259 60 1.933 3.737 273 2017
 404 316 60 1.741 3.033 273 2017
 201 40 60 2.434 5.925 47 2014
 122 47 60 6.448 41.579 427 2010
 240 343 60 1.985 3.941 445 2015
 201 475 60 2.004 4.017 445 2015
 320 36 60 9.539 91.001 509 2003
 373 39 60 8.543 72.979 509 2003
 485 41 60 7.546 56.944 509 2003
 492 42 60 6.549 42.896 509 2003
 367 43 60 9.559 91.367 509 2003
 402 46 60 8.562 73.307 509 2003
 221 48 60 7.565 57.234 509 2003
 428 51 60 9.578 91.734 509 2003
 390 54 60 8.581 73.636 509 2003
 374 56 60 7.584 57.524 509 2003
 144 59 60 9.597 92.102 509 2003
 319 62 60 8.600 73.965 509 2003
 369 66 60 9.616 92.470 509 2003
 316 69 60 8.619 74.295 509 2003
 361 70 60 7.623 58.107 509 2003
 423 74 60 8.639 74.626 509 2003
 261 75 60 7.642 58.400 509 2003
 321 79 60 9.654 93.208 509 2003
 360 87 60 8.677 75.290 509 2003
 267 89 60 7.680 58.987 509 2003
 416 90 60 6.684 44.671 509 2003
 357 97 60 8.696 75.623 509 2003
 571 99 60 7.699 59.282 509 2003
 460 108 60 6.727 45.259 509 2003
 423 112 60 8.734 76.291 509 2003
 326 113 60 6.741 45.443 509 2003
 354 115 60 10.747 115.497 509 2003
 477 119 60 8.773 76.962 509 2003
 316 123 60 9.789 95.817 509 2003
 290 126 60 8.792 77.299 509 2003
 159 135 60 9.827 96.569 509 2003
 326 138 60 8.830 77.974 509 2003
 348 140 60 6.837 46.744 509 2003
 475 146 60 8.849 78.313 509 2003
 156 150 60 9.865 97.324 509 2003
 457 153 60 8.869 78.653 509 2003
 234 158 60 11.897 141.537 509 2003
 336 159 60 10.900 118.816 509 2003
 486 162 60 8.907 79.334 509 2003
 310 164 60 7.910 62.573 509 2003
 184 167 60 10.919 119.234 509 2003
 205 168 60 9.923 98.462 509 2003
 431 171 60 8.926 79.676 509 2003
 373 178 60 9.961 99.224 509 2003
 220 264 60 4.614 21.286 509 2003
 88 266 60 6.626 43.906 509 2003
 436 273 60 4.652 21.641 509 2003
 201 275 60 8.658 74.957 509 2003
 268 279 60 9.674 93.579 509 2003
 312 286 60 8.715 75.956 509 2003
 356 288 60 7.719 59.577 509 2003
 312 289 60 6.722 45.185 509 2003
 455 294 60 8.754 76.626 509 2003
 404 302 60 6.799 46.222 509 2003
 476 306 60 4.824 23.276 509 2003
 31 311 60 5.840 34.109 509 2003
 230 321 60 8.888 78.993 509 2003
 276 323 60 6.894 47.534 509 2003
 446 330 60 8.945 80.018 509 2003
 318 332 60 6.952 48.330 509 2003
 285 30 60 2.839 8.062 41 2014
 158 32 60 2.859 8.171 41 2014
 184 131 60 3.587 12.866 41 2014
 219 308 60 3.606 13.004 41 2014
 259 259 46 6.284 39.487 588 2012
 248 32 60 2.971 8.826 68 2014
 374 132 60 2.702 7.303 68 2014
 254 163 60 2.798 7.831 68 2014
 346 172 60 2.817 7.938 68 2014
 147 194 60 2.626 6.895 68 2014
 389 257 60 2.932 8.599 68 2014
 279 343 60 2.894 8.376 68 2014
 367 475 60 2.913 8.487 68 2014
 296 154 60 2.697 7.274 466 2014
 387 172 60 2.755 7.587 466 2014
 303 194 60 2.563 6.568 466 2014
 370 197 60 2.601 6.766 466 2014
 367 301 60 2.620 6.866 466 2014
 312 314 60 2.678 7.171 466 2014
 380 343 60 2.831 8.016 466 2014
 428 475 60 2.850 8.124 466 2014
 372 250 92 4.657 21.692 470 2012
 472 254 92 4.715 22.231 470 2012
 374 271 92 6.402 40.981 470 2012
 285 325 92 5.673 32.186 470 2012
 507 579 92 6.536 42.717 470 2012
 400 590 92 5.558 30.895 470 2012
 366 611 92 5.616 31.537 470 2012
 383 619 92 6.632 43.978 470 2012
 337 640 92 5.692 32.404 470 2012
 393 9 107 3.488 12.168 577 2015
 389 10 107 3.546 12.573 577 2015
 391 11 107 3.584 12.846 577 2015
 390 12 107 3.622 13.122 577 2015
 289 261 107 2.568 6.596 577 2015
 360 272 107 2.626 6.895 577 2015
 336 287 107 1.706 2.910 577 2015
 413 317 107 2.856 8.156 577 2015
 298 350 107 2.549 6.498 577 2015
 362 354 107 2.607 6.795 577 2015
 325 356 107 1.629 2.654 577 2015
 314 359 107 2.645 6.996 577 2015
 146 360 107 1.648 2.717 577 2015
 305 364 107 2.683 7.200 577 2015
 239 365 107 1.687 2.845 577 2015
 375 369 107 2.722 7.407 577 2015
 145 370 107 1.725 2.976 577 2015
 398 372 107 2.741 7.512 577 2015
 443 374 107 2.760 7.617 577 2015
 163 375 107 1.763 3.109 577 2015
 433 381 107 2.817 7.938 577 2015
 331 383 107 2.837 8.047 577 2015
 355 386 107 2.875 8.266 577 2015
 371 390 107 2.894 8.376 577 2015
 260 49 60 4.304 18.527 119 2010
 412 65 60 4.343 18.858 119 2010
 164 77 60 4.381 19.192 119 2010
 101 121 60 4.515 20.386 119 2010
 346 142 60 4.573 20.909 119 2010
 234 158 60 4.630 21.438 119 2010
 292 194 60 6.470 41.862 119 2010
 300 201 60 4.534 20.559 119 2010
 197 262 60 4.323 18.692 119 2010
 305 316 196 3.863 14.926 580 2015
 531 261 20 5.399 29.154 34 2012
 456 265 20 4.441 19.724 34 2012
 555 272 20 5.457 29.779 34 2012
 436 282 20 4.499 20.238 34 2012
 553 285 20 5.534 30.621 34 2012
 470 287 20 4.537 20.584 34 2012
 482 293 20 4.567 20.858 34 2012
 567 299 20 5.591 31.261 34 2012
 514 301 20 4.614 21.286 34 2012
 550 303 20 3.617 13.083 34 2012
 614 308 20 5.649 31.907 34 2012
 410 314 20 4.671 21.820 34 2012
 440 317 20 5.687 32.342 34 2012
 556 322 20 4.709 22.179 34 2012
 540 325 20 5.725 32.779 34 2012
 366 326 20 2.755 7.587 34 2012
 520 333 20 3.770 14.215 34 2012
 371 524 20 3.444 11.865 34 2012
 468 7 24 6.024 36.286 179 2012
 367 8 24 6.043 36.517 179 2012
 497 20 24 6.810 46.371 179 2012
 369 21 24 6.829 46.632 179 2012
 309 22 24 6.848 46.894 179 2012
 507 114 206 3.647 13.301 179 2012
 297 118 206 3.666 13.442 179 2012
 348 317 24 5.775 33.346 179 2012
 297 363 24 6.599 43.544 179 2012
 498 386 24 5.794 33.568 179 2012
 289 76 120 2.872 8.250 138 2012
 172 83 120 2.891 8.360 138 2012
 354 100 120 2.930 8.583 138 2012
 184 128 120 3.026 9.154 138 2012
 221 91 135 3.885 15.096 164 2011
 183 92 135 2.889 8.344 164 2011
 234 142 135 3.042 9.254 164 2011
 229 155 135 3.080 9.488 164 2011
 390 324 38 4.222 17.826 349 2014
 311 457 145 3.053 9.321 349 2014
 367 698 38 4.030 16.245 349 2014
 301 711 38 4.203 17.665 349 2014
 342 55 60 2.267 5.140 345 2014
 309 63 60 2.286 5.227 345 2014
 276 82 60 2.344 5.493 345 2014
 428 186 60 2.325 5.404 345 2014
 198 194 60 2.420 5.859 345 2014
 7 407 205 3.264 10.652 345 2014
 3 408 205 3.302 10.904 345 2014
 224 409 205 3.340 11.159 345 2014
 301 411 205 3.379 11.416 345 2014
 313 420 205 3.494 12.207 345 2014
 219 423 205 2.535 6.429 345 2014
 366 429 205 2.574 6.624 345 2014
 267 433 205 2.612 6.823 345 2014
 154 437 205 2.631 6.924 345 2014
 444 95 46 4.630 21.438 333 2014
 432 96 177 3.633 13.202 333 2014
 447 144 46 4.783 22.881 333 2014
 227 256 46 3.978 15.828 333 2014
 303 479 46 4.994 24.943 333 2014
 94 504 158 9.403 88.408 551 2004
 172 506 158 8.406 70.659 551 2004
 257 532 158 8.483 71.954 551 2004
 135 534 158 13.485 181.846 551 2004
 313 556 158 13.543 183.400 551 2004
 427 57 60 3.842 14.757 283 2011
 516 91 60 3.937 15.503 283 2011
 405 100 60 3.957 15.654 283 2011
 396 118 60 4.014 16.112 283 2011
 397 120 60 4.033 16.267 283 2011
 391 142 60 3.094 9.573 283 2011
 288 158 60 3.152 9.932 283 2011
 543 166 60 3.171 10.053 283 2011
 11 271 52 6.889 47.458 283 2011
 417 290 60 3.976 15.806 283 2011
 320 303 60 4.052 16.422 283 2011
 387 315 60 3.113 9.692 283 2011
 395 333 219 4.206 17.688 283 2011
 428 335 52 5.873 34.494 283 2011
 454 337 52 5.912 34.946 283 2011
 363 338 52 5.950 35.401 283 2011
 355 339 52 5.988 35.858 283 2011
 410 340 52 6.103 37.249 283 2011
 527 399 52 6.870 47.195 283 2011
 383 400 52 6.946 48.254 283 2011
 389 401 52 6.985 48.788 283 2011
 269 402 52 7.061 49.865 283 2011
 371 403 52 7.081 50.136 283 2011
 2 404 52 7.157 51.227 283 2011
 408 438 52 6.363 40.491 283 2011
 406 439 52 6.908 47.723 283 2011
 412 441 52 6.966 48.520 283 2011
 389 443 52 7.023 49.325 283 2011
 411 445 52 7.042 49.594 283 2011
 469 446 52 7.097 50.369 283 2011
 381 448 52 7.138 50.953 283 2011
 193 469 219 4.263 18.175 283 2011
 426 599 60 4.072 16.577 283 2011
 376 608 219 4.091 16.734 283 2011
 340 197 60 9.750 95.068 291 2007
 208 270 60 5.610 31.476 291 2007
 132 279 60 5.649 31.907 291 2007
 14 292 60 5.706 32.560 291 2007
 318 313 60 5.821 33.886 291 2007
 223 327 60 5.917 35.011 291 2007
 318 578 60 5.744 32.999 291 2007
 231 63 60 1.657 2.744 444 2014
 225 81 60 2.711 7.348 444 2014
 391 96 60 2.749 7.557 444 2014
 235 117 60 2.807 7.877 444 2014
 271 125 60 2.845 8.093 444 2014
 102 131 60 2.864 8.203 444 2014
 295 194 60 1.791 3.207 444 2014
 226 272 60 2.692 7.244 444 2014
 265 299 60 2.826 7.985 444 2014
 292 308 60 2.883 8.313 444 2014
 83 317 60 2.922 8.535 444 2014
 333 383 60 2.902 8.424 444 2014
 294 483 41 3.494 12.207 396 2014
 309 307 126 3.666 13.442 495 2015
 292 324 126 3.743 14.010 495 2015
 387 452 145 2.478 6.140 495 2015
 409 453 126 3.494 12.207 495 2015
 66 454 145 2.497 6.236 495 2015
 353 455 145 2.516 6.332 495 2015
 485 456 145 2.535 6.429 495 2015
 486 457 145 2.574 6.624 495 2015
 257 458 145 2.593 6.723 495 2015
 304 459 145 2.631 6.924 495 2015
 326 461 145 2.670 7.127 495 2015
 413 462 145 2.689 7.230 495 2015
 204 463 145 2.727 7.437 495 2015
 240 464 145 2.765 7.648 495 2015
 343 669 145 2.609 6.809 495 2015
 294 711 126 3.724 13.867 495 2015
 394 346 60 1.840 3.386 488 2014
 326 25 155 5.142 26.441 278 2012
 350 27 155 5.161 26.639 278 2012
 275 83 155 2.785 7.754 278 2012
 215 259 146 2.171 4.715 531 2016
 157 49 60 2.333 5.442 206 2012
 397 256 219 2.182 4.762 293 2015
 159 467 219 2.144 4.596 293 2015
 380 480 219 2.201 4.846 293 2015
 19 522 219 2.757 7.602 293 2015
 562 603 219 2.968 8.809 293 2015
 433 610 219 2.987 8.924 293 2015
 435 619 219 3.006 9.038 293 2015
 383 631 219 3.045 9.270 293 2015
 266 640 219 2.067 4.274 293 2015
 351 24 213 4.041 16.333 199 2013
 401 26 213 3.064 9.388 199 2013
 332 28 213 3.083 9.505 199 2013
 274 30 213 3.102 9.624 199 2013
 279 31 213 4.118 16.958 199 2013
 321 32 213 3.121 9.743 199 2013
 251 35 213 4.559 20.784 199 2013
 242 37 213 4.578 20.959 199 2013
 343 38 213 3.581 12.826 199 2013
 199 40 213 2.585 6.681 199 2013
 294 44 213 4.597 21.135 199 2013
 268 47 213 2.604 6.780 199 2013
 300 52 213 4.616 21.311 199 2013
 224 53 213 3.620 13.102 199 2013
 370 60 213 4.636 21.488 199 2013
 320 61 213 3.639 13.242 199 2013
 286 68 213 3.658 13.381 199 2013
 408 73 213 3.677 13.522 199 2013
 294 80 213 4.693 22.025 199 2013
 328 81 213 3.696 13.663 199 2013
 137 86 213 3.716 13.805 199 2013
 306 88 213 2.719 7.392 199 2013
 310 95 213 4.731 22.386 199 2013
 337 111 213 3.773 14.236 199 2013
 344 116 213 4.789 22.934 199 2013
 243 120 213 1.818 3.305 199 2013
 314 124 213 4.827 23.302 199 2013
 201 128 213 1.837 3.375 199 2013
 354 132 213 2.853 8.140 199 2013
 234 145 213 3.888 15.117 199 2013
 357 148 213 1.895 3.590 199 2013
 283 151 213 4.904 24.048 199 2013
 239 152 213 3.907 15.266 199 2013
 424 163 213 2.949 8.696 199 2013
 440 170 213 3.965 15.719 199 2013
 339 172 213 2.968 8.809 199 2013
 273 173 213 1.971 3.886 199 2013
 228 177 213 1.991 3.962 199 2013
 320 186 213 2.681 7.185 199 2013
 313 190 213 2.738 7.497 199 2013
 384 197 213 2.815 7.923 199 2013
 312 202 213 4.846 23.488 199 2013
 262 298 213 4.808 23.117 199 2013
 226 261 180 3.751 14.071 566 2013
 382 265 180 2.793 7.800 566 2013
 300 280 180 4.844 23.461 566 2013
 468 318 180 2.045 4.183 566 2013
 374 322 180 3.061 9.371 566 2013
 416 329 180 4.115 16.936 566 2013
 502 454 180 3.828 14.652 566 2013
 367 458 180 3.924 15.395 566 2013
 493 461 180 4.000 16.003 566 2013
 472 670 180 3.959 15.676 566 2013
 381 694 180 4.824 23.276 566 2013
 609 697 180 4.863 23.647 566 2013
 503 698 180 4.882 23.834 566 2013
 354 702 180 4.939 24.399 566 2013
 400 704 180 4.959 24.588 566 2013
 309 261 27 9.397 88.305 269 2008
 390 271 27 10.451 109.228 269 2008
 336 478 27 7.864 61.839 269 2008
 461 507 27 10.394 108.030 269 2008
 369 509 27 8.400 70.567 269 2008
 307 514 27 10.413 108.429 269 2008
 398 517 27 8.420 70.889 269 2008
 437 522 27 10.432 108.828 269 2008
 475 533 27 10.470 109.629 269 2008
 525 534 27 9.474 89.752 269 2008
 464 535 27 8.477 71.861 269 2008
 392 541 27 8.496 72.186 269 2008
 507 550 27 9.512 90.480 269 2008
 514 560 27 10.547 111.241 269 2008
 417 562 27 9.550 91.210 269 2008
 327 564 27 8.554 73.167 269 2008
 389 570 27 10.566 111.645 269 2008
 315 572 27 8.573 73.495 269 2008
 400 579 27 10.585 112.051 269 2008
 491 580 27 9.589 91.944 269 2008
 482 589 27 10.605 112.457 269 2008
 331 590 27 9.608 92.312 269 2008
 324 597 27 9.627 92.681 269 2008
 350 603 27 10.643 113.271 269 2008
 325 610 27 10.662 113.680 269 2008
 365 611 27 9.665 93.420 269 2008
 238 612 27 8.669 75.147 269 2008
 363 620 27 9.685 93.791 269 2008
 421 622 27 8.688 75.480 269 2008
 325 626 27 9.704 94.163 269 2008
 529 627 27 8.707 75.813 269 2008
 428 640 27 9.742 94.908 269 2008
 409 645 27 9.761 95.282 269 2008
 243 244 92 5.035 25.354 77 2012
 174 249 92 5.093 25.937 77 2012
 410 701 127 9.652 93.156 287 2008
 259 393 6 2.796 7.815 200 2016
 275 482 125 2.949 8.696 200 2016
 216 651 122 3.434 11.789 431 2015
 362 652 122 3.453 11.921 431 2015
 418 694 122 3.510 12.322 431 2015
 370 280 184 4.334 18.787 88 2014
 485 438 184 3.770 14.215 88 2014
 452 439 184 4.315 18.621 88 2014
 407 441 184 4.373 19.121 88 2014
 463 443 184 4.430 19.627 88 2014
 514 446 184 4.504 20.287 88 2014
 429 448 184 4.545 20.659 88 2014
 396 49 60 2.708 7.333 404 2011
 271 65 60 2.746 7.542 404 2011
 465 77 60 2.785 7.754 404 2011
 311 84 60 2.804 7.861 404 2011
 216 101 60 2.842 8.078 404 2011
 224 107 60 2.861 8.187 404 2011
 213 296 60 2.900 8.408 404 2011
 323 305 60 2.957 8.745 404 2011
 328 182 60 1.769 3.129 143 2017
 279 479 60 1.750 3.061 143 2017
 283 37 209 2.503 6.263 157 2016
 175 44 209 2.522 6.359 157 2016
 218 60 209 2.560 6.554 157 2016
 358 111 60 1.698 2.882 157 2016
 226 131 60 1.774 3.148 157 2016
 208 152 209 1.832 3.355 157 2016
 174 280 209 2.637 6.953 157 2016
 73 264 125 4.537 20.584 196 2003
 165 267 125 4.551 20.709 196 2003
 248 273 125 4.575 20.934 196 2003
 245 470 125 10.939 119.653 196 2003
 304 500 125 13.488 181.920 196 2003
 228 525 125 4.562 20.809 196 2003
 208 529 125 5.572 31.047 196 2003
 57 536 125 5.591 31.261 196 2003
 169 538 125 4.594 21.109 196 2003
 1 542 125 5.605 31.414 196 2003
 51 547 125 4.614 21.286 196 2003
 98 609 125 4.767 22.724 196 2003
 18 617 125 4.786 22.907 196 2003
 274 228 34 9.723 94.535 389 2007
 81 234 34 8.803 77.491 389 2007
 265 262 125 6.714 45.075 389 2007
 344 342 165 8.113 65.819 389 2007
 297 344 165 8.132 66.131 389 2007
 268 346 165 8.151 66.443 389 2007
 76 385 165 7.998 63.967 389 2007
 275 395 165 8.055 64.890 389 2007
 290 398 165 8.094 65.509 389 2007
 230 509 34 8.707 75.813 389 2007
 319 527 34 8.765 76.818 389 2007
 427 304 196 8.819 77.781 159 2005
 154 306 196 2.839 8.062 159 2005
 346 311 196 3.855 14.863 159 2005
 389 314 196 11.867 140.821 159 2005
 53 350 196 12.576 158.155 159 2005
 112 351 196 9.586 91.891 159 2005
 357 356 196 11.656 135.862 159 2005
 481 360 196 11.675 136.309 159 2005
 112 365 196 11.713 137.206 159 2005
 371 366 196 10.717 114.850 159 2005
 107 384 196 11.886 141.277 159 2005
 424 391 196 11.924 142.189 159 2005
 338 394 196 11.943 142.647 159 2005
 1 505 196 2.590 6.709 159 2005
 194 576 196 8.781 77.106 159 2005
 257 643 196 3.951 15.611 159 2005
 308 95 60 2.018 4.072 360 2016
 330 116 60 2.075 4.308 360 2016
 402 124 60 2.114 4.468 360 2016
 410 157 60 2.210 4.882 360 2016
 170 202 60 2.133 4.550 360 2016
 338 298 60 2.095 4.387 360 2016
 250 316 60 2.190 4.798 360 2016
 236 324 60 2.229 4.968 360 2016
 222 2 30 4.080 16.644 576 2014
 30 4 30 4.137 17.117 576 2014
 72 429 113 8.888 78.993 411 2008
 54 433 113 8.926 79.676 411 2008
 260 75 36 11.798 139.201 515 1998
 297 258 36 14.213 202.019 515 1998
 188 260 36 8.214 67.474 515 1998
 21 261 36 18.737 351.062 515 1998
 391 264 36 8.770 76.914 515 1998
 190 266 36 10.783 116.263 515 1998
 335 267 36 8.784 77.154 515 1998
 433 273 36 8.808 77.588 515 1998
 454 274 36 7.812 61.023 515 1998
 266 275 36 12.814 164.204 515 1998
 413 276 36 11.818 139.654 515 1998
 306 279 36 13.830 191.269 515 1998
 402 284 36 14.865 220.969 515 1998
 378 286 36 12.872 165.681 515 1998
 357 288 36 11.875 141.016 515 1998
 402 289 36 10.878 118.339 515 1998
 290 291 36 15.881 252.201 515 1998
 146 292 36 13.888 192.863 515 1998
 415 294 36 12.910 166.669 515 1998
 422 295 36 10.917 119.175 515 1998
 327 297 36 8.923 79.627 515 1998
 482 302 36 10.955 120.013 515 1998
 410 304 36 14.961 223.827 515 1998
 338 306 36 8.981 80.656 515 1998
 531 309 36 11.990 143.761 515 1998
 470 311 36 9.997 99.934 515 1998
 267 312 36 14.999 224.975 515 1998
 274 320 36 9.038 81.692 515 1998
 393 321 36 13.044 170.151 515 1998
 236 323 36 11.051 122.122 515 1998
 327 330 36 13.102 171.654 515 1998
 429 332 36 11.108 123.396 515 1998
 412 465 36 9.153 83.784 515 1998
 339 471 36 9.173 84.136 515 1998
 435 474 36 7.179 51.541 515 1998
 400 493 36 14.693 215.870 515 1998
 219 495 36 18.698 349.627 515 1998
 542 497 36 14.712 216.434 515 1998
 453 499 36 18.717 350.344 515 1998
 238 502 36 9.728 94.641 515 1998
 402 503 36 15.728 247.354 515 1998
 29 504 36 14.731 216.998 515 1998
 393 505 36 8.732 76.243 515 1998
 348 510 36 9.748 95.015 515 1998
 375 511 36 15.747 247.958 515 1998
 140 512 36 14.750 217.563 515 1998
 350 513 36 8.751 76.578 515 1998
 422 515 36 18.756 351.781 515 1998
 230 516 36 12.757 162.733 515 1998
 242 518 36 16.762 280.981 515 1998
 231 519 36 9.767 95.389 515 1998
 240 520 36 15.766 248.562 515 1998
 499 525 36 8.795 77.347 515 1998
 79 527 36 17.797 316.751 515 1998
 491 531 36 14.808 219.262 515 1998
 290 532 36 13.811 190.740 515 1998
 375 536 36 9.824 96.515 515 1998
 350 538 36 8.828 77.926 515 1998
 370 542 36 9.838 96.784 515 1998
 419 543 36 10.840 117.507 515 1998
 221 545 36 15.843 250.985 515 1998
 569 547 36 8.847 78.264 515 1998
 185 548 36 13.849 191.800 515 1998
 379 553 36 10.859 117.922 515 1998
 370 554 36 9.863 97.270 515 1998
 244 555 36 15.862 251.593 515 1998
 505 559 36 14.884 221.539 515 1998
 482 561 36 7.888 62.227 515 1998
 206 563 36 12.891 166.174 515 1998
 340 567 36 15.900 252.810 515 1998
 35 568 36 14.903 222.110 515 1998
 335 569 36 8.904 79.285 515 1998
 318 575 36 15.919 253.420 515 1998
 265 576 36 14.923 222.681 515 1998
 420 577 36 12.924 167.022 515 1998
 420 581 36 12.929 167.164 515 1998
 423 583 36 10.936 119.593 515 1998
 420 585 36 15.938 254.031 515 1998
 321 587 36 8.943 79.969 515 1998
 425 591 36 12.948 167.660 515 1998
 243 594 36 9.958 99.169 515 1998
 525 595 36 15.958 254.642 515 1998
 374 600 36 9.978 99.551 515 1998
 255 602 36 13.983 195.534 515 1998
 510 605 36 12.987 168.654 515 1998
 526 607 36 10.993 120.854 515 1998
 525 609 36 9.000 81.001 515 1998
 519 615 36 16.015 256.480 515 1998
 273 616 36 15.018 225.551 515 1998
 218 618 36 14.022 196.608 515 1998
 356 621 36 13.025 169.651 515 1998
 392 623 36 11.032 121.699 515 1998
 609 625 36 8.042 64.669 515 1998
 386 628 36 14.055 197.530 515 1998
 94 629 36 15.057 226.704 515 1998
 325 630 36 9.058 82.039 515 1998
 340 632 36 13.063 170.651 515 1998
 386 636 36 9.077 82.387 515 1998
 460 639 36 8.080 65.287 515 1998
 341 641 36 13.083 171.152 515 1998
 218 647 36 14.118 199.304 515 1998
 386 648 36 14.137 199.846 515 1998
 300 4 94 7.943 63.094 42 2011
 285 5 94 7.962 63.399 42 2011
 210 7 125 2.853 8.140 256 2015
 95 467 125 2.738 7.497 256 2015
 193 28 86 4.200 17.642 498 2012
 248 32 86 4.239 17.965 498 2012
 289 23 208 6.922 47.912 375 2012
 449 25 208 5.944 35.335 375 2012
 192 27 208 5.964 35.564 375 2012
 291 29 208 5.983 35.793 375 2012
 350 33 208 6.040 36.484 375 2012
 275 40 208 4.469 19.968 375 2012
 50 47 208 4.488 20.140 375 2012
 167 49 208 2.494 6.222 375 2012
 190 53 208 5.504 30.289 375 2012
 325 55 208 4.507 20.312 375 2012
 262 57 208 3.510 12.322 375 2012
 206 58 208 2.514 6.318 375 2012
 339 64 208 3.529 12.457 375 2012
 184 65 208 2.533 6.415 375 2012
 384 68 208 5.542 30.712 375 2012
 389 71 208 3.549 12.592 375 2012
 87 72 208 2.552 6.512 375 2012
 339 76 208 3.568 12.729 375 2012
 400 82 208 4.584 21.009 375 2012
 280 83 208 3.587 12.866 375 2012
 66 86 208 5.599 31.353 375 2012
 366 88 208 4.603 21.185 375 2012
 414 95 208 6.615 43.761 375 2012
 243 98 208 4.622 21.362 375 2012
 366 100 208 3.625 13.142 375 2012
 418 104 208 6.634 44.015 375 2012
 264 105 208 5.638 31.784 375 2012
 411 106 208 3.644 13.281 375 2012
 385 111 208 5.657 32.000 375 2012
 340 114 208 3.664 13.422 375 2012
 462 116 208 6.673 44.525 375 2012
 389 118 208 3.683 13.562 375 2012
 454 137 208 5.753 33.094 375 2012
 305 144 208 6.769 45.813 375 2012
 303 145 208 5.772 33.314 375 2012
 414 148 208 3.779 14.277 375 2012
 367 152 208 5.791 33.536 375 2012
 453 154 208 4.794 22.986 375 2012
 216 161 208 6.826 46.595 375 2012
 320 165 208 3.836 14.715 375 2012
 249 169 208 6.845 46.857 375 2012
 306 170 208 5.849 34.205 375 2012
 325 172 208 4.852 23.541 375 2012
 370 173 208 3.855 14.863 375 2012
 400 177 208 3.874 15.011 375 2012
 150 280 208 6.596 43.508 375 2012
 258 299 208 5.695 32.435 375 2012
 333 418 208 6.711 45.038 375 2012
 127 28 45 4.154 17.253 456 2012
 146 60 45 5.706 32.560 456 2012
 378 63 45 3.713 13.785 456 2012
 296 73 45 4.748 22.542 456 2012
 270 145 45 4.959 24.588 456 2012
 158 47 4 2.664 7.098 522 2013
 218 55 4 2.683 7.200 522 2013
 277 63 4 2.702 7.303 522 2013
 417 82 4 2.760 7.617 522 2013
 419 132 4 2.913 8.487 522 2013
 447 16 24 5.901 34.817 266 2012
 381 387 24 4.003 16.025 266 2012
 157 395 69 3.045 9.270 266 2012
 477 396 24 4.061 16.488 266 2012
 228 39 87 1.539 2.368 6 2010
 378 58 87 4.586 21.034 6 2010
 224 72 87 4.625 21.387 6 2010
 339 94 87 2.689 7.230 6 2010
 140 101 87 4.701 22.102 6 2010
 227 107 87 4.720 22.283 6 2010
 266 121 87 4.778 22.829 6 2010
 201 123 87 2.785 7.754 6 2010
 385 130 87 2.804 7.861 6 2010
 248 135 87 2.823 7.969 6 2010
 328 142 87 4.835 23.381 6 2010
 215 150 87 2.861 8.187 6 2010
 283 155 87 4.874 23.754 6 2010
 233 160 87 2.900 8.408 6 2010
 227 168 87 2.919 8.519 6 2010
 253 174 87 4.931 24.317 6 2010
 228 178 87 2.957 8.745 6 2010
 236 313 60 2.842 8.078 6 2010
 234 327 60 2.938 8.632 6 2010
 336 50 203 3.570 12.748 533 2010
 276 58 203 4.586 21.034 533 2010
 144 72 203 4.625 21.387 533 2010
 131 93 203 3.685 13.583 533 2010
 220 102 203 3.705 13.724 533 2010
 327 103 203 2.708 7.333 533 2010
 99 110 203 8.726 76.147 533 2010
 183 123 203 2.785 7.754 533 2010
 244 128 203 5.794 33.568 533 2010
 221 129 203 3.800 14.443 533 2010
 256 130 203 2.804 7.861 533 2010
 286 134 203 3.820 14.589 533 2010
 214 135 203 2.823 7.969 533 2010
 545 143 203 3.839 14.736 533 2010
 279 155 203 4.874 23.754 533 2010
 449 159 203 3.896 15.181 533 2010
 334 166 203 4.912 24.129 533 2010
 294 167 203 3.915 15.331 533 2010
 140 168 203 2.919 8.519 533 2010
 337 174 203 4.931 24.317 533 2010
 250 175 203 3.935 15.481 533 2010
 181 205 4 4.816 23.197 533 2010
 120 292 60 2.727 7.437 533 2010
 342 296 203 4.759 22.646 533 2010
 542 256 79 1.971 3.886 298 2016
 198 259 79 2.987 8.924 298 2016
 513 271 79 2.566 6.582 298 2016
 384 280 79 2.604 6.780 298 2016
 369 298 79 2.700 7.289 298 2016
 398 307 79 2.757 7.602 298 2016
 339 316 79 2.796 7.815 298 2016
 439 324 79 2.834 8.031 298 2016
 386 650 79 2.489 6.195 298 2016
 218 651 79 2.508 6.290 298 2016
 364 654 79 2.026 4.105 298 2016
 186 673 79 1.777 3.158 298 2016
 556 675 79 2.812 7.907 298 2016
 390 678 79 2.850 8.124 298 2016
 427 680 79 1.911 3.653 298 2016
 435 682 79 1.933 3.737 298 2016
 450 684 79 1.952 3.811 298 2016
 467 687 79 1.991 3.962 298 2016
 353 694 79 2.585 6.681 298 2016
 511 697 79 2.623 6.881 298 2016
 374 698 79 2.642 6.981 298 2016
 437 704 79 2.719 7.392 298 2016
 585 710 79 1.799 3.236 298 2016
 281 532 36 7.636 58.316 562 2005
 249 548 36 7.675 58.903 562 2005
 222 56 71 3.439 11.827 403 2007
 267 69 71 4.474 20.017 403 2007
 371 75 71 3.497 12.226 403 2007
 415 99 71 3.554 12.631 403 2007
 12 266 71 2.481 6.154 403 2007
 254 275 71 4.512 20.361 403 2007
 1 288 71 3.573 12.768 403 2007
 308 294 71 4.608 21.235 403 2007
 1 321 71 4.742 22.490 403 2007
 446 332 71 2.807 7.877 403 2007
 223 508 71 4.436 19.675 403 2007
 261 516 71 4.455 19.846 403 2007
 289 526 71 4.493 20.189 403 2007
 203 540 71 4.532 20.535 403 2007
 305 543 71 2.538 6.442 403 2007
 407 553 71 2.557 6.540 403 2007
 289 563 71 4.589 21.059 403 2007
 369 565 71 2.596 6.738 403 2007
 211 577 71 4.622 21.362 403 2007
 142 583 71 2.634 6.938 403 2007
 324 591 71 4.647 21.590 403 2007
 214 605 71 4.685 21.948 403 2007
 451 607 71 2.692 7.244 403 2007
 189 613 71 2.711 7.348 403 2007
 260 618 71 5.720 32.717 403 2007
 279 623 71 2.730 7.452 403 2007
 178 653 139 6.859 47.044 262 2011
 325 654 181 6.955 48.368 262 2011
 304 664 95 6.552 42.932 262 2011
 265 676 139 6.744 45.480 262 2011
 265 677 139 6.763 45.739 262 2011
 228 679 139 6.782 45.998 262 2011
 514 681 181 7.858 61.753 262 2011
 371 683 181 7.877 62.054 262 2011
 365 687 19 6.919 47.874 262 2011
 385 688 19 6.938 48.140 262 2011
 301 711 181 7.743 59.958 262 2011
 381 261 133 7.428 55.181 74 2010
 422 270 95 2.483 6.167 74 2010
 243 292 95 2.579 6.653 74 2010
 268 299 125 7.620 58.065 74 2010
 43 327 95 2.790 7.785 74 2010
 161 475 133 6.873 47.232 74 2010
 364 556 133 7.563 57.192 74 2010
 335 571 125 7.601 57.774 74 2010
 141 612 133 6.700 44.891 74 2010
 248 627 133 6.738 45.406 74 2010
 466 655 139 8.365 69.970 74 2010
 303 657 139 8.422 70.935 74 2010
 479 658 139 8.441 71.259 74 2010
 348 671 139 7.656 58.609 74 2010
 347 672 139 7.675 58.903 74 2010
 298 673 139 7.694 59.198 74 2010
 299 674 139 7.713 59.493 74 2010
 364 676 139 7.732 59.789 74 2010
 268 677 139 7.751 60.086 74 2010
 276 679 139 7.771 60.383 74 2010
 304 713 139 8.770 76.914 74 2010
 232 279 125 9.641 92.944 343 2003
 298 607 125 6.804 46.296 343 2003
 351 613 125 6.823 46.557 343 2003
 199 623 125 6.842 46.819 343 2003
 137 6 30 4.039 16.311 284 2014
 175 7 30 4.058 16.466 284 2014
 138 8 30 4.077 16.622 284 2014
 286 15 30 4.652 21.641 284 2014
 149 363 30 4.633 21.463 284 2014
 99 88 198 4.622 21.362 526 2012
 510 24 60 3.776 14.257 493 2014
 333 25 60 3.795 14.402 493 2014
 485 29 60 3.833 14.694 493 2014
 266 33 60 3.891 15.138 493 2014
 289 37 60 4.312 18.597 493 2014
 309 44 60 4.332 18.763 493 2014
 424 52 60 4.351 18.929 493 2014
 347 60 60 4.370 19.097 493 2014
 477 80 60 4.427 19.602 493 2014
 356 96 60 3.469 12.035 493 2014
 218 131 60 3.584 12.846 493 2014
 361 213 60 3.661 13.402 493 2014
 300 256 60 3.814 14.548 493 2014
 234 271 60 4.408 19.433 493 2014
 369 317 60 3.642 13.262 493 2014
 313 325 60 3.680 13.542 493 2014
 449 383 60 3.622 13.122 493 2014
 416 475 76 7.075 50.058 229 2009
 314 612 76 6.903 47.647 229 2009
 131 479 60 1.930 3.726 275 2017
 11 266 71 4.479 20.066 276 2005
 306 273 71 2.505 6.277 276 2005
 280 465 71 2.850 8.124 276 2005
 1 471 71 2.870 8.234 276 2005
 172 502 71 3.425 11.733 276 2005
 96 513 71 2.448 5.992 276 2005
 204 525 71 2.492 6.208 276 2005
 257 529 71 3.502 12.264 276 2005
 257 536 71 3.521 12.399 276 2005
 209 538 71 2.525 6.373 276 2005
 100 542 71 3.535 12.495 276 2005
 15 569 71 2.601 6.766 276 2005
 151 574 71 3.617 13.083 276 2005
 272 587 71 2.640 6.967 276 2005
 190 609 71 2.697 7.274 276 2005
 401 614 71 3.713 13.785 276 2005
 288 617 71 2.716 7.378 276 2005
 219 630 71 2.755 7.587 276 2005
 286 636 71 2.774 7.693 276 2005
 220 101 60 2.785 7.754 264 2011
 251 228 10 2.692 7.244 520 2014
 83 229 10 1.695 2.873 520 2014
 184 231 10 1.733 3.004 520 2014
 315 232 10 2.760 7.617 520 2014
 156 234 10 1.772 3.138 520 2014
 207 236 10 2.807 7.877 520 2014
 127 237 10 1.810 3.276 520 2014
 47 239 10 2.845 8.093 520 2014
 148 243 10 1.887 3.559 520 2014
 201 245 10 1.914 3.663 520 2014
 472 256 162 4.061 16.488 302 2013
 473 271 162 4.655 21.666 302 2013
 377 280 162 4.693 22.025 302 2013
 504 298 162 4.789 22.934 302 2013
 374 307 162 4.846 23.488 302 2013
 487 316 162 4.885 23.861 302 2013
 313 324 162 4.923 24.237 302 2013
 518 467 162 4.022 16.178 302 2013
 477 477 162 5.057 25.576 302 2013
 466 479 162 5.076 25.770 302 2013
 243 480 162 4.080 16.644 302 2013
 481 494 162 4.559 20.784 302 2013
 43 522 162 4.636 21.488 302 2013
 536 533 162 4.674 21.845 302 2013
 147 549 162 4.712 22.205 302 2013
 508 570 162 4.770 22.750 302 2013
 421 589 162 4.808 23.117 302 2013
 471 596 162 4.827 23.302 302 2013
 394 620 162 3.888 15.117 302 2013
 581 624 162 4.904 24.048 302 2013
 415 626 162 3.907 15.266 302 2013
 463 640 162 3.946 15.567 302 2013
 469 645 162 3.965 15.719 302 2013
 582 271 36 5.539 30.682 552 2013
 482 280 36 5.577 31.108 552 2013
 470 298 36 5.673 32.186 552 2013
 490 307 36 5.731 32.842 552 2013
 431 316 36 5.769 33.283 552 2013
 478 324 36 5.807 33.727 552 2013
 509 328 36 5.846 34.173 552 2013
 600 329 118 4.849 23.514 552 2013
 568 466 36 5.903 34.849 552 2013
 523 479 36 5.961 35.531 552 2013
 509 507 36 5.482 30.048 552 2013
 413 514 36 5.501 30.259 552 2013
 24 522 36 5.520 30.470 552 2013
 459 533 36 5.558 30.895 552 2013
 543 570 36 5.654 31.969 552 2013
 534 589 36 5.692 32.404 552 2013
 417 596 36 5.712 32.623 552 2013
 502 610 36 5.750 33.062 552 2013
 476 624 36 5.788 33.504 552 2013
 466 638 36 5.827 33.950 552 2013
 531 695 118 4.578 20.959 552 2013
 545 700 118 4.638 21.514 552 2013
 388 701 118 4.657 21.692 552 2013
 604 703 118 4.677 21.871 552 2013
 568 706 118 4.715 22.231 552 2013
 646 707 118 4.734 22.412 552 2013
 575 709 118 4.753 22.594 552 2013
 582 710 118 4.772 22.776 552 2013
 580 712 118 4.792 22.960 552 2013
 389 23 209 4.187 17.527 329 2014
 392 37 209 3.727 13.887 329 2014
 299 44 209 3.746 14.030 329 2014
 362 67 209 3.803 14.464 329 2014
 409 80 209 3.842 14.757 329 2014
 469 95 209 3.880 15.053 329 2014
 511 104 209 3.899 15.202 329 2014
 300 124 209 3.976 15.806 329 2014
 574 144 209 4.033 16.267 329 2014
 250 151 209 4.052 16.422 329 2014
 410 157 209 4.072 16.577 329 2014
 170 161 209 4.091 16.734 329 2014
 526 169 209 4.110 16.891 329 2014
 187 202 209 3.995 15.959 329 2014
 156 259 209 4.244 18.012 329 2014
 246 280 209 3.861 14.905 329 2014
 211 307 209 4.014 16.112 329 2014
 460 329 214 3.132 9.812 329 2014
 405 706 214 2.998 8.989 329 2014
 477 707 214 3.017 9.104 329 2014
 555 709 214 3.037 9.220 329 2014
 511 710 214 3.056 9.337 329 2014
 253 44 60 3.439 11.827 454 2015
 313 60 60 3.477 12.092 454 2015
 247 61 115 4.378 19.168 63 2013
 329 34 60 2.749 7.557 121 2015
 379 37 60 2.787 7.769 121 2015
 246 60 60 2.845 8.093 121 2015
 397 67 60 2.864 8.203 121 2015
 288 80 60 2.902 8.424 121 2015
 405 96 60 1.944 3.779 121 2015
 177 104 60 2.960 8.761 121 2015
 435 125 60 2.040 4.161 121 2015
 312 131 60 2.059 4.240 121 2015
 243 271 60 2.883 8.313 121 2015
 350 308 60 2.078 4.319 121 2015
 1 317 60 2.117 4.480 121 2015
 204 603 219 3.075 9.455 121 2015
 478 610 219 3.094 9.573 121 2015
 346 619 219 3.113 9.692 121 2015
 435 624 219 3.132 9.812 121 2015
 316 631 219 3.152 9.932 121 2015
 102 131 60 2.640 6.967 176 2015
 627 24 60 5.293 28.013 483 2012
 672 25 60 5.312 28.216 483 2012
 711 26 60 4.315 18.621 483 2012
 725 28 60 4.334 18.787 483 2012
 706 30 60 4.354 18.953 483 2012
 682 32 60 4.373 19.121 483 2012
 602 33 60 5.408 29.243 483 2012
 463 34 60 5.791 33.536 483 2012
 623 35 60 5.810 33.758 483 2012
 613 37 60 5.829 33.981 483 2012
 754 38 60 4.833 23.355 483 2012
 369 40 60 3.836 14.715 483 2012
 494 44 60 5.849 34.205 483 2012
 531 45 60 4.852 23.541 483 2012
 367 47 60 3.855 14.863 483 2012
 662 52 60 5.868 34.430 483 2012
 524 55 60 3.874 15.011 483 2012
 680 60 60 5.887 34.655 483 2012
 650 61 60 4.890 23.914 483 2012
 539 63 60 3.894 15.160 483 2012
 656 67 60 5.906 34.881 483 2012
 640 68 60 4.909 24.102 483 2012
 288 76 60 2.935 8.615 483 2012
 618 80 60 5.944 35.335 483 2012
 670 81 60 4.948 24.480 483 2012
 569 82 60 3.951 15.611 483 2012
 508 91 60 2.974 8.842 483 2012
 619 95 60 5.983 35.793 483 2012
 567 96 60 4.986 24.861 483 2012
 710 104 60 6.002 36.022 483 2012
 571 111 60 5.024 25.244 483 2012
 422 114 60 3.031 9.187 483 2012
 655 116 60 6.040 36.484 483 2012
 683 117 60 5.044 25.437 483 2012
 586 118 60 3.050 9.304 483 2012
 564 120 60 3.069 9.421 483 2012
 619 124 60 6.079 36.949 483 2012
 617 125 60 5.082 25.825 483 2012
 615 131 60 5.101 26.021 483 2012
 735 132 60 4.104 16.846 483 2012
 663 139 60 4.124 17.004 483 2012
 544 144 60 6.136 37.651 483 2012
 628 145 60 5.139 26.413 483 2012
 480 148 60 3.146 9.898 483 2012
 562 154 60 4.162 17.321 483 2012
 489 157 60 6.174 38.123 483 2012
 562 165 60 3.204 10.263 483 2012
 743 170 60 5.216 27.207 483 2012
 665 172 60 4.219 17.803 483 2012
 659 173 60 3.223 10.386 483 2012
 716 186 60 3.932 15.460 483 2012
 696 194 60 4.028 16.222 483 2012
 613 197 60 4.066 16.533 483 2012
 738 202 60 6.098 37.182 483 2012
 569 213 60 5.178 26.809 483 2012
 677 256 60 5.331 28.420 483 2012
 256 261 60 4.871 23.727 483 2012
 590 265 60 3.913 15.309 483 2012
 669 271 60 5.925 35.108 483 2012
 550 272 60 4.929 24.290 483 2012
 617 280 60 5.964 35.564 483 2012
 520 281 60 4.967 24.670 483 2012
 582 282 60 3.970 15.763 483 2012
 407 285 60 5.005 25.052 483 2012
 579 287 60 4.009 16.068 483 2012
 465 290 60 3.012 9.071 483 2012
 564 293 60 4.039 16.311 483 2012
 740 298 60 6.059 36.716 483 2012
 699 299 60 5.063 25.631 483 2012
 488 301 60 4.085 16.689 483 2012
 441 303 60 3.089 9.539 483 2012
 647 307 60 6.117 37.416 483 2012
 574 308 60 5.120 26.216 483 2012
 636 314 60 4.143 17.162 483 2012
 623 316 60 6.155 37.886 483 2012
 595 317 60 5.159 26.610 483 2012
 529 318 60 3.165 10.019 483 2012
 555 322 60 4.181 17.481 483 2012
 723 324 60 6.194 38.360 483 2012
 687 325 60 5.197 27.007 483 2012
 744 328 60 6.232 38.836 483 2012
 527 329 60 5.235 27.407 483 2012
 625 331 60 4.239 17.965 483 2012
 760 346 60 3.319 11.013 483 2012
 589 478 60 3.338 11.140 483 2012
 677 715 60 4.814 23.170 483 2012
 424 203 157 2.787 7.769 303 2015
 379 206 157 2.807 7.877 303 2015
 118 209 157 3.842 14.757 303 2015
 241 210 157 2.845 8.093 303 2015
 389 213 157 2.864 8.203 303 2015
 265 215 157 3.880 15.053 303 2015
 527 216 157 2.883 8.313 303 2015
 185 217 157 3.899 15.202 303 2015
 127 218 157 2.902 8.424 303 2015
 412 285 172 2.692 7.244 303 2015
 413 299 172 2.749 7.557 303 2015
 554 562 172 2.711 7.348 303 2015
 311 571 172 2.730 7.452 303 2015
 128 334 16 3.716 13.805 370 2014
 348 340 16 2.949 8.696 370 2014
 369 341 16 2.987 8.924 370 2014
 250 439 16 3.754 14.092 370 2014
 518 257 71 2.002 4.006 2 2015
 404 287 71 1.676 2.808 2 2015
 426 322 71 1.848 3.416 2 2015
 412 331 71 1.906 3.632 2 2015
 450 335 52 2.577 6.639 2 2015
 245 337 52 2.615 6.838 2 2015
 340 340 52 2.807 7.877 2 2015
 483 341 52 2.845 8.093 2 2015
 99 399 52 3.573 12.768 2 2015
 386 400 52 3.650 13.321 2 2015
 483 401 52 3.688 13.603 2 2015
 443 402 52 3.765 14.174 2 2015
 72 403 52 3.784 14.319 2 2015
 155 404 52 3.861 14.905 2 2015
 432 438 52 3.067 9.404 2 2015
 177 439 52 3.612 13.043 2 2015
 359 441 52 3.669 13.462 2 2015
 443 443 52 3.727 13.887 2 2015
 409 445 52 3.746 14.030 2 2015
 148 446 52 3.800 14.443 2 2015
 204 517 71 1.561 2.436 2 2015
 39 527 71 1.599 2.557 2 2015
 376 564 71 1.695 2.873 2 2015
 1 606 71 1.791 3.207 2 2015
 301 622 71 1.829 3.345 2 2015
 454 633 71 1.867 3.487 2 2015
 501 642 71 1.887 3.559 2 2015
 104 137 80 5.646 31.876 592 2012
 430 689 61 5.621 31.599 442 2011
 333 40 178 2.505 6.277 471 2014
 303 76 178 1.605 2.574 471 2014
 161 292 125 3.789 14.360 354 2008
 236 313 125 3.904 15.245 354 2008
 243 588 125 3.847 14.799 354 2008
 102 602 125 3.885 15.096 354 2008
 26 618 125 3.924 15.395 354 2008
 271 148 125 6.782 45.998 461 2009
 334 310 125 6.763 45.739 461 2009
 250 484 125 7.031 49.440 461 2009
 276 501 125 6.495 42.181 461 2009
 178 527 125 7.568 57.275 461 2009
 300 544 125 6.610 43.688 461 2009
 251 558 125 6.648 44.197 461 2009
 273 593 125 6.725 45.222 461 2009
 302 599 125 6.744 45.480 461 2009
 294 256 125 3.009 9.055 146 2015
 222 271 20 3.603 12.984 146 2015
 367 280 20 3.642 13.262 146 2015
 351 307 20 3.795 14.402 146 2015
 438 316 20 3.833 14.694 146 2015
 334 324 20 3.872 14.990 146 2015
 534 328 20 3.910 15.288 146 2015
 395 453 20 3.622 13.122 146 2015
 357 467 125 2.971 8.826 146 2015
 500 473 125 2.990 8.940 146 2015
 405 483 125 3.047 9.287 146 2015
 244 640 125 2.894 8.376 146 2015
 332 685 20 4.006 16.046 146 2015
 459 687 125 3.028 9.171 146 2015
 287 305 110 4.852 23.541 554 2009
 489 479 214 11.073 122.606 104 2008
 493 679 72 9.939 98.788 104 2008
 533 681 214 11.015 121.336 104 2008
 571 682 72 10.019 100.373 104 2008
 390 683 214 11.034 121.759 104 2008
 672 684 72 10.038 100.757 104 2008
 583 685 214 11.054 122.182 104 2008
 535 686 72 10.057 101.142 104 2008
 701 687 72 10.076 101.528 104 2008
 611 688 72 10.095 101.915 104 2008
 367 713 214 10.939 119.653 104 2008
 612 714 214 10.958 120.073 104 2008
 323 386 24 3.015 9.088 524 2014
 121 405 77 4.145 17.185 524 2014
 344 414 77 3.858 14.884 524 2014
 319 422 77 3.954 15.632 524 2014
 289 431 77 4.050 16.399 524 2014
 208 435 77 4.069 16.555 524 2014
 237 550 125 4.570 20.884 202 2013
 211 562 125 4.608 21.235 202 2013
 241 65 60 3.759 14.133 312 2010
 87 78 60 2.801 7.846 312 2010
 282 115 60 2.897 8.392 312 2010
 273 149 60 3.012 9.071 312 2010
 203 159 60 3.050 9.304 312 2010
 232 167 60 3.069 9.421 312 2010
 232 175 60 3.089 9.539 312 2010
 282 304 60 2.954 8.728 312 2010
 438 57 60 5.493 30.168 67 2010
 305 28 151 2.900 8.408 330 2014
 390 68 151 3.475 12.073 330 2014
 393 73 151 3.494 12.207 330 2014
 428 81 151 3.513 12.341 330 2014
 333 299 151 3.628 13.162 330 2014
 480 3 125 5.909 34.914 561 2013
 283 7 125 4.989 24.888 561 2013
 58 256 125 4.912 24.129 561 2013
 398 328 125 5.813 33.790 561 2013
 450 393 125 5.794 33.568 561 2013
 441 473 125 4.893 23.941 561 2013
 504 481 125 3.935 15.481 561 2013
 408 483 125 4.950 24.507 561 2013
 294 683 125 5.890 34.687 561 2013
 421 687 125 4.931 24.317 561 2013
 26 628 125 6.667 44.452 22 2006
 364 23 121 4.307 18.550 259 2014
 198 85 121 3.981 15.850 259 2014
 388 116 121 4.058 16.466 259 2014
 281 124 121 4.096 16.779 259 2014
 389 298 121 4.077 16.622 259 2014
 397 163 194 6.596 43.508 149 2010
 368 210 194 7.554 57.068 149 2010
 425 213 194 7.574 57.358 149 2010
 516 214 194 6.577 43.255 149 2010
 374 216 194 7.593 57.649 149 2010
 421 218 194 7.612 57.940 149 2010
 451 219 194 7.631 58.232 149 2010
 263 318 194 5.561 30.925 149 2010
 124 222 65 10.024 100.482 510 2007
 234 11 107 11.366 129.180 127 2007
 224 69 107 4.389 19.265 127 2007
 280 261 107 10.350 107.121 127 2007
 248 263 107 3.373 11.379 127 2007
 352 269 107 6.402 40.981 127 2007
 419 270 107 5.405 29.214 127 2007
 397 276 107 3.431 11.770 127 2007
 434 279 107 5.443 29.629 127 2007
 265 284 107 6.478 41.968 127 2007
 475 287 107 9.487 90.011 127 2007
 402 292 107 5.501 30.259 127 2007
 383 293 107 9.518 90.584 127 2007
 452 301 107 9.564 91.472 127 2007
 498 313 107 5.616 31.537 127 2007
 391 314 107 9.622 92.575 127 2007
 380 321 107 4.657 21.692 127 2007
 484 327 107 5.712 32.623 127 2007
 390 330 107 4.715 22.231 127 2007
 263 343 107 9.775 95.549 127 2007
 285 345 107 9.794 95.924 127 2007
 280 351 107 7.341 53.887 127 2007
 347 354 107 10.388 107.916 127 2007
 371 356 107 9.411 88.563 127 2007
 248 357 107 8.414 70.797 127 2007
 354 359 107 10.427 108.714 127 2007
 354 360 107 9.430 88.924 127 2007
 274 364 107 10.465 109.515 127 2007
 324 365 107 9.468 89.648 127 2007
 298 366 107 8.472 71.768 127 2007
 381 370 107 9.507 90.375 127 2007
 421 371 107 8.510 72.419 127 2007
 468 375 107 9.545 91.106 127 2007
 261 379 107 9.583 91.839 127 2007
 404 382 107 9.602 92.207 127 2007
 284 384 107 9.641 92.944 127 2007
 251 387 107 9.660 93.314 127 2007
 391 391 107 9.679 93.685 127 2007
 419 394 107 9.698 94.056 127 2007
 203 396 107 9.717 94.428 127 2007
 422 578 107 5.539 30.682 127 2007
 443 91 60 1.780 3.168 482 2013
 332 114 60 1.837 3.375 482 2013
 366 120 60 1.876 3.518 482 2013
 315 128 60 1.895 3.590 482 2013
 333 141 60 1.933 3.737 482 2013
 405 148 60 1.952 3.811 482 2013
 355 165 60 2.010 4.039 482 2013
 363 173 60 2.029 4.116 482 2013
