# Supplementary material for: Quantitative genetic analyses provide parameters for selection and conservation of captive Great-billed Seed-finches (Sporophila maximiliani)
Source: PLoS One. 2020 Jul 30;15(7):e0236647. doi: 10.1371/journal.pone.0236647 (PMC7392336; doi:10.1371/journal.pone.0236647)
Supplement: S2 Data — (ZIP) [file pone.0236647.s002.zip › postgibbs_samples_final.txt]

#sample #cycle #random_effects BreederEffect AddEffect PeEffect Residual
       1  150050    4   1121.       2703.       1793.       8467.    
       2  150100    4   799.9       2180.       1986.       8290.    
       3  150150    4   689.3       2281.       1611.       8537.    
       4  150200    4   197.8       2198.       1621.       8836.    
       5  150250    4   173.8       2105.       2266.       8539.    
       6  150300    4   680.5       2366.       2341.       8606.    
       7  150350    4   592.0       1664.       2310.       8665.    
       8  150400    4   587.3       2070.       2482.       8546.    
       9  150450    4   562.0       1357.       1912.       8541.    
      10  150500    4   522.5       1568.       3173.       8493.    
      11  150550    4   426.6       888.3       3199.       8539.    
      12  150600    4   521.1       1016.       2918.       8448.    
      13  150650    4   579.1       950.0       2720.       8381.    
      14  150700    4   358.4       1476.       2744.       8687.    
      15  150750    4   531.6       1412.       2521.       8214.    
      16  150800    4   1047.       1323.       2240.       8666.    
      17  150850    4   524.6       1135.       2417.       8131.    
      18  150900    4   580.6       1202.       3030.       8772.    
      19  150950    4   437.7       1170.       2706.       8462.    
      20  151000    4   428.7       1318.       3106.       8538.    
      21  151050    4   502.6       1774.       2256.       8786.    
      22  151100    4   417.4       1856.       2706.       8580.    
      23  151150    4   775.5       2324.       1969.       8893.    
      24  151200    4   628.1       2226.       1853.       8458.    
      25  151250    4   682.1       2888.       2261.       8542.    
      26  151300    4   532.8       2741.       1833.       8532.    
      27  151350    4   471.6       1699.       2392.       8513.    
      28  151400    4   552.7       3159.       1872.       8563.    
      29  151450    4   642.3       2955.       1592.       8460.    
      30  151500    4   338.4       3156.       1468.       8772.    
      31  151550    4   621.2       3127.       1002.       8558.    
      32  151600    4   798.2       3512.       958.5       8371.    
      33  151650    4   696.2       3557.       828.1       8550.    
      34  151700    4   463.5       3055.       781.4       8875.    
      35  151750    4   347.1       3156.       2025.       8413.    
      36  151800    4   622.5       2054.       2513.       8428.    
      37  151850    4   681.3       1842.       2566.       8553.    
      38  151900    4   297.1       1825.       3050.       8679.    
      39  151950    4   611.0       1888.       2790.       8643.    
      40  152000    4   835.6       1424.       2823.       8599.    
      41  152050    4   582.2       1490.       2187.       8665.    
      42  152100    4   831.3       1480.       2440.       8542.    
      43  152150    4   1036.       1621.       1895.       8399.    
      44  152200    4   868.6       2303.       1511.       8243.    
      45  152250    4   318.6       3314.       1710.       8478.    
      46  152300    4   467.7       2694.       1104.       8498.    
      47  152350    4   479.6       2325.       1708.       8526.    
      48  152400    4   418.9       2383.       1983.       8731.    
      49  152450    4   913.4       2061.       2536.       8411.    
      50  152500    4   441.6       1687.       2465.       8470.    
      51  152550    4   828.0       1748.       1952.       8497.    
      52  152600    4   535.9       1986.       2407.       8832.    
      53  152650    4   526.8       2583.       1743.       8446.    
      54  152700    4   631.6       2881.       1429.       8472.    
      55  152750    4   408.6       1919.       1687.       8854.    
      56  152800    4   1072.       2639.       2131.       8778.    
      57  152850    4   763.1       1958.       1517.       8408.    
      58  152900    4   940.3       2455.       1641.       8315.    
      59  152950    4   273.4       3227.       1518.       8576.    
      60  153000    4   315.0       3342.       1464.       8466.    
      61  153050    4   531.6       2835.       1223.       8599.    
      62  153100    4   587.0       2994.       1399.       8187.    
      63  153150    4   305.5       2907.       1436.       8463.    
      64  153200    4   393.9       3596.       935.9       8854.    
      65  153250    4   721.9       3789.       1331.       8438.    
      66  153300    4   767.5       3823.       875.7       8656.    
      67  153350    4   829.5       3900.       593.8       8320.    
      68  153400    4   712.1       3767.       524.3       8615.    
      69  153450    4   672.2       3872.       966.0       8636.    
      70  153500    4   1134.       3294.       869.1       8544.    
      71  153550    4   536.5       2850.       1177.       8440.    
      72  153600    4   257.2       2949.       1904.       8226.    
      73  153650    4   259.5       2621.       1833.       8596.    
      74  153700    4   328.1       3367.       1426.       8097.    
      75  153750    4   740.1       2971.       1140.       8643.    
      76  153800    4   510.2       3036.       1148.       8678.    
      77  153850    4   662.3       2791.       1335.       8391.    
      78  153900    4   484.6       3791.       1211.       8546.    
      79  153950    4   663.1       2495.       872.3       8325.    
      80  154000    4   707.7       3975.       773.5       8051.    
      81  154050    4   378.5       3857.       1132.       8613.    
      82  154100    4   284.6       4481.       793.0       8496.    
      83  154150    4   721.1       3512.       861.4       8797.    
      84  154200    4   566.5       3789.       703.7       8477.    
      85  154250    4   457.0       2520.       1375.       8454.    
      86  154300    4   733.9       2461.       1570.       8591.    
      87  154350    4   422.6       2668.       1798.       8441.    
      88  154400    4   871.1       2499.       2021.       8391.    
      89  154450    4   577.3       2938.       1518.       8385.    
      90  154500    4   265.1       2855.       1472.       8773.    
      91  154550    4   337.5       2873.       1891.       8620.    
      92  154600    4   343.0       2830.       1670.       8734.    
      93  154650    4   468.4       2998.       1161.       8479.    
      94  154700    4   380.5       3759.       1119.       8472.    
      95  154750    4   124.8       2717.       2088.       8303.    
      96  154800    4   66.10       1965.       2691.       8106.    
      97  154850    4   76.15       2014.       2581.       8648.    
      98  154900    4   275.1       2190.       2234.       8492.    
      99  154950    4   151.6       2265.       2011.       8289.    
     100  155000    4   159.1       2975.       1856.       8738.    
     101  155050    4   83.97       2779.       2217.       8359.    
     102  155100    4   257.8       1834.       2265.       8524.    
     103  155150    4   328.0       1991.       2655.       8558.    
     104  155200    4   285.3       1842.       2094.       8839.    
     105  155250    4   563.7       1703.       2869.       8443.    
     106  155300    4   854.9       1776.       2329.       8440.    
     107  155350    4   785.6       1988.       1815.       8601.    
     108  155400    4   789.8       2489.       1986.       8422.    
     109  155450    4   516.7       2418.       1875.       8609.    
     110  155500    4   472.7       2271.       1502.       8355.    
     111  155550    4   384.1       2253.       1707.       8550.    
     112  155600    4   419.9       2584.       1631.       8544.    
     113  155650    4   256.3       2346.       1953.       8730.    
     114  155700    4   900.5       2435.       2324.       8508.    
     115  155750    4   833.3       2573.       2216.       8438.    
     116  155800    4   624.5       2648.       1678.       8367.    
     117  155850    4   325.3       2805.       1644.       8253.    
     118  155900    4   467.3       3289.       1743.       8350.    
     119  155950    4   821.7       2549.       1222.       8291.    
     120  156000    4   296.5       2184.       1707.       8611.    
     121  156050    4   408.8       3155.       1654.       8265.    
     122  156100    4   737.6       2135.       2012.       8524.    
     123  156150    4   822.3       2271.       1698.       8581.    
     124  156200    4   414.2       2473.       2048.       8339.    
     125  156250    4   492.2       2509.       1849.       8660.    
     126  156300    4   291.6       2747.       1715.       8877.    
     127  156350    4   497.6       2645.       1602.       8595.    
     128  156400    4   334.0       2293.       2063.       8504.    
     129  156450    4   314.6       2817.       2014.       8301.    
     130  156500    4   584.7       2568.       1199.       8538.    
     131  156550    4   971.0       3018.       915.6       8620.    
     132  156600    4   352.6       3036.       1165.       8351.    
     133  156650    4   867.5       2542.       1562.       8594.    
     134  156700    4   1089.       2498.       1485.       8877.    
     135  156750    4   320.0       2178.       1557.       8747.    
     136  156800    4   711.0       2459.       1570.       8168.    
     137  156850    4   783.3       2357.       1761.       8732.    
     138  156900    4   514.6       2179.       2179.       8323.    
     139  156950    4   846.7       2133.       1943.       8376.    
     140  157000    4   959.8       1619.       2072.       8639.    
     141  157050    4   515.3       2022.       1936.       8550.    
     142  157100    4   928.0       2043.       2023.       8365.    
     143  157150    4   635.9       2359.       1716.       8456.    
     144  157200    4   328.2       2904.       2303.       8658.    
     145  157250    4   422.5       2497.       1749.       8632.    
     146  157300    4   355.1       1675.       2299.       8483.    
     147  157350    4   1146.       1538.       2730.       8630.    
     148  157400    4   310.3       1540.       2777.       8416.    
     149  157450    4   394.8       2401.       1913.       8493.    
     150  157500    4   746.2       2028.       1864.       8625.    
     151  157550    4   715.5       1580.       2260.       8608.    
     152  157600    4   620.2       1219.       2315.       8242.    
     153  157650    4   663.7       1343.       2338.       8462.    
     154  157700    4   688.2       1605.       2917.       8580.    
     155  157750    4   293.6       1287.       2696.       8718.    
     156  157800    4   640.9       1069.       2495.       8346.    
     157  157850    4   410.4       1527.       2467.       8366.    
     158  157900    4   338.0       1588.       2391.       8521.    
     159  157950    4   520.6       1682.       2530.       8804.    
     160  158000    4   530.8       2228.       2347.       8588.    
     161  158050    4   224.7       1492.       2379.       8730.    
     162  158100    4   351.6       1917.       2354.       8628.    
     163  158150    4   402.4       1938.       2136.       8373.    
     164  158200    4   466.9       2703.       1793.       8391.    
     165  158250    4   1130.       2866.       1025.       8689.    
     166  158300    4   324.1       2957.       1407.       8696.    
     167  158350    4   302.7       2787.       1460.       8627.    
     168  158400    4   691.4       2601.       2088.       8585.    
     169  158450    4   633.1       2255.       2097.       8344.    
     170  158500    4   480.0       2859.       2161.       8601.    
     171  158550    4   307.8       1841.       2008.       8466.    
     172  158600    4   799.5       2092.       2468.       8714.    
     173  158650    4   327.8       2350.       2261.       8659.    
     174  158700    4   173.5       2837.       1694.       8600.    
     175  158750    4   411.1       2296.       1492.       8527.    
     176  158800    4   569.1       2710.       1552.       8660.    
     177  158850    4   766.4       2938.       1611.       8206.    
     178  158900    4   654.7       3264.       1394.       8376.    
     179  158950    4   540.3       2628.       1747.       8458.    
     180  159000    4   687.8       2083.       1986.       8609.    
     181  159050    4   351.0       2192.       2332.       8456.    
     182  159100    4   541.2       2266.       1623.       8879.    
     183  159150    4   575.9       2696.       1751.       8398.    
     184  159200    4   544.7       2849.       1467.       8802.    
     185  159250    4   353.2       3246.       1449.       8602.    
     186  159300    4   964.1       3028.       1998.       8253.    
     187  159350    4   312.6       2638.       1862.       8362.    
     188  159400    4   195.1       1865.       2982.       8370.    
     189  159450    4   289.6       1897.       2306.       8585.    
     190  159500    4   252.4       1928.       1937.       8723.    
     191  159550    4   702.6       2392.       1695.       8803.    
     192  159600    4   525.8       1870.       2454.       8612.    
     193  159650    4   637.5       1982.       1970.       8475.    
     194  159700    4   600.9       2207.       2243.       8395.    
     195  159750    4   241.8       2039.       2246.       8570.    
     196  159800    4   515.5       2299.       2170.       8552.    
     197  159850    4   369.9       2551.       2271.       8250.    
     198  159900    4   365.3       2264.       2415.       8457.    
     199  159950    4   138.7       2221.       1939.       8434.    
     200  160000    4   310.4       1611.       2135.       8612.    
     201  160050    4   679.0       2145.       2449.       8709.    
     202  160100    4   841.3       2070.       1713.       8443.    
     203  160150    4   362.8       2289.       1974.       8083.    
     204  160200    4   409.6       2265.       2261.       8864.    
     205  160250    4   265.4       2520.       2886.       8510.    
     206  160300    4   881.1       2538.       1974.       8613.    
     207  160350    4   630.2       2714.       1458.       8621.    
     208  160400    4   423.1       3765.       870.8       8671.    
     209  160450    4   695.9       4166.       783.6       8708.    
     210  160500    4   360.4       3798.       769.3       8661.    
     211  160550    4   474.4       3190.       1116.       8456.    
     212  160600    4   451.5       3172.       1106.       8634.    
     213  160650    4   256.2       3070.       2096.       8774.    
     214  160700    4   750.1       2779.       1851.       8447.    
     215  160750    4   810.2       2514.       1925.       8519.    
     216  160800    4   733.1       3855.       1623.       8596.    
     217  160850    4   167.2       2852.       1702.       8409.    
     218  160900    4   529.8       2728.       1487.       8506.    
     219  160950    4   623.4       2830.       1531.       8493.    
     220  161000    4   287.7       3198.       1725.       8620.    
     221  161050    4   363.4       2737.       1838.       8778.    
     222  161100    4   565.8       2485.       1875.       8537.    
     223  161150    4   380.5       2673.       1836.       8393.    
     224  161200    4   163.7       2377.       1707.       8507.    
     225  161250    4   253.5       2851.       1491.       8426.    
     226  161300    4   333.8       3104.       1543.       8561.    
     227  161350    4   941.7       3681.       1184.       8481.    
     228  161400    4   954.4       3413.       1101.       8471.    
     229  161450    4   505.9       3749.       1470.       8513.    
     230  161500    4   390.4       3839.       1187.       8550.    
     231  161550    4   537.0       4264.       567.9       8853.    
     232  161600    4   361.9       4462.       902.2       8625.    
     233  161650    4   613.2       3767.       720.2       8565.    
     234  161700    4   306.4       3742.       604.2       8429.    
     235  161750    4   430.1       3715.       849.9       8595.    
     236  161800    4   626.3       3474.       763.0       8501.    
     237  161850    4   427.6       4696.       754.4       8328.    
     238  161900    4   977.0       3477.       559.2       8430.    
     239  161950    4   819.5       3528.       575.4       8558.    
     240  162000    4   790.2       3337.       620.3       8458.    
     241  162050    4   753.7       3951.       1002.       8601.    
     242  162100    4   285.4       3726.       1146.       8460.    
     243  162150    4   1122.       3492.       1113.       8443.    
     244  162200    4   347.7       3169.       1401.       8578.    
     245  162250    4   479.8       2532.       997.3       8767.    
     246  162300    4   607.2       3562.       841.7       8573.    
     247  162350    4   498.0       3749.       963.9       8315.    
     248  162400    4   236.8       4102.       940.3       8489.    
     249  162450    4   542.0       4242.       634.9       8819.    
     250  162500    4   325.1       3770.       543.2       8525.    
     251  162550    4   328.5       3281.       729.6       8604.    
     252  162600    4   499.9       3814.       882.1       8596.    
     253  162650    4   583.6       4328.       762.9       8550.    
     254  162700    4   246.2       3723.       1118.       8529.    
     255  162750    4   333.1       3603.       1438.       8538.    
     256  162800    4   801.1       4216.       1397.       8342.    
     257  162850    4   539.8       3328.       1572.       8249.    
     258  162900    4   503.7       2826.       1673.       8306.    
     259  162950    4   280.9       2626.       1610.       8414.    
     260  163000    4   399.2       3181.       1454.       8501.    
     261  163050    4   625.6       3155.       1250.       8573.    
     262  163100    4   275.0       2685.       1363.       8416.    
     263  163150    4   373.4       3072.       1260.       8409.    
     264  163200    4   430.8       3499.       1065.       8522.    
     265  163250    4   582.0       2718.       1009.       8808.    
     266  163300    4   685.0       4126.       1052.       8706.    
     267  163350    4   700.8       2994.       1209.       8522.    
     268  163400    4   422.1       2580.       1668.       8646.    
     269  163450    4   434.9       2398.       1611.       8324.    
     270  163500    4   652.3       2091.       2051.       8668.    
     271  163550    4   270.7       2667.       1970.       8429.    
     272  163600    4   775.3       2531.       1585.       8476.    
     273  163650    4   439.5       2689.       1759.       8446.    
     274  163700    4   330.6       2890.       1532.       8534.    
     275  163750    4   483.9       3300.       1006.       8435.    
     276  163800    4   548.6       2472.       1102.       8483.    
     277  163850    4   329.7       3028.       1239.       8627.    
     278  163900    4   428.0       3474.       1473.       8940.    
     279  163950    4   441.4       2421.       1437.       8353.    
     280  164000    4   878.6       2628.       1660.       8711.    
     281  164050    4   537.5       2648.       1474.       8275.    
     282  164100    4   1149.       2956.       1347.       8253.    
     283  164150    4   771.9       3086.       1611.       8492.    
     284  164200    4   505.7       2885.       1361.       8329.    
     285  164250    4   493.1       3324.       1111.       8646.    
     286  164300    4   647.0       3416.       709.6       8402.    
     287  164350    4   669.1       3177.       969.8       8533.    
     288  164400    4   496.9       3098.       990.4       8712.    
     289  164450    4   808.7       2883.       1076.       8336.    
     290  164500    4   486.3       2756.       1074.       8560.    
     291  164550    4   434.8       3028.       1173.       8607.    
     292  164600    4   577.4       2675.       1241.       8303.    
     293  164650    4   476.3       2708.       1736.       8492.    
     294  164700    4   782.4       1764.       1899.       8510.    
     295  164750    4   513.7       2900.       1454.       8447.    
     296  164800    4   642.3       3415.       1243.       8373.    
     297  164850    4   641.3       2735.       1596.       8652.    
     298  164900    4   902.4       3019.       1460.       8674.    
     299  164950    4   832.9       3015.       1339.       8485.    
     300  165000    4   411.3       3627.       1183.       8589.    
     301  165050    4   781.2       3113.       1112.       8264.    
     302  165100    4   205.4       2551.       1495.       8357.    
     303  165150    4   543.6       2860.       2009.       8198.    
     304  165200    4   879.6       2859.       2012.       8451.    
     305  165250    4   336.6       2574.       1967.       8205.    
     306  165300    4   308.3       2277.       2334.       8368.    
     307  165350    4   133.0       2683.       1879.       8693.    
     308  165400    4   188.4       3534.       1415.       8387.    
     309  165450    4   293.2       4898.       1107.       8705.    
     310  165500    4   959.6       3432.       834.4       8430.    
     311  165550    4   763.8       3729.       1649.       8450.    
     312  165600    4   754.4       2888.       1355.       8380.    
     313  165650    4   282.9       3656.       1498.       8670.    
     314  165700    4   445.1       3092.       1188.       8209.    
     315  165750    4   534.5       2859.       1331.       8312.    
     316  165800    4   157.9       4086.       1342.       8439.    
     317  165850    4   656.8       3807.       1360.       8612.    
     318  165900    4   846.7       2467.       1486.       8644.    
     319  165950    4   630.3       2998.       2003.       8514.    
     320  166000    4   710.2       1896.       2138.       8534.    
     321  166050    4   473.3       1989.       1830.       8259.    
     322  166100    4   451.0       2741.       1607.       8411.    
     323  166150    4   766.0       2175.       1312.       8376.    
     324  166200    4   438.9       2430.       1658.       8458.    
     325  166250    4   1047.       2616.       2056.       8246.    
     326  166300    4   274.4       2206.       1895.       8700.    
     327  166350    4   568.6       2207.       1662.       8450.    
     328  166400    4   542.2       2371.       1673.       8562.    
     329  166450    4   579.9       1912.       2295.       8681.    
     330  166500    4   855.6       1866.       1650.       8257.    
     331  166550    4   1238.       2603.       1875.       8499.    
     332  166600    4   983.7       2645.       1645.       8428.    
     333  166650    4   759.0       3055.       1620.       8730.    
     334  166700    4   714.7       3451.       1101.       8486.    
     335  166750    4   958.0       2731.       1009.       8467.    
     336  166800    4   1237.       2986.       1441.       8800.    
     337  166850    4   541.1       3118.       1690.       8588.    
     338  166900    4   584.6       2006.       1555.       8585.    
     339  166950    4   542.4       2703.       1712.       8609.    
     340  167000    4   312.5       2372.       1980.       8469.    
     341  167050    4   432.4       2261.       2119.       8546.    
     342  167100    4   827.1       2105.       2597.       8459.    
     343  167150    4   783.6       2408.       1435.       8711.    
     344  167200    4   630.9       2403.       1618.       8444.    
     345  167250    4   491.8       2805.       1475.       8392.    
     346  167300    4   209.0       2553.       1868.       8788.    
     347  167350    4   635.0       2403.       1518.       8746.    
     348  167400    4   296.4       2779.       1408.       8746.    
     349  167450    4   414.7       3309.       1085.       8776.    
     350  167500    4   215.5       3454.       883.4       8474.    
     351  167550    4   180.7       3843.       769.3       8347.    
     352  167600    4   306.3       2835.       1391.       8352.    
     353  167650    4   560.4       2809.       1735.       8194.    
     354  167700    4   454.0       2395.       1645.       8425.    
     355  167750    4   154.4       2707.       1765.       8609.    
     356  167800    4   336.5       2923.       1975.       8812.    
     357  167850    4   739.9       2138.       2181.       8396.    
     358  167900    4   470.7       2572.       2086.       8767.    
     359  167950    4   477.8       2214.       2264.       8367.    
     360  168000    4   548.5       2813.       1951.       8242.    
     361  168050    4   645.0       2413.       1649.       8640.    
     362  168100    4   965.0       2762.       1557.       8629.    
     363  168150    4   573.0       2343.       1499.       8436.    
     364  168200    4   861.5       2592.       2396.       8420.    
     365  168250    4   785.3       2677.       1589.       8791.    
     366  168300    4   484.1       2205.       1849.       8663.    
     367  168350    4   885.2       2675.       1404.       8224.    
     368  168400    4   750.0       3567.       994.6       8606.    
     369  168450    4   467.7       3813.       1358.       8567.    
     370  168500    4   750.3       2579.       1452.       8613.    
     371  168550    4   491.6       3593.       1690.       8361.    
     372  168600    4   412.0       2238.       1430.       8376.    
     373  168650    4   156.1       2133.       1923.       8600.    
     374  168700    4   322.2       2568.       2014.       8374.    
     375  168750    4   268.1       2258.       2262.       8479.    
     376  168800    4   192.4       2401.       2441.       8582.    
     377  168850    4   332.3       1867.       2245.       8552.    
     378  168900    4   99.63       1957.       2323.       8973.    
     379  168950    4   204.2       1906.       1902.       8466.    
     380  169000    4   178.8       1752.       2506.       8521.    
     381  169050    4   501.0       2259.       1990.       8448.    
     382  169100    4   941.1       2179.       1691.       8292.    
     383  169150    4   639.1       2848.       1433.       8458.    
     384  169200    4   205.7       3492.       1230.       8445.    
     385  169250    4   256.6       2609.       1757.       8429.    
     386  169300    4   43.25       2462.       1756.       8478.    
     387  169350    4   93.03       2038.       2248.       8672.    
     388  169400    4   428.8       1775.       2051.       8276.    
     389  169450    4   378.3       1852.       2389.       8703.    
     390  169500    4   410.1       1699.       2170.       8605.    
     391  169550    4   670.1       1696.       2800.       8588.    
     392  169600    4   889.6       1622.       2507.       8209.    
     393  169650    4   209.7       2084.       2322.       8346.    
     394  169700    4   515.3       2081.       1997.       8816.    
     395  169750    4   370.4       2463.       2070.       8495.    
     396  169800    4   533.0       2297.       1668.       8470.    
     397  169850    4   425.1       2519.       1790.       8617.    
     398  169900    4   598.8       2753.       1388.       8414.    
     399  169950    4   678.8       3084.       1405.       8732.    
     400  170000    4   705.5       2942.       1831.       8460.    
     401  170050    4   404.4       2538.       1874.       8480.    
     402  170100    4   256.3       2986.       1789.       8690.    
     403  170150    4   347.9       2951.       1720.       8498.    
     404  170200    4   498.1       2917.       1655.       8399.    
     405  170250    4   961.7       2129.       1800.       8540.    
     406  170300    4   807.3       2147.       1557.       8597.    
     407  170350    4   623.8       2250.       2322.       8417.    
     408  170400    4   899.1       2506.       2422.       8446.    
     409  170450    4   463.9       2413.       2359.       8610.    
     410  170500    4   617.1       2257.       2048.       8583.    
     411  170550    4   619.8       2944.       1691.       8584.    
     412  170600    4   852.2       2375.       1849.       8573.    
     413  170650    4   502.3       2167.       2054.       8271.    
     414  170700    4   982.8       2397.       1978.       8379.    
     415  170750    4   475.8       2497.       1989.       8676.    
     416  170800    4   1076.       2062.       1899.       8771.    
     417  170850    4   1049.       2472.       1495.       8516.    
     418  170900    4   822.7       3293.       1350.       8465.    
     419  170950    4   571.5       3094.       1301.       8686.    
     420  171000    4   516.4       3102.       1178.       8706.    
     421  171050    4   418.1       3049.       1825.       8338.    
     422  171100    4   173.7       3511.       1303.       8370.    
     423  171150    4   330.0       2805.       1799.       8727.    
     424  171200    4   220.0       2527.       1710.       8528.    
     425  171250    4   577.5       2780.       1787.       8864.    
     426  171300    4   441.9       3154.       1408.       8251.    
     427  171350    4   268.2       3307.       1253.       8309.    
     428  171400    4   483.1       3456.       1558.       8573.    
     429  171450    4   571.9       3761.       1170.       8473.    
     430  171500    4   477.5       3814.       980.1       8523.    
     431  171550    4   368.3       2878.       1468.       8606.    
     432  171600    4   669.9       2659.       1131.       8272.    
     433  171650    4   446.0       3323.       963.8       8424.    
     434  171700    4   540.0       2529.       1229.       8820.    
     435  171750    4   738.8       2429.       1491.       8627.    
     436  171800    4   695.3       2227.       1722.       8559.    
     437  171850    4   756.8       2491.       2007.       8456.    
     438  171900    4   731.6       2524.       2080.       8156.    
     439  171950    4   1218.       2479.       1557.       8717.    
     440  172000    4   634.5       2430.       1382.       8480.    
     441  172050    4   666.7       2629.       1722.       8550.    
     442  172100    4   600.2       3134.       1796.       8690.    
     443  172150    4   623.6       3153.       1417.       8650.    
     444  172200    4   739.4       1948.       2145.       8323.    
     445  172250    4   998.2       2419.       1750.       8642.    
     446  172300    4   567.4       3006.       1857.       8493.    
     447  172350    4   289.2       1975.       2579.       8373.    
     448  172400    4   712.5       1741.       1838.       8640.    
     449  172450    4   311.8       1685.       2210.       8684.    
     450  172500    4   224.9       1896.       2329.       8795.    
     451  172550    4   130.9       2097.       2582.       8438.    
     452  172600    4   265.1       2226.       2035.       8104.    
     453  172650    4   686.5       2019.       2034.       8328.    
     454  172700    4   568.6       2895.       1844.       8353.    
     455  172750    4   199.6       2183.       1824.       8859.    
     456  172800    4   572.1       2324.       2273.       8417.    
     457  172850    4   187.7       1810.       2508.       8647.    
     458  172900    4   300.2       2132.       1705.       8787.    
     459  172950    4   302.0       2417.       1830.       8287.    
     460  173000    4   533.5       3046.       1813.       8375.    
     461  173050    4   969.8       2525.       1437.       8325.    
     462  173100    4   600.2       3128.       922.7       8693.    
     463  173150    4   906.0       3139.       1080.       8373.    
     464  173200    4   313.0       2975.       1637.       8663.    
     465  173250    4   678.1       3211.       1082.       8167.    
     466  173300    4   396.2       3009.       1102.       8581.    
     467  173350    4   707.6       2686.       1140.       8490.    
     468  173400    4   656.5       2962.       1333.       8586.    
     469  173450    4   405.9       2448.       2237.       8549.    
     470  173500    4   792.1       3198.       1782.       8631.    
     471  173550    4   360.9       2639.       1598.       8467.    
     472  173600    4   534.2       3949.       1371.       8264.    
     473  173650    4   563.1       3167.       996.1       8628.    
     474  173700    4   1209.       3358.       1124.       8620.    
     475  173750    4   610.7       3429.       1207.       8271.    
     476  173800    4   174.3       3047.       1304.       8574.    
     477  173850    4   179.7       2770.       1812.       8501.    
     478  173900    4   177.2       2381.       1982.       8387.    
     479  173950    4   494.0       2093.       1771.       8509.    
     480  174000    4   379.2       2230.       2990.       8620.    
     481  174050    4   643.5       2528.       1984.       8389.    
     482  174100    4   727.5       2219.       2185.       8402.    
     483  174150    4   842.7       2226.       2074.       8715.    
     484  174200    4   781.9       2711.       2006.       8376.    
     485  174250    4   261.3       2730.       1576.       8453.    
     486  174300    4   445.0       2817.       1185.       8634.    
     487  174350    4   624.3       2506.       1997.       8594.    
     488  174400    4   675.2       3193.       1602.       8587.    
     489  174450    4   769.3       2484.       1895.       8775.    
     490  174500    4   247.1       2848.       1791.       8417.    
     491  174550    4   335.0       2819.       2168.       8606.    
     492  174600    4   190.3       2864.       2263.       8318.    
     493  174650    4   193.1       1887.       2304.       8530.    
     494  174700    4   589.9       1952.       2159.       8316.    
     495  174750    4   541.1       1887.       2524.       8381.    
     496  174800    4   195.7       1572.       2169.       8869.    
     497  174850    4   594.2       1668.       2284.       8470.    
     498  174900    4   721.0       1744.       2255.       8400.    
     499  174950    4   332.9       1715.       2275.       8516.    
     500  175000    4   703.7       1445.       2500.       8435.    
     501  175050    4   522.5       871.1       3253.       8516.    
     502  175100    4   1286.       1121.       2331.       8540.    
     503  175150    4   940.2       1134.       2546.       8738.    
     504  175200    4   697.6       1998.       2116.       8816.    
     505  175250    4   437.4       2239.       1696.       8760.    
     506  175300    4   361.0       2197.       1543.       8854.    
     507  175350    4   423.4       2348.       1785.       8677.    
     508  175400    4   608.9       1963.       2170.       8422.    
     509  175450    4   451.9       2574.       2034.       8468.    
     510  175500    4   454.8       2127.       1996.       8415.    
     511  175550    4   720.9       1925.       2423.       8229.    
     512  175600    4   1197.       2025.       2353.       8396.    
     513  175650    4   557.7       2533.       1526.       8684.    
     514  175700    4   525.8       3112.       1883.       8285.    
     515  175750    4   434.2       2132.       1647.       8607.    
     516  175800    4   748.4       2792.       1576.       8497.    
     517  175850    4   974.0       2669.       1459.       8559.    
     518  175900    4   530.7       2874.       1320.       8670.    
     519  175950    4   813.3       2939.       1934.       8433.    
     520  176000    4   1080.       2125.       2061.       8522.    
     521  176050    4   536.3       2343.       1873.       8450.    
     522  176100    4   301.4       2635.       1869.       8278.    
     523  176150    4   240.3       3081.       1869.       8632.    
     524  176200    4   293.2       2338.       1858.       8748.    
     525  176250    4   491.5       2635.       1760.       8218.    
     526  176300    4   273.3       2841.       1640.       8619.    
     527  176350    4   856.2       2283.       1776.       8631.    
     528  176400    4   422.3       2114.       1895.       8438.    
     529  176450    4   581.8       2539.       1946.       8398.    
     530  176500    4   405.0       2289.       1708.       8701.    
     531  176550    4   282.9       3112.       1836.       8620.    
     532  176600    4   354.8       2913.       1346.       8554.    
     533  176650    4   598.0       4131.       1087.       8338.    
     534  176700    4   647.5       3790.       1666.       8434.    
     535  176750    4   527.7       2858.       1591.       8509.    
     536  176800    4   413.4       1973.       1792.       8402.    
     537  176850    4   867.3       1696.       1784.       8473.    
     538  176900    4   821.6       2000.       1732.       8400.    
     539  176950    4   663.6       2332.       1608.       8561.    
     540  177000    4   751.5       2356.       2054.       8563.    
     541  177050    4   693.2       2442.       1741.       8499.    
     542  177100    4   370.3       2903.       2141.       8543.    
     543  177150    4   598.8       3232.       1474.       8541.    
     544  177200    4   658.8       3334.       1390.       8776.    
     545  177250    4   1143.       2919.       1261.       8380.    
     546  177300    4   648.2       3668.       1640.       8658.    
     547  177350    4   507.3       2187.       1974.       8634.    
     548  177400    4   619.3       1998.       1861.       8498.    
     549  177450    4   472.7       1960.       1808.       8515.    
     550  177500    4   397.5       2178.       2407.       8543.    
     551  177550    4   432.1       2364.       2055.       8662.    
     552  177600    4   200.6       2605.       1503.       8540.    
     553  177650    4   379.4       3038.       1185.       8494.    
     554  177700    4   514.6       2655.       1995.       8662.    
     555  177750    4   657.7       2891.       1925.       8608.    
     556  177800    4   391.5       2824.       1987.       8705.    
     557  177850    4   198.6       2457.       2419.       8470.    
     558  177900    4   124.3       2198.       2288.       8475.    
     559  177950    4   146.1       1900.       2378.       8521.    
     560  178000    4   557.5       1526.       2493.       8590.    
     561  178050    4   661.7       1238.       2484.       8697.    
     562  178100    4   545.6       1597.       2417.       8452.    
     563  178150    4   429.6       1981.       2207.       8662.    
     564  178200    4   533.8       1907.       2383.       8562.    
     565  178250    4   531.3       2551.       2167.       8418.    
     566  178300    4   575.0       2701.       1398.       8722.    
     567  178350    4   505.6       2391.       1632.       8487.    
     568  178400    4   445.4       2532.       1872.       8551.    
     569  178450    4   660.9       2487.       2214.       8651.    
     570  178500    4   767.8       2347.       1637.       8457.    
     571  178550    4   917.7       2560.       1775.       8353.    
     572  178600    4   557.5       2009.       1944.       8526.    
     573  178650    4   548.1       2060.       2855.       8480.    
     574  178700    4   443.3       1480.       2324.       8569.    
     575  178750    4   377.2       2298.       1875.       8487.    
     576  178800    4   279.7       2224.       1840.       8535.    
     577  178850    4   314.8       2316.       2560.       8406.    
     578  178900    4   506.2       1881.       2851.       8416.    
     579  178950    4   1086.       1293.       2032.       8691.    
     580  179000    4   618.0       1105.       2401.       8564.    
     581  179050    4   765.4       1230.       2710.       8514.    
     582  179100    4   554.9       1524.       2554.       8670.    
     583  179150    4   377.6       1253.       2348.       8516.    
     584  179200    4   358.5       2400.       2318.       8376.    
     585  179250    4   648.5       2415.       1356.       8400.    
     586  179300    4   746.2       2906.       1046.       8805.    
     587  179350    4   354.9       2863.       1504.       8597.    
     588  179400    4   106.3       3525.       1455.       8838.    
     589  179450    4   175.7       2614.       2215.       8450.    
     590  179500    4   892.6       2226.       1391.       8636.    
     591  179550    4   835.7       2615.       1698.       8463.    
     592  179600    4   441.4       2830.       2173.       8223.    
     593  179650    4   536.6       3482.       1213.       8490.    
     594  179700    4   939.1       3401.       1126.       8500.    
     595  179750    4   1115.       2301.       1392.       8437.    
     596  179800    4   752.2       2864.       1697.       8509.    
     597  179850    4   416.0       2602.       2044.       8320.    
     598  179900    4   1355.       1838.       1903.       8593.    
     599  179950    4   247.2       2201.       1916.       8445.    
     600  180000    4   849.3       2205.       2311.       8632.    
     601  180050    4   489.3       1903.       1698.       8604.    
     602  180100    4   631.6       2342.       1888.       8457.    
     603  180150    4   681.7       2972.       2167.       8622.    
     604  180200    4   457.2       2035.       2053.       8323.    
     605  180250    4   533.7       1859.       2146.       8579.    
     606  180300    4   674.0       1821.       1950.       8588.    
     607  180350    4   563.6       1958.       1885.       8556.    
     608  180400    4   358.9       1959.       2202.       8495.    
     609  180450    4   266.2       2873.       1731.       8905.    
     610  180500    4   366.1       2616.       2240.       8335.    
     611  180550    4   1100.       1683.       2456.       8943.    
     612  180600    4   662.4       1202.       2836.       8247.    
     613  180650    4   1075.       1351.       2206.       8575.    
     614  180700    4   469.9       1475.       2397.       8340.    
     615  180750    4   337.3       1816.       2247.       8324.    
     616  180800    4   406.8       1434.       2475.       8572.    
     617  180850    4   349.4       1614.       2789.       8688.    
     618  180900    4   480.1       1978.       1554.       8437.    
     619  180950    4   551.1       1933.       1678.       8411.    
     620  181000    4   567.5       2656.       2029.       8512.    
     621  181050    4   574.8       2068.       2247.       8681.    
     622  181100    4   368.3       2297.       1724.       8571.    
     623  181150    4   525.2       2979.       2071.       8263.    
     624  181200    4   1080.       2411.       1761.       8682.    
     625  181250    4   525.1       2001.       2452.       8328.    
     626  181300    4   211.6       1982.       2058.       8490.    
     627  181350    4   436.2       2170.       2157.       8365.    
     628  181400    4   380.1       2760.       1959.       8430.    
     629  181450    4   380.9       2270.       2134.       8225.    
     630  181500    4   941.5       2025.       1969.       8623.    
     631  181550    4   477.8       2299.       2395.       8717.    
     632  181600    4   155.9       2887.       2172.       8585.    
     633  181650    4   102.2       2712.       1442.       8686.    
     634  181700    4   889.8       2971.       1224.       8408.    
     635  181750    4   380.0       2890.       1080.       8564.    
     636  181800    4   655.6       2522.       1741.       8540.    
     637  181850    4   469.0       2345.       1908.       8484.    
     638  181900    4   244.8       2604.       1267.       8352.    
     639  181950    4   220.0       2794.       1925.       8430.    
     640  182000    4   1077.       2355.       1149.       8267.    
     641  182050    4   713.5       2880.       1936.       8555.    
     642  182100    4   480.8       2273.       1801.       8713.    
     643  182150    4   493.7       1419.       1947.       8890.    
     644  182200    4   651.6       1637.       2254.       8991.    
     645  182250    4   136.5       1889.       2329.       8247.    
     646  182300    4   410.3       2254.       1738.       8347.    
     647  182350    4   295.6       2188.       2249.       8781.    
     648  182400    4   131.2       1729.       2425.       8737.    
     649  182450    4   85.07       1645.       2671.       8404.    
     650  182500    4   99.66       2223.       2504.       8338.    
     651  182550    4   111.8       1768.       2881.       9009.    
     652  182600    4   601.6       2214.       2339.       8404.    
     653  182650    4   745.9       2722.       2192.       8601.    
     654  182700    4   402.0       2450.       2198.       8434.    
     655  182750    4   456.6       1636.       2394.       8649.    
     656  182800    4   484.9       3095.       1976.       8290.    
     657  182850    4   565.1       3060.       1796.       8329.    
     658  182900    4   477.0       2669.       1699.       8554.    
     659  182950    4   477.9       2326.       1965.       8499.    
     660  183000    4   610.9       2681.       1630.       8669.    
     661  183050    4   537.8       3406.       1222.       8494.    
     662  183100    4   425.6       3098.       1359.       8357.    
     663  183150    4   204.5       4017.       938.0       8141.    
     664  183200    4   550.9       3460.       936.4       8653.    
     665  183250    4   500.8       2730.       1331.       8480.    
     666  183300    4   461.7       3164.       877.8       8600.    
     667  183350    4   639.8       2802.       1202.       8446.    
     668  183400    4   532.7       3515.       972.8       8612.    
     669  183450    4   390.2       3793.       1098.       8676.    
     670  183500    4   277.3       4895.       1440.       8496.    
     671  183550    4   690.5       3552.       1183.       8315.    
     672  183600    4   232.8       3844.       1284.       8390.    
     673  183650    4   346.4       2900.       1410.       8274.    
     674  183700    4   769.3       2563.       1407.       8463.    
     675  183750    4   574.0       2931.       1769.       8614.    
     676  183800    4   505.4       2745.       1824.       8475.    
     677  183850    4   479.6       2766.       1197.       8343.    
     678  183900    4   126.0       2507.       2061.       8542.    
     679  183950    4   132.7       2758.       1801.       8499.    
     680  184000    4   375.1       2217.       1950.       8400.    
     681  184050    4   798.9       1870.       1770.       8509.    
     682  184100    4   1037.       1643.       2003.       8380.    
     683  184150    4   281.3       2422.       1509.       8710.    
     684  184200    4   688.6       1836.       2275.       8675.    
     685  184250    4   964.1       1788.       1794.       8606.    
     686  184300    4   707.1       1662.       1919.       8403.    
     687  184350    4   900.9       1086.       1979.       8553.    
     688  184400    4   734.7       2090.       1632.       8683.    
     689  184450    4   691.6       1753.       2252.       8654.    
     690  184500    4   403.6       2652.       2416.       8638.    
     691  184550    4   466.6       2111.       2113.       8693.    
     692  184600    4   318.3       2154.       2437.       8341.    
     693  184650    4   382.2       1674.       2346.       8445.    
     694  184700    4   410.3       1155.       2510.       8371.    
     695  184750    4   257.0       1071.       3726.       8394.    
     696  184800    4   184.3       1451.       2615.       8297.    
     697  184850    4   301.7       2219.       2303.       8541.    
     698  184900    4   180.9       1914.       1947.       8645.    
     699  184950    4   494.9       1778.       1873.       8670.    
     700  185000    4   413.0       1383.       2656.       8551.    
     701  185050    4   382.9       1873.       2759.       8680.    
     702  185100    4   1003.       1232.       2435.       8289.    
     703  185150    4   719.5       1048.       2694.       8802.    
     704  185200    4   1041.       1468.       2649.       8467.    
     705  185250    4   872.5       1285.       2578.       8422.    
     706  185300    4   651.2       1194.       2705.       8399.    
     707  185350    4   878.3       1122.       2748.       8532.    
     708  185400    4   667.2       1107.       2647.       8260.    
     709  185450    4   862.5       1135.       2463.       8631.    
     710  185500    4   569.8       1391.       3171.       8378.    
     711  185550    4   415.7       1057.       3148.       8169.    
     712  185600    4   525.9       1396.       2902.       8578.    
     713  185650    4   1158.       1543.       2352.       8469.    
     714  185700    4   786.5       1711.       3000.       8434.    
     715  185750    4   205.9       1835.       2142.       8489.    
     716  185800    4   385.6       2019.       2593.       8438.    
     717  185850    4   660.9       1414.       3118.       8451.    
     718  185900    4   589.3       1537.       2659.       8708.    
     719  185950    4   515.4       1834.       2538.       8577.    
     720  186000    4   486.5       1310.       2306.       8497.    
     721  186050    4   463.5       1349.       3344.       8713.    
     722  186100    4   515.9       1320.       2723.       8860.    
     723  186150    4   430.7       2040.       2440.       8521.    
     724  186200    4   484.8       1837.       2198.       8558.    
     725  186250    4   440.7       2548.       1492.       8289.    
     726  186300    4   484.8       2231.       2080.       8511.    
     727  186350    4   455.4       2121.       1986.       8683.    
     728  186400    4   877.1       2330.       2027.       8619.    
     729  186450    4   607.9       2571.       1674.       8370.    
     730  186500    4   941.3       2508.       1508.       8749.    
     731  186550    4   388.4       2164.       2266.       8334.    
     732  186600    4   247.4       3432.       2132.       8655.    
     733  186650    4   621.4       2368.       1562.       8541.    
     734  186700    4   350.9       2231.       2047.       8570.    
     735  186750    4   687.5       2881.       2298.       8737.    
     736  186800    4   642.2       2327.       2309.       8870.    
     737  186850    4   528.4       2477.       1856.       8484.    
     738  186900    4   721.3       2232.       1527.       8602.    
     739  186950    4   628.9       2481.       956.0       8404.    
     740  187000    4   483.3       3153.       1194.       8661.    
     741  187050    4   975.4       3239.       1543.       8323.    
     742  187100    4   606.6       3278.       1310.       8664.    
     743  187150    4   608.4       2417.       1258.       8442.    
     744  187200    4   294.1       2843.       1630.       8691.    
     745  187250    4   341.2       2601.       1538.       8529.    
     746  187300    4   448.1       3067.       1923.       8547.    
     747  187350    4   226.7       2494.       2276.       8655.    
     748  187400    4   637.0       3086.       1701.       8454.    
     749  187450    4   439.4       2826.       1415.       8635.    
     750  187500    4   452.4       2424.       1325.       8760.    
     751  187550    4   653.5       2826.       903.7       8502.    
     752  187600    4   349.3       3093.       1666.       8696.    
     753  187650    4   281.1       3113.       1690.       8816.    
     754  187700    4   391.8       3443.       1091.       8454.    
     755  187750    4   671.8       3425.       781.0       8462.    
     756  187800    4   1185.       3384.       1129.       8528.    
     757  187850    4   349.0       3215.       1240.       8600.    
     758  187900    4   753.7       3379.       1294.       8498.    
     759  187950    4   512.2       3230.       1108.       8615.    
     760  188000    4   429.4       3613.       932.6       8690.    
     761  188050    4   457.7       3617.       1041.       8480.    
     762  188100    4   911.4       4249.       1129.       8422.    
     763  188150    4   353.6       3096.       1433.       8843.    
     764  188200    4   267.9       3848.       1276.       8504.    
     765  188250    4   447.0       3200.       1315.       8463.    
     766  188300    4   393.6       3044.       1324.       8980.    
     767  188350    4   220.4       3451.       1415.       8581.    
     768  188400    4   414.3       2476.       1922.       8516.    
     769  188450    4   308.1       2246.       2339.       8196.    
     770  188500    4   313.1       2767.       1815.       8515.    
     771  188550    4   317.6       2491.       2243.       8496.    
     772  188600    4   388.2       2221.       2412.       8453.    
     773  188650    4   294.9       2669.       2084.       8552.    
     774  188700    4   445.9       2205.       1859.       8691.    
     775  188750    4   371.7       2478.       2401.       8628.    
     776  188800    4   857.7       2198.       2320.       8559.    
     777  188850    4   508.3       1687.       2720.       8479.    
     778  188900    4   560.1       2341.       1664.       8452.    
     779  188950    4   487.1       2092.       2082.       8541.    
     780  189000    4   378.2       2871.       1515.       8489.    
     781  189050    4   989.3       2254.       1580.       8546.    
     782  189100    4   790.6       2709.       1740.       8457.    
     783  189150    4   670.7       2607.       1906.       8587.    
     784  189200    4   453.4       2358.       2413.       8701.    
     785  189250    4   494.6       2233.       1682.       8526.    
     786  189300    4   714.8       2174.       1719.       8611.    
     787  189350    4   322.9       2808.       1710.       8253.    
     788  189400    4   199.2       3218.       1654.       8442.    
     789  189450    4   186.0       2765.       1716.       8451.    
     790  189500    4   855.4       2621.       1420.       8300.    
     791  189550    4   310.4       2250.       1263.       8456.    
     792  189600    4   267.3       2469.       1513.       8658.    
     793  189650    4   183.9       2664.       1829.       8520.    
     794  189700    4   838.9       2702.       1589.       8350.    
     795  189750    4   347.2       2389.       2033.       8731.    
     796  189800    4   134.3       2727.       1891.       8420.    
     797  189850    4   169.2       2814.       2054.       8877.    
     798  189900    4   384.8       2126.       2100.       8666.    
     799  189950    4   472.8       2215.       2027.       8380.    
     800  190000    4   469.9       2947.       1911.       8740.    
     801  190050    4   505.5       3000.       1908.       8442.    
     802  190100    4   333.0       3314.       2265.       8472.    
     803  190150    4   177.9       3340.       2401.       8517.    
     804  190200    4   589.3       2657.       1652.       8676.    
     805  190250    4   739.8       2841.       1598.       8148.    
     806  190300    4   824.7       2904.       1526.       8494.    
     807  190350    4   838.1       2409.       1303.       8905.    
     808  190400    4   730.1       2778.       1301.       8604.    
     809  190450    4   647.5       2840.       1106.       8505.    
     810  190500    4   663.5       2880.       1105.       8712.    
     811  190550    4   733.7       3369.       1408.       8491.    
     812  190600    4   496.5       2786.       1266.       8627.    
     813  190650    4   475.9       2928.       1371.       8682.    
     814  190700    4   84.95       2675.       1537.       8453.    
     815  190750    4   558.3       2281.       1678.       8540.    
     816  190800    4   233.0       2172.       2270.       8415.    
     817  190850    4   215.9       1535.       2257.       8756.    
     818  190900    4   385.1       1823.       2518.       8704.    
     819  190950    4   387.5       1673.       2730.       8326.    
     820  191000    4   132.7       2273.       1785.       8328.    
     821  191050    4   457.0       3155.       1420.       8541.    
     822  191100    4   331.8       2270.       1734.       8464.    
     823  191150    4   440.7       2439.       1524.       8608.    
     824  191200    4   502.6       2014.       1842.       8344.    
     825  191250    4   457.2       2521.       2572.       8635.    
     826  191300    4   345.8       2745.       1698.       8696.    
     827  191350    4   423.0       3684.       1802.       8747.    
     828  191400    4   502.6       2629.       1435.       8529.    
     829  191450    4   596.8       2817.       885.2       8488.    
     830  191500    4   504.6       4102.       867.4       8311.    
     831  191550    4   748.7       3070.       822.8       8490.    
     832  191600    4   408.1       3766.       854.6       8462.    
     833  191650    4   576.0       3444.       1041.       8438.    
     834  191700    4   272.8       3888.       1132.       8126.    
     835  191750    4   716.8       3648.       1167.       8559.    
     836  191800    4   429.5       4057.       1403.       8133.    
     837  191850    4   455.0       3303.       1103.       8351.    
     838  191900    4   670.9       3173.       1066.       8580.    
     839  191950    4   1076.       3113.       1169.       8394.    
     840  192000    4   953.2       3184.       1293.       8425.    
     841  192050    4   591.9       3091.       1228.       8580.    
     842  192100    4   1102.       2376.       1411.       8489.    
     843  192150    4   825.8       2101.       2262.       8768.    
     844  192200    4   630.3       1730.       2231.       8528.    
     845  192250    4   486.1       1841.       2385.       8491.    
     846  192300    4   1295.       2000.       2198.       8505.    
     847  192350    4   643.2       2242.       2086.       8509.    
     848  192400    4   334.4       2213.       2363.       8478.    
     849  192450    4   496.4       2272.       2110.       8657.    
     850  192500    4   838.4       1578.       1844.       8421.    
     851  192550    4   467.8       2196.       1968.       8144.    
     852  192600    4   328.4       3373.       1454.       8697.    
     853  192650    4   205.2       3041.       1281.       8673.    
     854  192700    4   530.3       2930.       1234.       8571.    
     855  192750    4   510.1       2904.       1067.       8812.    
     856  192800    4   668.0       2777.       1250.       8508.    
     857  192850    4   587.5       3545.       947.2       8478.    
     858  192900    4   441.9       4469.       1012.       8485.    
     859  192950    4   492.5       4100.       1085.       8451.    
     860  193000    4   383.3       4148.       809.0       8583.    
     861  193050    4   180.7       3243.       1362.       8465.    
     862  193100    4   223.4       2932.       1266.       8647.    
     863  193150    4   612.8       2827.       1740.       8543.    
     864  193200    4   550.5       2863.       1812.       8367.    
     865  193250    4   873.0       3854.       1357.       8284.    
     866  193300    4   524.5       2994.       1396.       8420.    
     867  193350    4   493.5       3020.       1965.       8702.    
     868  193400    4   1167.       1880.       1646.       8780.    
     869  193450    4   762.7       1288.       2536.       8163.    
     870  193500    4   537.5       2034.       2150.       8551.    
     871  193550    4   344.9       2079.       2305.       8482.    
     872  193600    4   577.5       1861.       2421.       8450.    
     873  193650    4   351.5       2259.       2045.       8552.    
     874  193700    4   598.3       1959.       2248.       8268.    
     875  193750    4   177.0       2530.       1759.       8584.    
     876  193800    4   595.7       3311.       1559.       8689.    
     877  193850    4   384.8       3713.       1963.       8836.    
     878  193900    4   698.1       2498.       1671.       8607.    
     879  193950    4   501.6       1997.       2034.       8513.    
     880  194000    4   691.4       2143.       2696.       8848.    
     881  194050    4   687.0       2098.       2174.       8577.    
     882  194100    4   641.5       1991.       2113.       8695.    
     883  194150    4   542.1       1967.       2502.       8482.    
     884  194200    4   778.4       2602.       1616.       8492.    
     885  194250    4   908.2       2212.       1944.       8544.    
     886  194300    4   494.0       2017.       1978.       8425.    
     887  194350    4   621.8       2634.       1421.       8669.    
     888  194400    4   414.7       3274.       1096.       8369.    
     889  194450    4   307.8       3314.       898.1       8447.    
     890  194500    4   896.1       3670.       606.2       8757.    
     891  194550    4   835.1       3355.       826.8       8350.    
     892  194600    4   493.1       3377.       1123.       8466.    
     893  194650    4   615.5       4367.       1098.       8392.    
     894  194700    4   517.8       2111.       1476.       8317.    
     895  194750    4   414.0       2060.       1856.       8570.    
     896  194800    4   615.0       2212.       2120.       8718.    
     897  194850    4   175.3       2240.       2315.       8819.    
     898  194900    4   190.2       3244.       1714.       8443.    
     899  194950    4   200.4       3216.       1172.       8620.    
     900  195000    4   444.8       3149.       1280.       8420.    
     901  195050    4   302.7       3154.       1117.       8405.    
     902  195100    4   304.4       3380.       1028.       8516.    
     903  195150    4   489.7       3329.       1144.       8553.    
     904  195200    4   607.1       3233.       1835.       8335.    
     905  195250    4   649.6       3079.       1901.       8657.    
     906  195300    4   709.5       2150.       1702.       8277.    
     907  195350    4   592.1       1886.       1570.       8576.    
     908  195400    4   570.3       1788.       2163.       8466.    
     909  195450    4   549.0       1952.       2271.       8404.    
     910  195500    4   632.9       2331.       1877.       8531.    
     911  195550    4   185.5       2143.       2528.       8491.    
     912  195600    4   514.8       2772.       1442.       8570.    
     913  195650    4   513.6       2638.       1644.       8472.    
     914  195700    4   365.4       2775.       1358.       8506.    
     915  195750    4   353.0       3645.       1671.       8888.    
     916  195800    4   362.4       3477.       1477.       8480.    
     917  195850    4   292.2       2763.       2249.       8529.    
     918  195900    4   555.7       2023.       2507.       8469.    
     919  195950    4   668.0       1917.       2003.       8602.    
     920  196000    4   617.1       2763.       1849.       8439.    
     921  196050    4   601.0       1859.       1756.       8799.    
     922  196100    4   802.3       2009.       2425.       8580.    
     923  196150    4   806.7       2608.       2403.       8599.    
     924  196200    4   619.8       2850.       1261.       8663.    
     925  196250    4   773.1       3223.       1316.       8387.    
     926  196300    4   624.3       2792.       1174.       8756.    
     927  196350    4   680.7       2576.       1457.       8444.    
     928  196400    4   1635.       2372.       1722.       8497.    
     929  196450    4   459.7       2570.       1698.       8537.    
     930  196500    4   1163.       2714.       1473.       8211.    
     931  196550    4   955.7       2656.       2226.       8608.    
     932  196600    4   655.1       2107.       2004.       8533.    
     933  196650    4   1058.       2743.       1411.       8484.    
     934  196700    4   373.6       2681.       1751.       8571.    
     935  196750    4   701.1       2678.       1470.       8463.    
     936  196800    4   584.9       2735.       1754.       8559.    
     937  196850    4   1099.       2097.       2211.       8423.    
     938  196900    4   317.0       2211.       1587.       8703.    
     939  196950    4   375.5       1847.       2070.       8650.    
     940  197000    4   1021.       2377.       1760.       8603.    
     941  197050    4   916.9       2556.       1568.       8451.    
     942  197100    4   631.2       1779.       2550.       8670.    
     943  197150    4   428.9       1897.       2801.       8399.    
     944  197200    4   846.9       1807.       2623.       8446.    
     945  197250    4   395.5       1729.       2928.       8519.    
     946  197300    4   530.8       1464.       2862.       8353.    
     947  197350    4   544.1       1864.       2562.       8684.    
     948  197400    4   510.5       1855.       2221.       8497.    
     949  197450    4   495.9       2016.       2205.       8526.    
     950  197500    4   737.4       1918.       1943.       8741.    
     951  197550    4   681.7       2245.       2037.       8499.    
     952  197600    4   345.6       1615.       2520.       8622.    
     953  197650    4   938.0       2742.       2475.       8372.    
     954  197700    4   840.7       3204.       1618.       8514.    
     955  197750    4   790.7       2665.       1854.       8693.    
     956  197800    4   538.7       2984.       2095.       8421.    
     957  197850    4   662.3       2373.       1848.       8327.    
     958  197900    4   207.4       2696.       2157.       8427.    
     959  197950    4   612.4       1620.       2050.       8342.    
     960  198000    4   1162.       1686.       1988.       8615.    
     961  198050    4   939.3       1930.       2559.       8474.    
     962  198100    4   611.8       1479.       2002.       8449.    
     963  198150    4   362.8       1848.       2247.       8302.    
     964  198200    4   328.4       1693.       2693.       8790.    
     965  198250    4   496.2       2353.       2307.       8305.    
     966  198300    4   775.8       1536.       2184.       8516.    
     967  198350    4   938.2       2113.       2339.       8451.    
     968  198400    4   631.4       2097.       2533.       8451.    
     969  198450    4   594.5       2757.       1376.       8491.    
     970  198500    4   519.9       2794.       1540.       8513.    
     971  198550    4   536.5       3461.       1462.       8520.    
     972  198600    4   503.1       3042.       1642.       8478.    
     973  198650    4   469.1       2543.       1630.       8765.    
     974  198700    4   842.6       2833.       1362.       8359.    
     975  198750    4   1016.       2916.       1552.       8616.    
     976  198800    4   775.7       2773.       1763.       8645.    
     977  198850    4   595.0       3071.       1080.       8528.    
     978  198900    4   308.4       3003.       967.8       8664.    
     979  198950    4   568.0       3430.       908.8       8585.    
     980  199000    4   653.3       3277.       1018.       8622.    
     981  199050    4   922.2       4238.       648.3       8771.    
     982  199100    4   592.1       3671.       523.6       8472.    
     983  199150    4   876.6       4181.       548.6       8531.    
     984  199200    4   478.3       3879.       556.7       8369.    
     985  199250    4   949.3       2962.       730.9       8848.    
     986  199300    4   848.6       3262.       688.3       8141.    
     987  199350    4   819.5       3116.       1447.       8194.    
     988  199400    4   513.8       3458.       1474.       8202.    
     989  199450    4   647.3       3658.       1293.       8437.    
     990  199500    4   916.5       2844.       1510.       8898.    
     991  199550    4   760.0       2967.       1316.       8766.    
     992  199600    4   299.3       3118.       1535.       8435.    
     993  199650    4   497.5       2549.       2005.       8338.    
     994  199700    4   422.1       2766.       1533.       8594.    
     995  199750    4   438.9       2533.       1752.       8376.    
     996  199800    4   595.4       2104.       2236.       8525.    
     997  199850    4   432.0       2276.       1907.       8649.    
     998  199900    4   535.8       2558.       1751.       8480.    
     999  199950    4   238.0       2401.       1683.       8644.    
    1000  200000    4   665.2       2017.       2118.       8768.    
    1001  200050    4   435.6       1546.       2570.       8527.    
    1002  200100    4   263.3       1756.       2627.       8482.    
    1003  200150    4   463.9       1934.       2003.       8272.    
    1004  200200    4   319.0       1880.       2106.       8581.    
    1005  200250    4   611.8       2023.       2169.       8773.    
    1006  200300    4   342.1       2752.       1983.       8544.    
    1007  200350    4   250.5       1989.       2369.       8645.    
    1008  200400    4   802.5       2380.       2121.       8583.    
    1009  200450    4   864.0       2639.       1823.       8796.    
    1010  200500    4   333.9       2124.       2004.       8441.    
    1011  200550    4   510.4       2563.       1698.       8345.    
    1012  200600    4   486.5       3033.       1280.       8450.    
    1013  200650    4   461.8       2586.       1900.       8587.    
    1014  200700    4   391.9       3081.       1655.       8589.    
    1015  200750    4   798.5       3042.       1465.       8273.    
    1016  200800    4   256.6       2633.       1888.       8637.    
    1017  200850    4   487.1       2192.       1835.       8556.    
    1018  200900    4   624.0       2552.       2566.       8228.    
    1019  200950    4   393.4       1655.       2524.       8667.    
    1020  201000    4   448.4       2023.       2695.       8674.    
    1021  201050    4   133.0       1822.       2682.       8376.    
    1022  201100    4   414.0       1884.       2035.       8437.    
    1023  201150    4   470.6       1887.       2245.       8394.    
    1024  201200    4   428.1       1936.       2177.       8650.    
    1025  201250    4   271.5       1772.       2065.       8475.    
    1026  201300    4   596.1       1657.       2246.       8536.    
    1027  201350    4   1513.       1245.       2476.       8393.    
    1028  201400    4   674.1       1871.       2296.       8539.    
    1029  201450    4   513.9       1746.       1947.       8578.    
    1030  201500    4   424.8       2854.       1450.       8469.    
    1031  201550    4   289.2       3382.       1180.       8609.    
    1032  201600    4   239.0       3269.       1067.       8327.    
    1033  201650    4   580.0       2634.       1603.       8349.    
    1034  201700    4   434.4       2523.       1632.       8467.    
    1035  201750    4   547.7       3075.       1946.       8496.    
    1036  201800    4   415.8       2463.       1531.       8503.    
    1037  201850    4   713.7       2370.       1779.       8756.    
    1038  201900    4   896.8       2429.       1437.       8418.    
    1039  201950    4   941.0       3181.       1728.       8450.    
    1040  202000    4   486.7       2119.       1899.       8700.    
    1041  202050    4   612.3       1840.       1945.       8595.    
    1042  202100    4   608.3       2123.       1698.       8425.    
    1043  202150    4   487.7       2293.       1550.       8503.    
    1044  202200    4   889.2       2256.       1742.       8628.    
    1045  202250    4   703.2       1615.       2421.       8819.    
    1046  202300    4   471.2       1662.       2860.       8187.    
    1047  202350    4   1107.       1697.       2057.       8552.    
    1048  202400    4   254.4       1803.       3183.       8496.    
    1049  202450    4   285.7       1717.       2319.       8648.    
    1050  202500    4   607.6       3087.       2073.       8475.    
    1051  202550    4   420.7       2726.       1605.       8482.    
    1052  202600    4   411.0       3151.       1816.       8564.    
    1053  202650    4   446.6       3631.       1292.       8285.    
    1054  202700    4   851.0       2947.       1169.       8652.    
    1055  202750    4   309.8       3873.       883.3       8507.    
    1056  202800    4   505.5       3516.       861.1       8370.    
    1057  202850    4   226.0       3346.       1029.       8591.    
    1058  202900    4   790.0       3077.       1352.       8454.    
    1059  202950    4   386.0       2784.       1673.       8548.    
    1060  203000    4   670.6       2187.       2257.       8555.    
    1061  203050    4   499.7       1476.       2587.       8381.    
    1062  203100    4   359.1       1866.       2744.       8624.    
    1063  203150    4   685.5       1380.       3614.       8441.    
    1064  203200    4   625.9       1304.       2783.       8344.    
    1065  203250    4   538.3       1946.       2232.       8443.    
    1066  203300    4   334.0       2242.       2215.       8660.    
    1067  203350    4   959.7       2602.       1711.       8317.    
    1068  203400    4   696.3       2115.       1652.       8623.    
    1069  203450    4   605.0       2150.       2238.       8706.    
    1070  203500    4   512.1       2162.       2197.       8339.    
    1071  203550    4   632.3       2522.       2137.       8572.    
    1072  203600    4   870.3       2401.       1814.       8232.    
    1073  203650    4   896.0       2164.       1770.       8430.    
    1074  203700    4   277.0       2113.       2453.       8540.    
    1075  203750    4   564.8       2406.       1855.       8516.    
    1076  203800    4   389.8       2010.       1891.       8377.    
    1077  203850    4   907.1       2276.       1555.       8493.    
    1078  203900    4   770.6       2837.       1978.       8284.    
    1079  203950    4   489.0       2804.       2063.       8861.    
    1080  204000    4   155.9       3006.       2410.       8425.    
    1081  204050    4   418.5       2070.       2039.       8599.    
    1082  204100    4   237.3       2651.       1603.       8470.    
    1083  204150    4   455.6       3346.       1437.       8626.    
    1084  204200    4   230.8       3256.       741.9       8650.    
    1085  204250    4   288.4       3932.       782.9       8344.    
    1086  204300    4   785.4       3919.       522.3       8356.    
    1087  204350    4   981.2       3672.       652.9       8438.    
    1088  204400    4   675.0       3919.       749.7       8569.    
    1089  204450    4   500.8       3979.       928.7       8729.    
    1090  204500    4   224.6       3379.       1217.       8402.    
    1091  204550    4   625.3       3032.       1076.       8242.    
    1092  204600    4   454.2       3334.       1720.       8508.    
    1093  204650    4   229.7       4139.       1160.       8539.    
    1094  204700    4   886.1       2831.       1319.       8471.    
    1095  204750    4   567.3       2909.       1937.       8685.    
    1096  204800    4   408.3       2594.       2118.       8209.    
    1097  204850    4   578.9       2592.       2117.       8510.    
    1098  204900    4   1021.       1622.       1924.       8548.    
    1099  204950    4   643.3       1955.       2132.       8534.    
    1100  205000    4   647.3       2311.       1973.       8558.    
    1101  205050    4   435.0       2151.       1935.       8588.    
    1102  205100    4   571.5       1865.       2046.       8460.    
    1103  205150    4   508.3       1714.       2592.       8363.    
    1104  205200    4   824.7       1359.       2918.       8704.    
    1105  205250    4   337.0       1600.       2496.       8597.    
    1106  205300    4   239.8       2023.       1895.       8396.    
    1107  205350    4   309.1       2054.       2202.       8354.    
    1108  205400    4   250.5       1863.       2777.       8288.    
    1109  205450    4   157.5       2972.       2516.       8214.    
    1110  205500    4   348.5       2489.       2203.       8310.    
    1111  205550    4   121.7       2737.       1608.       8567.    
    1112  205600    4   560.0       2581.       1740.       8410.    
    1113  205650    4   774.9       2629.       1482.       8343.    
    1114  205700    4   434.5       2522.       1698.       8445.    
    1115  205750    4   517.8       2079.       1643.       8675.    
    1116  205800    4   584.0       3239.       1908.       8649.    
    1117  205850    4   582.8       2380.       1537.       8748.    
    1118  205900    4   588.2       3119.       1425.       8485.    
    1119  205950    4   580.3       2804.       1098.       8867.    
    1120  206000    4   447.2       3244.       1469.       8377.    
    1121  206050    4   564.9       3028.       1317.       8451.    
    1122  206100    4   428.8       3082.       1125.       8475.    
    1123  206150    4   568.5       3646.       885.5       8715.    
    1124  206200    4   510.5       3373.       1254.       8727.    
    1125  206250    4   1034.       2535.       2031.       8344.    
    1126  206300    4   349.1       2662.       2185.       8618.    
    1127  206350    4   325.6       2563.       2025.       8374.    
    1128  206400    4   761.3       2107.       1713.       8261.    
    1129  206450    4   659.3       2436.       1815.       8578.    
    1130  206500    4   248.3       2846.       1420.       8524.    
    1131  206550    4   688.0       2136.       1857.       8461.    
    1132  206600    4   727.1       2602.       1942.       8404.    
    1133  206650    4   581.6       2149.       1847.       8728.    
    1134  206700    4   388.0       2045.       2402.       8508.    
    1135  206750    4   531.8       1934.       2330.       8634.    
    1136  206800    4   1649.       2317.       1241.       8684.    
    1137  206850    4   968.7       3088.       2380.       8604.    
    1138  206900    4   511.7       1879.       2195.       8149.    
    1139  206950    4   921.1       1895.       2265.       8488.    
    1140  207000    4   765.4       1970.       2044.       8522.    
    1141  207050    4   629.1       1978.       1967.       8288.    
    1142  207100    4   529.0       1799.       2036.       8273.    
    1143  207150    4   560.0       2143.       1808.       8686.    
    1144  207200    4   171.9       2715.       1447.       8848.    
    1145  207250    4   208.5       3135.       1243.       8574.    
    1146  207300    4   117.3       2585.       2122.       8661.    
    1147  207350    4   28.19       2903.       1916.       8304.    
    1148  207400    4   51.34       2959.       1406.       8328.    
    1149  207450    4   219.8       1934.       2203.       8285.    
    1150  207500    4   428.6       2210.       1837.       8288.    
    1151  207550    4   953.8       1909.       2036.       8458.    
    1152  207600    4   434.3       2288.       2473.       8517.    
    1153  207650    4   1031.       2458.       1869.       8424.    
    1154  207700    4   743.2       3024.       1790.       8596.    
    1155  207750    4   365.0       3955.       1212.       8266.    
    1156  207800    4   509.0       2953.       1535.       8750.    
    1157  207850    4   714.3       2686.       1523.       8399.    
    1158  207900    4   511.9       2971.       1456.       8324.    
    1159  207950    4   177.1       3280.       1704.       8579.    
    1160  208000    4   272.8       2445.       1840.       8436.    
    1161  208050    4   763.1       3208.       1591.       8580.    
    1162  208100    4   1045.       2801.       1612.       8688.    
    1163  208150    4   591.9       3072.       1115.       8649.    
    1164  208200    4   182.0       3976.       1025.       8635.    
    1165  208250    4   236.2       3701.       1044.       8434.    
    1166  208300    4   785.8       3683.       892.2       8476.    
    1167  208350    4   857.4       2889.       1020.       8480.    
    1168  208400    4   375.6       4717.       510.4       8796.    
    1169  208450    4   126.9       4221.       916.3       8745.    
    1170  208500    4   444.8       3442.       1125.       8429.    
    1171  208550    4   555.1       4732.       944.4       8814.    
    1172  208600    4   497.4       4055.       1015.       8569.    
    1173  208650    4   404.1       2770.       1725.       8746.    
    1174  208700    4   307.7       3293.       1853.       8296.    
    1175  208750    4   409.6       3397.       1339.       8692.    
    1176  208800    4   354.7       2840.       1339.       8671.    
    1177  208850    4   854.2       3264.       1766.       8331.    
    1178  208900    4   612.2       3019.       1658.       8553.    
    1179  208950    4   489.0       2649.       1716.       8260.    
    1180  209000    4   568.6       2420.       1802.       8541.    
    1181  209050    4   785.1       1709.       1969.       8603.    
    1182  209100    4   460.1       2350.       1895.       8561.    
    1183  209150    4   337.8       2400.       1884.       8402.    
    1184  209200    4   1008.       2042.       1752.       8493.    
    1185  209250    4   391.0       2380.       2554.       8491.    
    1186  209300    4   345.4       2342.       1942.       8427.    
    1187  209350    4   719.0       1757.       2890.       8468.    
    1188  209400    4   745.8       2078.       1785.       8516.    
    1189  209450    4   500.8       2180.       2070.       8594.    
    1190  209500    4   387.3       1693.       2416.       8791.    
    1191  209550    4   981.6       2251.       2302.       8322.    
    1192  209600    4   780.6       2163.       2096.       8491.    
    1193  209650    4   911.3       1780.       2834.       8319.    
    1194  209700    4   906.4       1518.       2508.       8187.    
    1195  209750    4   625.7       2151.       2408.       8605.    
    1196  209800    4   539.1       2003.       1562.       8417.    
    1197  209850    4   439.7       3608.       1768.       8517.    
    1198  209900    4   729.0       2928.       1613.       8352.    
    1199  209950    4   462.8       2587.       1888.       8435.    
    1200  210000    4   406.7       2578.       2063.       8445.    
    1201  210050    4   208.5       1878.       2336.       8662.    
    1202  210100    4   105.8       2140.       2115.       8909.    
    1203  210150    4   177.1       1756.       2420.       8688.    
    1204  210200    4   516.6       1873.       2012.       8589.    
    1205  210250    4   856.5       2591.       1889.       8483.    
    1206  210300    4   703.3       2217.       1823.       8285.    
    1207  210350    4   343.4       2618.       1867.       8569.    
    1208  210400    4   491.8       2684.       1577.       8493.    
    1209  210450    4   327.6       2871.       1266.       8352.    
    1210  210500    4   412.7       3781.       1321.       8629.    
    1211  210550    4   759.7       3113.       1003.       8490.    
    1212  210600    4   556.4       2550.       1205.       8590.    
    1213  210650    4   1046.       2984.       1123.       8205.    
    1214  210700    4   610.2       2286.       1691.       8542.    
    1215  210750    4   222.8       2670.       2000.       8588.    
    1216  210800    4   628.7       3505.       1713.       8351.    
    1217  210850    4   664.5       2388.       1657.       8129.    
    1218  210900    4   818.9       2886.       1998.       8211.    
    1219  210950    4   373.1       2724.       1360.       8529.    
    1220  211000    4   944.0       2727.       1052.       8441.    
    1221  211050    4   181.3       2634.       1569.       8475.    
    1222  211100    4   410.3       2762.       1374.       8300.    
    1223  211150    4   552.4       2949.       1764.       8575.    
    1224  211200    4   679.7       3169.       1143.       8407.    
    1225  211250    4   785.1       3609.       939.1       8440.    
    1226  211300    4   460.3       2704.       1089.       8690.    
    1227  211350    4   1104.       2532.       1463.       8578.    
    1228  211400    4   622.3       3827.       1221.       8380.    
    1229  211450    4   467.7       3302.       825.8       8482.    
    1230  211500    4   497.9       3559.       606.4       8660.    
    1231  211550    4   529.1       3740.       504.3       8853.    
    1232  211600    4   767.6       4311.       769.0       8462.    
    1233  211650    4   944.2       3910.       691.8       8387.    
    1234  211700    4   769.8       3671.       852.4       8462.    
    1235  211750    4   565.6       4542.       658.0       8502.    
    1236  211800    4   618.7       4645.       479.6       8391.    
    1237  211850    4   294.5       4699.       395.3       8593.    
    1238  211900    4   346.3       5740.       473.9       8316.    
    1239  211950    4   536.7       4232.       402.8       8415.    
    1240  212000    4   461.7       4907.       455.2       8512.    
    1241  212050    4   965.6       4166.       493.2       8431.    
    1242  212100    4   1197.       3583.       312.6       8778.    
    1243  212150    4   516.9       4459.       366.4       8489.    
    1244  212200    4   507.6       4414.       181.5       8656.    
    1245  212250    4   237.7       4796.       136.5       8375.    
    1246  212300    4   663.5       5748.       134.7       8391.    
    1247  212350    4   488.3       4574.       141.5       8467.    
    1248  212400    4   374.1       4801.       151.7       8498.    
    1249  212450    4   410.3       5397.       100.3       8440.    
    1250  212500    4   688.5       4504.       182.3       8255.    
    1251  212550    4   729.3       4997.       440.4       8491.    
    1252  212600    4   502.3       4370.       349.8       8709.    
    1253  212650    4   338.3       4727.       533.0       7955.    
    1254  212700    4   463.4       3911.       748.7       8658.    
    1255  212750    4   995.1       4067.       1153.       8408.    
    1256  212800    4   400.2       3165.       1249.       8584.    
    1257  212850    4   705.7       3894.       1140.       8478.    
    1258  212900    4   410.2       3551.       1186.       8555.    
    1259  212950    4   897.9       3175.       1206.       8462.    
    1260  213000    4   716.0       3982.       1167.       8710.    
    1261  213050    4   480.8       4023.       1355.       8492.    
    1262  213100    4   688.7       3753.       1144.       8358.    
    1263  213150    4   241.2       3228.       705.6       8635.    
    1264  213200    4   982.4       3690.       737.6       8451.    
    1265  213250    4   562.2       4317.       534.0       8666.    
    1266  213300    4   616.2       4352.       621.4       8661.    
    1267  213350    4   496.1       3796.       532.5       8368.    
    1268  213400    4   637.4       3501.       860.3       8524.    
    1269  213450    4   712.2       2714.       1500.       8726.    
    1270  213500    4   477.1       2931.       1926.       8157.    
    1271  213550    4   448.6       2594.       1927.       8551.    
    1272  213600    4   415.6       2486.       1571.       8361.    
    1273  213650    4   796.2       2959.       1811.       8460.    
    1274  213700    4   447.2       2034.       2311.       8429.    
    1275  213750    4   381.5       1887.       2582.       8775.    
    1276  213800    4   714.5       1353.       2920.       8597.    
    1277  213850    4   616.7       1570.       2668.       8476.    
    1278  213900    4   340.1       1305.       2606.       8537.    
    1279  213950    4   616.5       1210.       2226.       8449.    
    1280  214000    4   709.7       1269.       2437.       8389.    
    1281  214050    4   357.7       1164.       2203.       8610.    
    1282  214100    4   915.2       1475.       2320.       8512.    
    1283  214150    4   655.5       1604.       2960.       8673.    
    1284  214200    4   487.2       2629.       2457.       8542.    
    1285  214250    4   278.3       2353.       1847.       8740.    
    1286  214300    4   953.5       2737.       1329.       8765.    
    1287  214350    4   353.8       3503.       1259.       8520.    
    1288  214400    4   383.3       2783.       1494.       8527.    
    1289  214450    4   508.5       2490.       1403.       8461.    
    1290  214500    4   953.4       2218.       1364.       8482.    
    1291  214550    4   1721.       2580.       1501.       8490.    
    1292  214600    4   932.5       2933.       1698.       8258.    
    1293  214650    4   727.5       2561.       1282.       8664.    
    1294  214700    4   675.6       2899.       1425.       8658.    
    1295  214750    4   469.8       2415.       2349.       8717.    
    1296  214800    4   843.8       1921.       1828.       8637.    
    1297  214850    4   427.7       2570.       1948.       8482.    
    1298  214900    4   910.2       2235.       2125.       8557.    
    1299  214950    4   507.6       2777.       1435.       8529.    
    1300  215000    4   905.1       3123.       1150.       8391.    
    1301  215050    4   570.2       2950.       1346.       8612.    
    1302  215100    4   553.3       3052.       1636.       8322.    
    1303  215150    4   284.2       2789.       1468.       8497.    
    1304  215200    4   339.6       2910.       1389.       8396.    
    1305  215250    4   628.2       2807.       2048.       8181.    
    1306  215300    4   549.3       2472.       2119.       8444.    
    1307  215350    4   828.4       1891.       2763.       8402.    
    1308  215400    4   766.8       1843.       2620.       8509.    
    1309  215450    4   651.2       1624.       2097.       8818.    
    1310  215500    4   702.9       1321.       2745.       8443.    
    1311  215550    4   447.2       1395.       2740.       8626.    
    1312  215600    4   1238.       887.4       2646.       8669.    
    1313  215650    4   437.3       863.0       2793.       8358.    
    1314  215700    4   676.6       682.2       2919.       8588.    
    1315  215750    4   257.3       738.7       3271.       8559.    
    1316  215800    4   324.1       770.6       3813.       8406.    
    1317  215850    4   244.1       971.8       3191.       8406.    
    1318  215900    4   403.6       1910.       2266.       8698.    
    1319  215950    4   454.4       1826.       2165.       8632.    
    1320  216000    4   691.4       1706.       2107.       8395.    
    1321  216050    4   513.6       2074.       2508.       8498.    
    1322  216100    4   260.7       2117.       2494.       8714.    
    1323  216150    4   518.5       1778.       2542.       8445.    
    1324  216200    4   284.4       2075.       2029.       8578.    
    1325  216250    4   222.7       2638.       2500.       8643.    
    1326  216300    4   342.5       2396.       1483.       8610.    
    1327  216350    4   526.6       2698.       1119.       8590.    
    1328  216400    4   715.8       3083.       2063.       8718.    
    1329  216450    4   652.0       2168.       1863.       8284.    
    1330  216500    4   379.8       2520.       2497.       8378.    
    1331  216550    4   531.8       1842.       2683.       8742.    
    1332  216600    4   896.9       2122.       2240.       8480.    
    1333  216650    4   288.1       3504.       1688.       8733.    
    1334  216700    4   241.0       3537.       1756.       8549.    
    1335  216750    4   845.1       2269.       2204.       8075.    
    1336  216800    4   1571.       1711.       1976.       8584.    
    1337  216850    4   371.0       2278.       2077.       8536.    
    1338  216900    4   414.6       1952.       1878.       8504.    
    1339  216950    4   249.4       2358.       2083.       8587.    
    1340  217000    4   1053.       2364.       1484.       8617.    
    1341  217050    4   460.4       2971.       1139.       8202.    
    1342  217100    4   420.7       3174.       1130.       8771.    
    1343  217150    4   609.7       3169.       1145.       8772.    
    1344  217200    4   693.9       3141.       1127.       8483.    
    1345  217250    4   200.0       3509.       1033.       8739.    
    1346  217300    4   434.6       2465.       1582.       8214.    
    1347  217350    4   665.5       2216.       1959.       8445.    
    1348  217400    4   469.4       2760.       1502.       8441.    
    1349  217450    4   526.9       2904.       1330.       8288.    
    1350  217500    4   836.4       4155.       1369.       8526.    
    1351  217550    4   559.5       3542.       984.8       8249.    
    1352  217600    4   591.7       3925.       970.6       8789.    
    1353  217650    4   866.3       4247.       606.4       8483.    
    1354  217700    4   889.2       5132.       695.3       8601.    
    1355  217750    4   261.3       3498.       860.4       8382.    
    1356  217800    4   256.0       3883.       973.5       8383.    
    1357  217850    4   351.9       3507.       1321.       8293.    
    1358  217900    4   364.2       3343.       1543.       8500.    
    1359  217950    4   575.2       3336.       1096.       8660.    
    1360  218000    4   263.1       3328.       1150.       8697.    
    1361  218050    4   235.7       4999.       665.0       8671.    
    1362  218100    4   324.1       3538.       911.3       8457.    
    1363  218150    4   135.6       4222.       982.2       8330.    
    1364  218200    4   400.8       3579.       1018.       8603.    
    1365  218250    4   271.9       2220.       1771.       8727.    
    1366  218300    4   95.35       2488.       1429.       8759.    
    1367  218350    4   327.0       2643.       1522.       8487.    
    1368  218400    4   469.9       2554.       2558.       8696.    
    1369  218450    4   372.5       2095.       2407.       8511.    
    1370  218500    4   249.2       2532.       1800.       8754.    
    1371  218550    4   350.8       2447.       1995.       8606.    
    1372  218600    4   283.5       2572.       1617.       8809.    
    1373  218650    4   122.0       3260.       1794.       8842.    
    1374  218700    4   269.5       2441.       1508.       8244.    
    1375  218750    4   592.2       2423.       2115.       8511.    
    1376  218800    4   976.5       1837.       1766.       8623.    
    1377  218850    4   1446.       2859.       1780.       8475.    
    1378  218900    4   573.8       2445.       1864.       8499.    
    1379  218950    4   360.9       2890.       2164.       8705.    
    1380  219000    4   404.9       2368.       1422.       8082.    
    1381  219050    4   501.2       2984.       1843.       8325.    
    1382  219100    4   926.6       3571.       1636.       8596.    
    1383  219150    4   650.1       2795.       1653.       8275.    
    1384  219200    4   429.1       3039.       1332.       8476.    
    1385  219250    4   723.9       3649.       1201.       8379.    
    1386  219300    4   442.0       3732.       935.1       8541.    
    1387  219350    4   961.0       3677.       712.4       8528.    
    1388  219400    4   708.0       4471.       448.0       8673.    
    1389  219450    4   927.0       4073.       715.2       8760.    
    1390  219500    4   549.2       3655.       920.7       8519.    
    1391  219550    4   473.9       3641.       937.8       8673.    
    1392  219600    4   455.1       3062.       1237.       8482.    
    1393  219650    4   157.4       4022.       877.0       8604.    
    1394  219700    4   736.5       2905.       1161.       8420.    
    1395  219750    4   525.0       3643.       1109.       8519.    
    1396  219800    4   704.5       3617.       964.5       8637.    
    1397  219850    4   546.1       3382.       1336.       8648.    
    1398  219900    4   800.3       4155.       1146.       8593.    
    1399  219950    4   661.0       3600.       1058.       8571.    
    1400  220000    4   710.3       4240.       659.5       8384.    
    1401  220050    4   469.1       4572.       889.0       8473.    
    1402  220100    4   456.1       4247.       1024.       8357.    
    1403  220150    4   330.0       3817.       1656.       8328.    
    1404  220200    4   457.1       2470.       2472.       8427.    
    1405  220250    4   410.7       2797.       1891.       8198.    
    1406  220300    4   312.6       3172.       1713.       8513.    
    1407  220350    4   157.9       2863.       1911.       8701.    
    1408  220400    4   199.6       2773.       1319.       8560.    
    1409  220450    4   75.39       2619.       1972.       8659.    
    1410  220500    4   235.8       2543.       2134.       8495.    
    1411  220550    4   668.1       2140.       2263.       8248.    
    1412  220600    4   619.1       1814.       2148.       8443.    
    1413  220650    4   415.2       2505.       2291.       8416.    
    1414  220700    4   306.8       1708.       2661.       8617.    
    1415  220750    4   180.7       1615.       2595.       8435.    
    1416  220800    4   252.8       1189.       3457.       8436.    
    1417  220850    4   850.9       1108.       3295.       8417.    
    1418  220900    4   313.1       1351.       3024.       8468.    
    1419  220950    4   385.2       1336.       2584.       8889.    
    1420  221000    4   324.4       1439.       1930.       8422.    
    1421  221050    4   656.8       1329.       3091.       8625.    
    1422  221100    4   211.7       1508.       3053.       8529.    
    1423  221150    4   73.13       2018.       2040.       8589.    
    1424  221200    4   628.4       1653.       2084.       8394.    
    1425  221250    4   647.8       1702.       1751.       8724.    
    1426  221300    4   781.3       2096.       1590.       8537.    
    1427  221350    4   416.9       2485.       1420.       8403.    
    1428  221400    4   530.0       2490.       2120.       8692.    
    1429  221450    4   464.4       2242.       2019.       8373.    
    1430  221500    4   387.1       2274.       1658.       8437.    
    1431  221550    4   354.0       2353.       1834.       8514.    
    1432  221600    4   643.0       2512.       1519.       8561.    
    1433  221650    4   248.5       2653.       2320.       8580.    
    1434  221700    4   334.2       2305.       1851.       8771.    
    1435  221750    4   318.7       2341.       2037.       8503.    
    1436  221800    4   315.6       2356.       1907.       8422.    
    1437  221850    4   435.9       2281.       1471.       8624.    
    1438  221900    4   568.3       2047.       1915.       8626.    
    1439  221950    4   538.5       2079.       1802.       8403.    
    1440  222000    4   411.0       1704.       2548.       8518.    
    1441  222050    4   624.7       1642.       2158.       8401.    
    1442  222100    4   448.4       2389.       2111.       8801.    
    1443  222150    4   561.7       2334.       1533.       8586.    
    1444  222200    4   818.8       1847.       2203.       8588.    
    1445  222250    4   308.8       2372.       1404.       8512.    
    1446  222300    4   443.2       2718.       1212.       8491.    
    1447  222350    4   491.8       2594.       2072.       8563.    
    1448  222400    4   579.5       1975.       2111.       8510.    
    1449  222450    4   875.9       2068.       2387.       8460.    
    1450  222500    4   953.3       2215.       2063.       8633.    
    1451  222550    4   513.8       2438.       1808.       8545.    
    1452  222600    4   677.9       2525.       2078.       8609.    
    1453  222650    4   365.3       3337.       1409.       8606.    
    1454  222700    4   335.7       2186.       1968.       8765.    
    1455  222750    4   622.6       1437.       2828.       8662.    
    1456  222800    4   396.1       1425.       2828.       8132.    
    1457  222850    4   753.6       1431.       2431.       8624.    
    1458  222900    4   804.4       1319.       3010.       8659.    
    1459  222950    4   916.0       1186.       2798.       8469.    
    1460  223000    4   462.3       1062.       2807.       8443.    
    1461  223050    4   513.1       959.6       2968.       8770.    
    1462  223100    4   523.1       1366.       3018.       8489.    
    1463  223150    4   302.7       1754.       2554.       8489.    
    1464  223200    4   330.1       2177.       2285.       8247.    
    1465  223250    4   212.5       2573.       1814.       8429.    
    1466  223300    4   445.0       2935.       1397.       8512.    
    1467  223350    4   205.7       3066.       1630.       8371.    
    1468  223400    4   449.5       3325.       1396.       8188.    
    1469  223450    4   408.3       2781.       1319.       8593.    
    1470  223500    4   815.9       2705.       1535.       8625.    
    1471  223550    4   1360.       3250.       1199.       8498.    
    1472  223600    4   669.6       2374.       1788.       8725.    
    1473  223650    4   318.7       2838.       1935.       8415.    
    1474  223700    4   450.7       2848.       1403.       8550.    
    1475  223750    4   591.3       2600.       1502.       8983.    
    1476  223800    4   587.0       3088.       1518.       8435.    
    1477  223850    4   727.1       2567.       1447.       8553.    
    1478  223900    4   932.1       1511.       1977.       8294.    
    1479  223950    4   644.6       1761.       2286.       8368.    
    1480  224000    4   798.7       1686.       2195.       8534.    
    1481  224050    4   530.6       2579.       1466.       8553.    
    1482  224100    4   391.9       2668.       1302.       8804.    
    1483  224150    4   418.6       2449.       1169.       8682.    
    1484  224200    4   411.4       3005.       1687.       8531.    
    1485  224250    4   452.7       2446.       1981.       8464.    
    1486  224300    4   551.5       2471.       1680.       8416.    
    1487  224350    4   534.4       3754.       1287.       8159.    
    1488  224400    4   455.3       3370.       747.5       8220.    
    1489  224450    4   227.3       4168.       611.6       8534.    
    1490  224500    4   337.7       4118.       614.6       8826.    
    1491  224550    4   517.2       5010.       808.9       8218.    
    1492  224600    4   233.8       3873.       987.4       8581.    
    1493  224650    4   280.5       3582.       1122.       8502.    
    1494  224700    4   362.7       3076.       1133.       8435.    
    1495  224750    4   564.6       3606.       1018.       8577.    
    1496  224800    4   575.9       3070.       1172.       8718.    
    1497  224850    4   354.1       3199.       1583.       8676.    
    1498  224900    4   275.2       3224.       1853.       8834.    
    1499  224950    4   321.4       2725.       1466.       8542.    
    1500  225000    4   86.58       2132.       2051.       8490.    
    1501  225050    4   312.0       2202.       1800.       8638.    
    1502  225100    4   375.6       2280.       1679.       8750.    
    1503  225150    4   448.4       2562.       1916.       8751.    
    1504  225200    4   598.1       2564.       1799.       8546.    
    1505  225250    4   710.5       2047.       1474.       8415.    
    1506  225300    4   671.7       2732.       1299.       8407.    
    1507  225350    4   563.1       2761.       1759.       8406.    
    1508  225400    4   412.1       3098.       1736.       8475.    
    1509  225450    4   244.0       3017.       1688.       8769.    
    1510  225500    4   323.6       3268.       1483.       8267.    
    1511  225550    4   618.1       3038.       1686.       8331.    
    1512  225600    4   296.7       2942.       2058.       8762.    
    1513  225650    4   805.4       2972.       1798.       8518.    
    1514  225700    4   526.5       3415.       1205.       8435.    
    1515  225750    4   320.0       4377.       1086.       8682.    
    1516  225800    4   422.7       5004.       624.1       8398.    
    1517  225850    4   321.2       4120.       401.9       8618.    
    1518  225900    4   335.1       3516.       226.5       8510.    
    1519  225950    4   283.0       5427.       341.2       8393.    
    1520  226000    4   358.5       4824.       439.5       8728.    
    1521  226050    4   507.4       4291.       528.4       8251.    
    1522  226100    4   348.2       3580.       1144.       8491.    
    1523  226150    4   738.7       2784.       1662.       8605.    
    1524  226200    4   288.6       3426.       1519.       8659.    
    1525  226250    4   441.5       2382.       2104.       8509.    
    1526  226300    4   753.2       2068.       2101.       8571.    
    1527  226350    4   813.6       2053.       2059.       8494.    
    1528  226400    4   623.2       2215.       2027.       8472.    
    1529  226450    4   520.3       3252.       1787.       8736.    
    1530  226500    4   545.9       2954.       1798.       8582.    
    1531  226550    4   512.8       1890.       2215.       8411.    
    1532  226600    4   513.8       1446.       3188.       8462.    
    1533  226650    4   555.4       1622.       2343.       8679.    
    1534  226700    4   384.6       1762.       1717.       8603.    
    1535  226750    4   541.6       2063.       2443.       8668.    
    1536  226800    4   603.6       2037.       2358.       8564.    
    1537  226850    4   307.1       2129.       1927.       8302.    
    1538  226900    4   386.5       2193.       2283.       8406.    
    1539  226950    4   609.7       1453.       2319.       8402.    
    1540  227000    4   673.4       1522.       1733.       8401.    
    1541  227050    4   451.3       2065.       2217.       8613.    
    1542  227100    4   449.1       2252.       1965.       8763.    
    1543  227150    4   456.2       2730.       1446.       8544.    
    1544  227200    4   600.3       2953.       1203.       8513.    
    1545  227250    4   447.9       3447.       992.2       8624.    
    1546  227300    4   710.9       3268.       902.3       8411.    
    1547  227350    4   352.3       3285.       1169.       8244.    
    1548  227400    4   180.3       2832.       1772.       8461.    
    1549  227450    4   126.8       3471.       2005.       8462.    
    1550  227500    4   371.8       1797.       1688.       8442.    
    1551  227550    4   654.9       2251.       2260.       8419.    
    1552  227600    4   264.1       1946.       2140.       8445.    
    1553  227650    4   281.9       1560.       2335.       8512.    
    1554  227700    4   218.3       2438.       1905.       8371.    
    1555  227750    4   184.4       2229.       2029.       8395.    
    1556  227800    4   738.8       2409.       2253.       8361.    
    1557  227850    4   605.8       2524.       1561.       8450.    
    1558  227900    4   395.0       2212.       1704.       8558.    
    1559  227950    4   252.0       2407.       1682.       8684.    
    1560  228000    4   836.0       2379.       2227.       8540.    
    1561  228050    4   606.4       1921.       1683.       8691.    
    1562  228100    4   566.1       1803.       1894.       8768.    
    1563  228150    4   946.5       1928.       1709.       8608.    
    1564  228200    4   853.5       2046.       1794.       8563.    
    1565  228250    4   823.7       2479.       1860.       8624.    
    1566  228300    4   554.2       2599.       1495.       8566.    
    1567  228350    4   513.1       2720.       1245.       8550.    
    1568  228400    4   452.2       2692.       1263.       8537.    
    1569  228450    4   751.7       2921.       1605.       8418.    
    1570  228500    4   628.5       2304.       1599.       8472.    
    1571  228550    4   571.0       2806.       1701.       8548.    
    1572  228600    4   676.8       2675.       1431.       8662.    
    1573  228650    4   291.7       3087.       1462.       8659.    
    1574  228700    4   320.4       3461.       1515.       8869.    
    1575  228750    4   351.8       3800.       1188.       8434.    
    1576  228800    4   618.5       3156.       1318.       8519.    
    1577  228850    4   353.8       2844.       1615.       8420.    
    1578  228900    4   573.4       2865.       1226.       8420.    
    1579  228950    4   230.1       2717.       1850.       8577.    
    1580  229000    4   178.3       3181.       1430.       8622.    
    1581  229050    4   253.8       3336.       974.2       8541.    
    1582  229100    4   697.1       3358.       1314.       8419.    
    1583  229150    4   1040.       2839.       1751.       8344.    
    1584  229200    4   406.4       2075.       1787.       8658.    
    1585  229250    4   195.4       1887.       2339.       8595.    
    1586  229300    4   614.6       1778.       2553.       8451.    
    1587  229350    4   715.6       2262.       2211.       8720.    
    1588  229400    4   735.4       2388.       2103.       8415.    
    1589  229450    4   831.9       2119.       1440.       8320.    
    1590  229500    4   699.0       1938.       2286.       8335.    
    1591  229550    4   772.2       1760.       2292.       8603.    
    1592  229600    4   737.6       2423.       1822.       8412.    
    1593  229650    4   756.3       2495.       2025.       8554.    
    1594  229700    4   737.9       2230.       1795.       8589.    
    1595  229750    4   488.0       1660.       1970.       8389.    
    1596  229800    4   595.3       1465.       1971.       8844.    
    1597  229850    4   725.9       1702.       2324.       8398.    
    1598  229900    4   383.8       1784.       2232.       8392.    
    1599  229950    4   423.3       2193.       2034.       8149.    
    1600  230000    4   493.4       2763.       1782.       8530.    
    1601  230050    4   268.3       2717.       2071.       8747.    
    1602  230100    4   577.3       1987.       1816.       8624.    
    1603  230150    4   682.1       2042.       2496.       8509.    
    1604  230200    4   481.1       2162.       2432.       8538.    
    1605  230250    4   263.6       2913.       1797.       8523.    
    1606  230300    4   510.5       2418.       1693.       8569.    
    1607  230350    4   666.8       2630.       1954.       8743.    
    1608  230400    4   383.6       2965.       1761.       8297.    
    1609  230450    4   333.2       2510.       2093.       8624.    
    1610  230500    4   329.7       2043.       2518.       8163.    
    1611  230550    4   739.5       2235.       1942.       8606.    
    1612  230600    4   483.6       2234.       1960.       8464.    
    1613  230650    4   822.2       1797.       2061.       8491.    
    1614  230700    4   1166.       1619.       2949.       8558.    
    1615  230750    4   633.0       1905.       1741.       8650.    
    1616  230800    4   710.5       3200.       1652.       8348.    
    1617  230850    4   649.8       1858.       2247.       8214.    
    1618  230900    4   591.3       2339.       1632.       8471.    
    1619  230950    4   362.2       2970.       1393.       8342.    
    1620  231000    4   268.8       3191.       1017.       8483.    
    1621  231050    4   109.2       2907.       1290.       8629.    
    1622  231100    4   138.6       3046.       1958.       8438.    
    1623  231150    4   226.7       3928.       1521.       8755.    
    1624  231200    4   411.6       2726.       1746.       8541.    
    1625  231250    4   801.1       2752.       1806.       8560.    
    1626  231300    4   834.2       2507.       1193.       8233.    
    1627  231350    4   679.7       2330.       2289.       8512.    
    1628  231400    4   996.0       1886.       2001.       8260.    
    1629  231450    4   752.2       1577.       2204.       8419.    
    1630  231500    4   944.7       1629.       1984.       8624.    
    1631  231550    4   339.1       2431.       1761.       8520.    
    1632  231600    4   49.53       2930.       1761.       8617.    
    1633  231650    4   276.2       2580.       2076.       8604.    
    1634  231700    4   418.4       2362.       1528.       8304.    
    1635  231750    4   421.9       1963.       1797.       8507.    
    1636  231800    4   847.4       2197.       1707.       8337.    
    1637  231850    4   566.8       3084.       2243.       8398.    
    1638  231900    4   936.0       3699.       956.5       8497.    
    1639  231950    4   903.3       3205.       1239.       8424.    
    1640  232000    4   501.7       3623.       1153.       8638.    
    1641  232050    4   502.8       3414.       1261.       8666.    
    1642  232100    4   477.7       3662.       1012.       8673.    
    1643  232150    4   564.5       3344.       1168.       8202.    
    1644  232200    4   770.0       2165.       1679.       8310.    
    1645  232250    4   514.0       2701.       1911.       8641.    
    1646  232300    4   427.7       2732.       1900.       8535.    
    1647  232350    4   462.1       2860.       1949.       8523.    
    1648  232400    4   208.1       3438.       1852.       8653.    
    1649  232450    4   391.0       3361.       1476.       8724.    
    1650  232500    4   282.2       2406.       1813.       8627.    
    1651  232550    4   330.5       2450.       1914.       8415.    
    1652  232600    4   499.3       3071.       1524.       8484.    
    1653  232650    4   560.9       2816.       1371.       8550.    
    1654  232700    4   478.8       2431.       1989.       8547.    
    1655  232750    4   134.6       2896.       1966.       8521.    
    1656  232800    4   548.5       2837.       2073.       8354.    
    1657  232850    4   267.8       3260.       1834.       8156.    
    1658  232900    4   360.2       4525.       808.7       8173.    
    1659  232950    4   360.2       5529.       493.4       8548.    
    1660  233000    4   743.3       4905.       470.0       8352.    
    1661  233050    4   572.7       3822.       642.1       8554.    
    1662  233100    4   494.0       4292.       617.9       8524.    
    1663  233150    4   587.1       3109.       1011.       8545.    
    1664  233200    4   467.1       4033.       772.4       8861.    
    1665  233250    4   483.7       4097.       1106.       8651.    
    1666  233300    4   594.5       3319.       1424.       8486.    
    1667  233350    4   491.8       3505.       1241.       8526.    
    1668  233400    4   711.0       3605.       1603.       8622.    
    1669  233450    4   312.1       3662.       1043.       8570.    
    1670  233500    4   1025.       2928.       933.8       8581.    
    1671  233550    4   778.7       3063.       1274.       8511.    
    1672  233600    4   1071.       2424.       1605.       8534.    
    1673  233650    4   496.0       3691.       1758.       8452.    
    1674  233700    4   1086.       2449.       2005.       8366.    
    1675  233750    4   1038.       1760.       1628.       8517.    
    1676  233800    4   741.0       1905.       1435.       8534.    
    1677  233850    4   608.7       3764.       1339.       8318.    
    1678  233900    4   547.5       3798.       933.7       8470.    
    1679  233950    4   856.5       2436.       1639.       8653.    
    1680  234000    4   430.1       2850.       2185.       8735.    
    1681  234050    4   1021.       3177.       1532.       8537.    
    1682  234100    4   510.6       2460.       1483.       8484.    
    1683  234150    4   1168.       2600.       1678.       8653.    
    1684  234200    4   1259.       1935.       1967.       8542.    
    1685  234250    4   710.8       2354.       2022.       8603.    
    1686  234300    4   560.7       2437.       2046.       8649.    
    1687  234350    4   740.4       2893.       1280.       8679.    
    1688  234400    4   633.0       2436.       1393.       8390.    
    1689  234450    4   762.5       2383.       1437.       8365.    
    1690  234500    4   268.1       3518.       1457.       8515.    
    1691  234550    4   476.0       2968.       1411.       8540.    
    1692  234600    4   395.2       3087.       1350.       8559.    
    1693  234650    4   1161.       2815.       957.5       8668.    
    1694  234700    4   442.5       2907.       1156.       8494.    
    1695  234750    4   717.4       3300.       1132.       8598.    
    1696  234800    4   859.9       2595.       1798.       8530.    
    1697  234850    4   546.1       2575.       1240.       8596.    
    1698  234900    4   413.6       2347.       1383.       8521.    
    1699  234950    4   289.5       3783.       1312.       8662.    
    1700  235000    4   1188.       2586.       950.7       8513.    
    1701  235050    4   1195.       2766.       1610.       8252.    
    1702  235100    4   444.7       2744.       1829.       8328.    
    1703  235150    4   381.1       2090.       2018.       8739.    
    1704  235200    4   639.6       1808.       2281.       8348.    
    1705  235250    4   350.6       1965.       2364.       8563.    
    1706  235300    4   448.5       1453.       2716.       8401.    
    1707  235350    4   799.5       1522.       2478.       8615.    
    1708  235400    4   670.1       1510.       1810.       8636.    
    1709  235450    4   929.3       1530.       2095.       8563.    
    1710  235500    4   776.7       2032.       2268.       8373.    
    1711  235550    4   547.6       2385.       1708.       8383.    
    1712  235600    4   374.7       2803.       2117.       8449.    
    1713  235650    4   533.0       2081.       1838.       8814.    
    1714  235700    4   579.2       2564.       1548.       8597.    
    1715  235750    4   372.6       3012.       1360.       8441.    
    1716  235800    4   386.1       2913.       1269.       8454.    
    1717  235850    4   264.9       3370.       935.1       8511.    
    1718  235900    4   465.6       4025.       976.3       8561.    
    1719  235950    4   341.6       4447.       741.1       8421.    
    1720  236000    4   704.7       3288.       937.0       8313.    
    1721  236050    4   662.9       2684.       1383.       8671.    
    1722  236100    4   495.1       3126.       1222.       8890.    
    1723  236150    4   854.9       3244.       1195.       8459.    
    1724  236200    4   163.1       3092.       1461.       8590.    
    1725  236250    4   459.1       3717.       1350.       8580.    
    1726  236300    4   350.3       2885.       1979.       8599.    
    1727  236350    4   800.6       2496.       2474.       8532.    
    1728  236400    4   239.9       2497.       2114.       8393.    
    1729  236450    4   711.6       2777.       2584.       8127.    
    1730  236500    4   383.6       2841.       2432.       8408.    
    1731  236550    4   777.6       2217.       1689.       8638.    
    1732  236600    4   834.2       2976.       1962.       8549.    
    1733  236650    4   1013.       2122.       2121.       8551.    
    1734  236700    4   713.5       2308.       1829.       8674.    
    1735  236750    4   584.2       2120.       1558.       8344.    
    1736  236800    4   504.4       2053.       2408.       8391.    
    1737  236850    4   478.9       2235.       1487.       8511.    
    1738  236900    4   519.9       2849.       1564.       8779.    
    1739  236950    4   496.5       3409.       1293.       8528.    
    1740  237000    4   378.7       3185.       1283.       8815.    
    1741  237050    4   688.0       4106.       1018.       8831.    
    1742  237100    4   599.3       3850.       801.4       8322.    
    1743  237150    4   467.9       4391.       625.7       8641.    
    1744  237200    4   220.5       3414.       1174.       8505.    
    1745  237250    4   642.8       3362.       943.4       8426.    
    1746  237300    4   883.6       2574.       1426.       8421.    
    1747  237350    4   616.5       3924.       1131.       8780.    
    1748  237400    4   327.4       3274.       946.8       8295.    
    1749  237450    4   463.4       3012.       1378.       8679.    
    1750  237500    4   428.8       2662.       1453.       8539.    
    1751  237550    4   335.3       2756.       1806.       8766.    
    1752  237600    4   520.3       2812.       1762.       8369.    
    1753  237650    4   371.3       2206.       2242.       8696.    
    1754  237700    4   671.6       2500.       1815.       8621.    
    1755  237750    4   935.0       1927.       2020.       8690.    
    1756  237800    4   932.8       2064.       1761.       8314.    
    1757  237850    4   794.2       2195.       1678.       8639.    
    1758  237900    4   375.8       3001.       2073.       8447.    
    1759  237950    4   778.4       2073.       2252.       8353.    
    1760  238000    4   884.4       2259.       1800.       8824.    
    1761  238050    4   1091.       2371.       1562.       8432.    
    1762  238100    4   450.4       3033.       1430.       8191.    
    1763  238150    4   476.9       2339.       1599.       8796.    
    1764  238200    4   334.1       2157.       1641.       8781.    
    1765  238250    4   739.1       2259.       1597.       8528.    
    1766  238300    4   987.2       3558.       1411.       8222.    
    1767  238350    4   614.5       2711.       1313.       8525.    
    1768  238400    4   261.2       2521.       1641.       8637.    
    1769  238450    4   370.4       2642.       1703.       8597.    
    1770  238500    4   561.5       2312.       2309.       8435.    
    1771  238550    4   293.1       2627.       1659.       8398.    
    1772  238600    4   539.2       2082.       1889.       8443.    
    1773  238650    4   762.8       2091.       2004.       8645.    
    1774  238700    4   709.8       1865.       2374.       8453.    
    1775  238750    4   694.5       2034.       1704.       8549.    
    1776  238800    4   710.6       2029.       2207.       8887.    
    1777  238850    4   285.5       1834.       2261.       8360.    
    1778  238900    4   281.5       1703.       2843.       8364.    
    1779  238950    4   460.6       2334.       2429.       8429.    
    1780  239000    4   381.1       3021.       1877.       8447.    
    1781  239050    4   1056.       2971.       1981.       8582.    
    1782  239100    4   300.4       2679.       1566.       8641.    
    1783  239150    4   219.5       2897.       1650.       8848.    
    1784  239200    4   657.5       2902.       1520.       8431.    
    1785  239250    4   229.5       2835.       1428.       8741.    
    1786  239300    4   663.0       2808.       1807.       8291.    
    1787  239350    4   555.6       2218.       1784.       8790.    
    1788  239400    4   854.3       2045.       2469.       8559.    
    1789  239450    4   775.5       1982.       2258.       8366.    
    1790  239500    4   348.7       2435.       1764.       8585.    
    1791  239550    4   608.1       2857.       1819.       8598.    
    1792  239600    4   286.0       2761.       1946.       8410.    
    1793  239650    4   278.8       2229.       1997.       8451.    
    1794  239700    4   340.4       2855.       1646.       8693.    
    1795  239750    4   542.2       2620.       2022.       8775.    
    1796  239800    4   364.4       2040.       2183.       8552.    
    1797  239850    4   201.6       1803.       2564.       8649.    
    1798  239900    4   705.1       2249.       2238.       8376.    
    1799  239950    4   1111.       1849.       2294.       8689.    
    1800  240000    4   492.6       2463.       1485.       8627.    
    1801  240050    4   275.6       3144.       1585.       8517.    
    1802  240100    4   350.2       2765.       1205.       8535.    
    1803  240150    4   484.7       3437.       1397.       8566.    
    1804  240200    4   849.8       2468.       1569.       8398.    
    1805  240250    4   713.1       2247.       2289.       8234.    
    1806  240300    4   734.2       2165.       1913.       8412.    
    1807  240350    4   381.5       2823.       1532.       8493.    
    1808  240400    4   825.7       3141.       1819.       8597.    
    1809  240450    4   959.8       1968.       2154.       8669.    
    1810  240500    4   798.3       1897.       2230.       8739.    
    1811  240550    4   523.1       1702.       2255.       8214.    
    1812  240600    4   584.3       2239.       2200.       8548.    
    1813  240650    4   510.4       1541.       2102.       8818.    
    1814  240700    4   140.1       2354.       2094.       8509.    
    1815  240750    4   536.8       2456.       2381.       8682.    
    1816  240800    4   389.4       2295.       1358.       8630.    
    1817  240850    4   488.5       3113.       1518.       8339.    
    1818  240900    4   746.8       3288.       1638.       8294.    
    1819  240950    4   626.8       2769.       1499.       8338.    
    1820  241000    4   295.5       2297.       1969.       8448.    
    1821  241050    4   351.7       2146.       1631.       8341.    
    1822  241100    4   275.5       2214.       2077.       8505.    
    1823  241150    4   473.5       2244.       2177.       8478.    
    1824  241200    4   382.6       2454.       1537.       8637.    
    1825  241250    4   518.2       3756.       1123.       8714.    
    1826  241300    4   468.0       3653.       1221.       8329.    
    1827  241350    4   448.1       2829.       1559.       8528.    
    1828  241400    4   664.9       2451.       1956.       8566.    
    1829  241450    4   450.3       2361.       1641.       8574.    
    1830  241500    4   334.8       2698.       1508.       8446.    
    1831  241550    4   359.8       2949.       1331.       8490.    
    1832  241600    4   333.2       2600.       1805.       8510.    
    1833  241650    4   412.8       2343.       1889.       8493.    
    1834  241700    4   953.3       2468.       1351.       8767.    
    1835  241750    4   790.8       2564.       1795.       8518.    
    1836  241800    4   446.6       2799.       1508.       8463.    
    1837  241850    4   690.4       2819.       1957.       8480.    
    1838  241900    4   904.7       2903.       1921.       8500.    
    1839  241950    4   277.5       2976.       1325.       8440.    
    1840  242000    4   362.2       3168.       1431.       8547.    
    1841  242050    4   559.6       3477.       1386.       8415.    
    1842  242100    4   230.5       2565.       1884.       8740.    
    1843  242150    4   323.6       2366.       2082.       8660.    
    1844  242200    4   784.4       2063.       2291.       8558.    
    1845  242250    4   235.4       1997.       2858.       8318.    
    1846  242300    4   359.4       1966.       2647.       8357.    
    1847  242350    4   408.6       2143.       2786.       8520.    
    1848  242400    4   299.8       2900.       2142.       8824.    
    1849  242450    4   735.4       2446.       1805.       8291.    
    1850  242500    4   609.5       1615.       2636.       8653.    
    1851  242550    4   441.7       1063.       3217.       8482.    
    1852  242600    4   952.4       944.6       2588.       8659.    
    1853  242650    4   958.9       1836.       2013.       8301.    
    1854  242700    4   351.9       2053.       2545.       8509.    
    1855  242750    4   539.7       2053.       2521.       8757.    
    1856  242800    4   688.7       2337.       2144.       8618.    
    1857  242850    4   710.6       2122.       1558.       8484.    
    1858  242900    4   623.9       2771.       1634.       8300.    
    1859  242950    4   597.4       2848.       1713.       8489.    
    1860  243000    4   234.4       2764.       1299.       8695.    
    1861  243050    4   645.6       2719.       1523.       8353.    
    1862  243100    4   577.6       2249.       1430.       8252.    
    1863  243150    4   504.0       2652.       1866.       8612.    
    1864  243200    4   587.3       2393.       2270.       8540.    
    1865  243250    4   471.1       2008.       2528.       8517.    
    1866  243300    4   901.4       2099.       2422.       8469.    
    1867  243350    4   823.4       1874.       2469.       8631.    
    1868  243400    4   560.7       2213.       1987.       8725.    
    1869  243450    4   317.7       2400.       1929.       8794.    
    1870  243500    4   456.2       2729.       2336.       8538.    
    1871  243550    4   224.0       2173.       2243.       8283.    
    1872  243600    4   272.8       2319.       2543.       8546.    
    1873  243650    4   229.8       2503.       1780.       8485.    
    1874  243700    4   348.9       3014.       1625.       8456.    
    1875  243750    4   353.3       2703.       1507.       8648.    
    1876  243800    4   275.1       3413.       1097.       8767.    
    1877  243850    4   710.0       4184.       889.3       8490.    
    1878  243900    4   944.8       3580.       1448.       8390.    
    1879  243950    4   295.7       2330.       1692.       8597.    
    1880  244000    4   1101.       2228.       2035.       8308.    
    1881  244050    4   672.0       2453.       1413.       8410.    
    1882  244100    4   377.1       3359.       1105.       8440.    
    1883  244150    4   698.2       3768.       1017.       8426.    
    1884  244200    4   579.1       3837.       917.8       8391.    
    1885  244250    4   442.4       3607.       1145.       8527.    
    1886  244300    4   792.4       2634.       1681.       8455.    
    1887  244350    4   385.3       2973.       1653.       8441.    
    1888  244400    4   572.9       2866.       1451.       8832.    
    1889  244450    4   446.7       2521.       1655.       8723.    
    1890  244500    4   653.5       2613.       1550.       8528.    
    1891  244550    4   1081.       2708.       2020.       8442.    
    1892  244600    4   603.1       2602.       1843.       8547.    
    1893  244650    4   291.0       2841.       1899.       8273.    
    1894  244700    4   236.3       2193.       2016.       8518.    
    1895  244750    4   359.3       2188.       2118.       8578.    
    1896  244800    4   308.0       2630.       1564.       8731.    
    1897  244850    4   879.6       2426.       1614.       8565.    
    1898  244900    4   794.0       2574.       1475.       8753.    
    1899  244950    4   776.3       2531.       1692.       8462.    
    1900  245000    4   666.0       2403.       2387.       8429.    
    1901  245050    4   773.1       1993.       2699.       8667.    
    1902  245100    4   1031.       2147.       2463.       8638.    
    1903  245150    4   765.6       2141.       2517.       8450.    
    1904  245200    4   569.5       1664.       2380.       8316.    
    1905  245250    4   463.6       2056.       2276.       8711.    
    1906  245300    4   427.2       1749.       2544.       8627.    
    1907  245350    4   725.0       1401.       2894.       8430.    
    1908  245400    4   588.0       1583.       2370.       8169.    
    1909  245450    4   450.5       1408.       2653.       8384.    
    1910  245500    4   308.1       1486.       2653.       8732.    
    1911  245550    4   471.8       1442.       1836.       8364.    
    1912  245600    4   726.7       2132.       2073.       8383.    
    1913  245650    4   683.8       1662.       1914.       8450.    
    1914  245700    4   808.2       1881.       2567.       8555.    
    1915  245750    4   495.9       2123.       2583.       8623.    
    1916  245800    4   233.3       1534.       2503.       8640.    
    1917  245850    4   753.7       1186.       2032.       8527.    
    1918  245900    4   1502.       1432.       2395.       8357.    
    1919  245950    4   433.5       1927.       2461.       8450.    
    1920  246000    4   373.3       1839.       2414.       8399.    
    1921  246050    4   811.6       1610.       2413.       8506.    
    1922  246100    4   258.6       1559.       2803.       8393.    
    1923  246150    4   366.3       1394.       1858.       8910.    
    1924  246200    4   611.8       2573.       1548.       8356.    
    1925  246250    4   268.2       3146.       1916.       8642.    
    1926  246300    4   394.0       2662.       2246.       8418.    
    1927  246350    4   328.6       2374.       1583.       8678.    
    1928  246400    4   475.1       1592.       2054.       8298.    
    1929  246450    4   869.4       1351.       2101.       8538.    
    1930  246500    4   517.5       1738.       2042.       8698.    
    1931  246550    4   794.8       1907.       1889.       8719.    
    1932  246600    4   702.1       1791.       2434.       8698.    
    1933  246650    4   595.7       1629.       2731.       8536.    
    1934  246700    4   325.6       1705.       2475.       8403.    
    1935  246750    4   108.0       1475.       2667.       8407.    
    1936  246800    4   72.75       1751.       2166.       8549.    
    1937  246850    4   13.84       1546.       2656.       8495.    
    1938  246900    4   10.47       1947.       2238.       8509.    
    1939  246950    4   4.084       2071.       2996.       8531.    
    1940  247000    4   29.88       2244.       2322.       8696.    
    1941  247050    4   111.4       3161.       1866.       8644.    
    1942  247100    4   641.2       2158.       2119.       8401.    
    1943  247150    4   856.3       1935.       1750.       8476.    
    1944  247200    4   584.8       2835.       1654.       8561.    
    1945  247250    4   789.3       2535.       1818.       8747.    
    1946  247300    4   911.2       2615.       1184.       8483.    
    1947  247350    4   580.4       3324.       1147.       8506.    
    1948  247400    4   380.0       3652.       1413.       8342.    
    1949  247450    4   543.6       3274.       1318.       8802.    
    1950  247500    4   839.3       2704.       1947.       8218.    
    1951  247550    4   512.5       2309.       1260.       8759.    
    1952  247600    4   467.4       2559.       1267.       8380.    
    1953  247650    4   897.7       3162.       1240.       8656.    
    1954  247700    4   502.0       2517.       1995.       8755.    
    1955  247750    4   369.5       2613.       2062.       8478.    
    1956  247800    4   489.3       2051.       2191.       8410.    
    1957  247850    4   351.7       2234.       1878.       8784.    
    1958  247900    4   782.4       1716.       1907.       8546.    
    1959  247950    4   635.1       1736.       2443.       8597.    
    1960  248000    4   183.4       1974.       2248.       8618.    
    1961  248050    4   612.8       2149.       2434.       8250.    
    1962  248100    4   780.0       2068.       1813.       8454.    
    1963  248150    4   522.7       2858.       1378.       8431.    
    1964  248200    4   462.4       2495.       2363.       8800.    
    1965  248250    4   662.4       1986.       2031.       8549.    
    1966  248300    4   462.6       2456.       2129.       8565.    
    1967  248350    4   238.1       2549.       2085.       8390.    
    1968  248400    4   635.8       3193.       1694.       8663.    
    1969  248450    4   345.1       2258.       2301.       8275.    
    1970  248500    4   398.0       2674.       2071.       8421.    
    1971  248550    4   494.2       2196.       1853.       8593.    
    1972  248600    4   882.0       3064.       1720.       8542.    
    1973  248650    4   644.8       2500.       1534.       8416.    
    1974  248700    4   479.6       2239.       1922.       8586.    
    1975  248750    4   615.7       2161.       2313.       8532.    
    1976  248800    4   651.5       1665.       2574.       8518.    
    1977  248850    4   216.4       1710.       2978.       8301.    
    1978  248900    4   429.4       1584.       2434.       8594.    
    1979  248950    4   353.7       1140.       2810.       8350.    
    1980  249000    4   600.9       1203.       2448.       8450.    
    1981  249050    4   446.0       1751.       2526.       8554.    
    1982  249100    4   771.2       1440.       2202.       8470.    
    1983  249150    4   564.4       1569.       3034.       8571.    
    1984  249200    4   518.1       1755.       2355.       8415.    
    1985  249250    4   175.3       1941.       2522.       8403.    
    1986  249300    4   247.6       1884.       2943.       8819.    
    1987  249350    4   259.9       1943.       2345.       8325.    
    1988  249400    4   321.2       2045.       2735.       8814.    
    1989  249450    4   792.2       1646.       2740.       8267.    
    1990  249500    4   1030.       1589.       2501.       8690.    
    1991  249550    4   692.4       1939.       2250.       8777.    
    1992  249600    4   475.6       2575.       1991.       8484.    
    1993  249650    4   627.0       1903.       2281.       8360.    
    1994  249700    4   770.7       2025.       2148.       8595.    
    1995  249750    4   353.7       2806.       1587.       8619.    
    1996  249800    4   290.6       2157.       2114.       8675.    
    1997  249850    4   1097.       1955.       1855.       8496.    
    1998  249900    4   415.3       2808.       1712.       8758.    
    1999  249950    4   333.0       2580.       1933.       8825.    
    2000  250000    4   150.5       2261.       2920.       8555.    
    2001  250050    4   243.3       2114.       2084.       8658.    
    2002  250100    4   712.3       1858.       2463.       8617.    
    2003  250150    4   460.4       1317.       3129.       8318.    
    2004  250200    4   633.9       1250.       3172.       8437.    
    2005  250250    4   664.5       1203.       2601.       8620.    
    2006  250300    4   637.8       1492.       2363.       8612.    
    2007  250350    4   742.7       1603.       2031.       8387.    
    2008  250400    4   865.1       2645.       1660.       8453.    
    2009  250450    4   388.6       2915.       1330.       8654.    
    2010  250500    4   891.0       2956.       1232.       8331.    
    2011  250550    4   979.0       2622.       1069.       8714.    
    2012  250600    4   733.8       2751.       1257.       8628.    
    2013  250650    4   620.0       2812.       1475.       8596.    
    2014  250700    4   471.5       3237.       1239.       8465.    
    2015  250750    4   223.9       3957.       1186.       8772.    
    2016  250800    4   150.9       3192.       1619.       8287.    
    2017  250850    4   678.5       2411.       1752.       8503.    
    2018  250900    4   435.6       2957.       1805.       8520.    
    2019  250950    4   649.1       3408.       1350.       8516.    
    2020  251000    4   395.0       2802.       1420.       8365.    
    2021  251050    4   691.6       2792.       2148.       8368.    
    2022  251100    4   411.7       2632.       2032.       8649.    
    2023  251150    4   934.0       2367.       1829.       8529.    
    2024  251200    4   975.4       2532.       1753.       8586.    
    2025  251250    4   534.0       2220.       2239.       8625.    
    2026  251300    4   485.5       1840.       2095.       8458.    
    2027  251350    4   908.9       1621.       2106.       8684.    
    2028  251400    4   355.1       1684.       1925.       8825.    
    2029  251450    4   281.6       1638.       3051.       8520.    
    2030  251500    4   546.3       1732.       2536.       8373.    
    2031  251550    4   597.2       2369.       1746.       8607.    
    2032  251600    4   509.7       2649.       1430.       8414.    
    2033  251650    4   866.3       2949.       1904.       8609.    
    2034  251700    4   314.7       2823.       1607.       8564.    
    2035  251750    4   774.9       2131.       2032.       8483.    
    2036  251800    4   609.3       2604.       1522.       8793.    
    2037  251850    4   542.0       3617.       1294.       8595.    
    2038  251900    4   897.4       2962.       1502.       8676.    
    2039  251950    4   256.2       2802.       1268.       8432.    
    2040  252000    4   311.2       2386.       1702.       8872.    
    2041  252050    4   640.9       2840.       1722.       8549.    
    2042  252100    4   680.5       2248.       1849.       8511.    
    2043  252150    4   286.1       2164.       2108.       8481.    
    2044  252200    4   548.5       2440.       2064.       8705.    
    2045  252250    4   514.5       3244.       1898.       8564.    
    2046  252300    4   581.0       2808.       1424.       8414.    
    2047  252350    4   314.3       3291.       1638.       8364.    
    2048  252400    4   391.0       3458.       1391.       8342.    
    2049  252450    4   628.6       2999.       1265.       8504.    
    2050  252500    4   865.1       3185.       1447.       8493.    
    2051  252550    4   840.9       2979.       2141.       8885.    
    2052  252600    4   562.9       2474.       2164.       8401.    
    2053  252650    4   481.0       1941.       2224.       8311.    
    2054  252700    4   389.9       1772.       2089.       8510.    
    2055  252750    4   768.2       1669.       2505.       8402.    
    2056  252800    4   791.3       2358.       1788.       8673.    
    2057  252850    4   644.9       1635.       2072.       8359.    
    2058  252900    4   530.3       1083.       3188.       8558.    
    2059  252950    4   428.1       1299.       2955.       8574.    
    2060  253000    4   609.4       2101.       2634.       8698.    
    2061  253050    4   586.2       1361.       1861.       8415.    
    2062  253100    4   511.0       1677.       2414.       8726.    
    2063  253150    4   194.2       1339.       2429.       8640.    
    2064  253200    4   383.9       1411.       3110.       8616.    
    2065  253250    4   553.6       2330.       2215.       8262.    
    2066  253300    4   463.0       2173.       2286.       8447.    
    2067  253350    4   692.2       2457.       1673.       8276.    
    2068  253400    4   734.6       3074.       1466.       8436.    
    2069  253450    4   717.2       2370.       1521.       8408.    
    2070  253500    4   397.7       2690.       1838.       8477.    
    2071  253550    4   522.3       2452.       2072.       8781.    
    2072  253600    4   327.5       3018.       1567.       8799.    
    2073  253650    4   359.3       2947.       1151.       8446.    
    2074  253700    4   374.9       3065.       1094.       8563.    
    2075  253750    4   568.3       3212.       1215.       8544.    
    2076  253800    4   616.7       2424.       1501.       8662.    
    2077  253850    4   859.5       2865.       1685.       8399.    
    2078  253900    4   338.1       2892.       1089.       8315.    
    2079  253950    4   730.3       3144.       1265.       9020.    
    2080  254000    4   251.4       2996.       980.3       8622.    
    2081  254050    4   389.9       3379.       839.0       8550.    
    2082  254100    4   894.2       3584.       1267.       8585.    
    2083  254150    4   474.0       3442.       1375.       8564.    
    2084  254200    4   493.7       3951.       956.8       8360.    
    2085  254250    4   314.0       4721.       1167.       8620.    
    2086  254300    4   535.3       3973.       1231.       8580.    
    2087  254350    4   333.5       3862.       1336.       8661.    
    2088  254400    4   364.2       3374.       1030.       8332.    
    2089  254450    4   155.5       4366.       1032.       8670.    
    2090  254500    4   313.5       4772.       729.5       8526.    
    2091  254550    4   956.3       3784.       758.8       8486.    
    2092  254600    4   573.3       3635.       1086.       8702.    
    2093  254650    4   416.3       3585.       647.2       8818.    
    2094  254700    4   549.3       4333.       658.2       8593.    
    2095  254750    4   516.9       4706.       621.8       8305.    
    2096  254800    4   570.7       4203.       594.5       8520.    
    2097  254850    4   622.6       3332.       882.6       8484.    
    2098  254900    4   378.2       3956.       1136.       8378.    
    2099  254950    4   710.8       3233.       1096.       8857.    
    2100  255000    4   797.6       2782.       1255.       8470.    
    2101  255050    4   441.5       4046.       1319.       8587.    
    2102  255100    4   663.1       3442.       1024.       8229.    
    2103  255150    4   611.6       3806.       890.8       8526.    
    2104  255200    4   1208.       2263.       1252.       8812.    
    2105  255250    4   666.3       2724.       1445.       8080.    
    2106  255300    4   544.4       2493.       1302.       8771.    
    2107  255350    4   290.1       3244.       1556.       8569.    
    2108  255400    4   247.8       3028.       1708.       8531.    
    2109  255450    4   161.8       3727.       1591.       8480.    
    2110  255500    4   206.1       3129.       1969.       8430.    
    2111  255550    4   717.0       2956.       1826.       8465.    
    2112  255600    4   1148.       2777.       1779.       8281.    
    2113  255650    4   468.1       3154.       1681.       8439.    
    2114  255700    4   788.4       2840.       1606.       8412.    
    2115  255750    4   446.8       2955.       1771.       8478.    
    2116  255800    4   497.4       2751.       1811.       8640.    
    2117  255850    4   456.7       2889.       1355.       8342.    
    2118  255900    4   567.5       2808.       1454.       8647.    
    2119  255950    4   634.8       2256.       2108.       8233.    
    2120  256000    4   692.2       1792.       2315.       8805.    
    2121  256050    4   932.4       1487.       1751.       8802.    
    2122  256100    4   448.3       1877.       2060.       8556.    
    2123  256150    4   469.5       2691.       1847.       8585.    
    2124  256200    4   217.9       2299.       2480.       8384.    
    2125  256250    4   461.6       2529.       1774.       8332.    
    2126  256300    4   521.6       2129.       1784.       8400.    
    2127  256350    4   291.1       2002.       2498.       8410.    
    2128  256400    4   301.8       2239.       2119.       8439.    
    2129  256450    4   394.5       1914.       2743.       8565.    
    2130  256500    4   683.2       1735.       2161.       8641.    
    2131  256550    4   336.7       1349.       2512.       8669.    
    2132  256600    4   213.9       1663.       3045.       8167.    
    2133  256650    4   399.8       1671.       2437.       8217.    
    2134  256700    4   1000.       1499.       2754.       8621.    
    2135  256750    4   605.7       1322.       2936.       8607.    
    2136  256800    4   463.5       1568.       2224.       8520.    
    2137  256850    4   500.7       1940.       2246.       8552.    
    2138  256900    4   681.7       1901.       2622.       8613.    
    2139  256950    4   926.7       2024.       2303.       8419.    
    2140  257000    4   514.1       1752.       1795.       8467.    
    2141  257050    4   303.9       2022.       2814.       8646.    
    2142  257100    4   583.8       1828.       2524.       8788.    
    2143  257150    4   529.8       1377.       2098.       8729.    
    2144  257200    4   1265.       1508.       1987.       8641.    
    2145  257250    4   799.3       2105.       2405.       8442.    
    2146  257300    4   566.0       1773.       2447.       8347.    
    2147  257350    4   967.7       2469.       2008.       8456.    
    2148  257400    4   494.7       2125.       2274.       8736.    
    2149  257450    4   508.3       1443.       2252.       8590.    
    2150  257500    4   307.1       1719.       2788.       8726.    
    2151  257550    4   379.1       1670.       2284.       8539.    
    2152  257600    4   877.7       2001.       1906.       8376.    
    2153  257650    4   533.4       2699.       2403.       8665.    
    2154  257700    4   590.4       2385.       2091.       8746.    
    2155  257750    4   473.9       2121.       1119.       8477.    
    2156  257800    4   485.2       3676.       1272.       8527.    
    2157  257850    4   819.7       2938.       1327.       8551.    
    2158  257900    4   519.6       2626.       1747.       8300.    
    2159  257950    4   491.0       2113.       2217.       8795.    
    2160  258000    4   452.0       2496.       1693.       8429.    
    2161  258050    4   566.4       2691.       2189.       8793.    
    2162  258100    4   452.9       2973.       1852.       8182.    
    2163  258150    4   350.0       2974.       1626.       8692.    
    2164  258200    4   764.6       1900.       2056.       8593.    
    2165  258250    4   343.8       2113.       1886.       8648.    
    2166  258300    4   347.7       2284.       1897.       8595.    
    2167  258350    4   428.0       2336.       1728.       8263.    
    2168  258400    4   460.9       2871.       1642.       8206.    
    2169  258450    4   661.6       2325.       1535.       8521.    
    2170  258500    4   663.7       1810.       1766.       8723.    
    2171  258550    4   376.7       2359.       2097.       8599.    
    2172  258600    4   332.5       2019.       3111.       8321.    
    2173  258650    4   497.6       1785.       2740.       8542.    
    2174  258700    4   420.9       1509.       2517.       8647.    
    2175  258750    4   769.7       1614.       2454.       8581.    
    2176  258800    4   663.2       1201.       2195.       8786.    
    2177  258850    4   926.9       1340.       2455.       8515.    
    2178  258900    4   328.5       1799.       2804.       8446.    
    2179  258950    4   102.8       1781.       2770.       8613.    
    2180  259000    4   439.3       2285.       2523.       8515.    
    2181  259050    4   314.8       2359.       2384.       8737.    
    2182  259100    4   848.3       2512.       1980.       8491.    
    2183  259150    4   593.8       2484.       2239.       8375.    
    2184  259200    4   203.1       2045.       2076.       8529.    
    2185  259250    4   103.8       2014.       2031.       8596.    
    2186  259300    4   454.2       2216.       2189.       8595.    
    2187  259350    4   472.5       3093.       1682.       8562.    
    2188  259400    4   373.9       2676.       1689.       8699.    
    2189  259450    4   613.9       2860.       2157.       8405.    
    2190  259500    4   369.5       2864.       1818.       8471.    
    2191  259550    4   272.3       2270.       1808.       8533.    
    2192  259600    4   543.5       2195.       1465.       8822.    
    2193  259650    4   340.2       2125.       1970.       8553.    
    2194  259700    4   632.6       2791.       1609.       8388.    
    2195  259750    4   596.5       2316.       1621.       8768.    
    2196  259800    4   556.3       1882.       2042.       8530.    
    2197  259850    4   793.2       1799.       2360.       8540.    
    2198  259900    4   147.3       1858.       2307.       8654.    
    2199  259950    4   657.7       1597.       2314.       8244.    
    2200  260000    4   709.3       1818.       1843.       8271.    
    2201  260050    4   281.6       2145.       2132.       8677.    
    2202  260100    4   634.8       2157.       1905.       8352.    
    2203  260150    4   808.6       2367.       1852.       8458.    
    2204  260200    4   925.8       2355.       1278.       8424.    
    2205  260250    4   625.6       3175.       1183.       8514.    
    2206  260300    4   621.6       2606.       1851.       8517.    
    2207  260350    4   556.8       3123.       1225.       8371.    
    2208  260400    4   443.3       3045.       1542.       8389.    
    2209  260450    4   573.3       2239.       2124.       8579.    
    2210  260500    4   1265.       2836.       1383.       8521.    
    2211  260550    4   260.3       2922.       1226.       8269.    
    2212  260600    4   408.8       2958.       1428.       8502.    
    2213  260650    4   466.9       3175.       1699.       8433.    
    2214  260700    4   467.0       3095.       1398.       8502.    
    2215  260750    4   430.1       3691.       1134.       8344.    
    2216  260800    4   344.4       3343.       1035.       8863.    
    2217  260850    4   230.6       4204.       1305.       8502.    
    2218  260900    4   396.8       4696.       893.4       8194.    
    2219  260950    4   635.2       4222.       749.5       8530.    
    2220  261000    4   319.6       4463.       674.8       8534.    
    2221  261050    4   533.0       4385.       859.3       8361.    
    2222  261100    4   817.4       3112.       833.2       8550.    
    2223  261150    4   781.9       3285.       974.4       8563.    
    2224  261200    4   473.5       3097.       1337.       8294.    
    2225  261250    4   487.9       2755.       1554.       8497.    
    2226  261300    4   410.8       2818.       1714.       8582.    
    2227  261350    4   559.3       2651.       1875.       8655.    
    2228  261400    4   631.8       1698.       2353.       8469.    
    2229  261450    4   454.7       1733.       2572.       8454.    
    2230  261500    4   266.6       1886.       2853.       8817.    
    2231  261550    4   923.5       1988.       1826.       8374.    
    2232  261600    4   1107.       1617.       1900.       8610.    
    2233  261650    4   356.7       1702.       1765.       8901.    
    2234  261700    4   573.2       2742.       2149.       8460.    
    2235  261750    4   894.9       2181.       1836.       8580.    
    2236  261800    4   383.2       1929.       2242.       8488.    
    2237  261850    4   624.7       2327.       1737.       8656.    
    2238  261900    4   508.2       2568.       1748.       8445.    
    2239  261950    4   1019.       2783.       2282.       8330.    
    2240  262000    4   151.2       3365.       2433.       8639.    
    2241  262050    4   164.6       3177.       1800.       8637.    
    2242  262100    4   251.2       3584.       1674.       8606.    
    2243  262150    4   493.4       3644.       1700.       8649.    
    2244  262200    4   377.6       3073.       1533.       8489.    
    2245  262250    4   474.2       3200.       1093.       8381.    
    2246  262300    4   544.2       3032.       1295.       8643.    
    2247  262350    4   870.9       2800.       1273.       8605.    
    2248  262400    4   661.9       2674.       1532.       8722.    
    2249  262450    4   676.3       1689.       2152.       8640.    
    2250  262500    4   572.1       1465.       2413.       8349.    
    2251  262550    4   611.3       2355.       1734.       8443.    
    2252  262600    4   298.4       2437.       1892.       8496.    
    2253  262650    4   142.5       2011.       2431.       8549.    
    2254  262700    4   993.3       2064.       2097.       8526.    
    2255  262750    4   323.7       2334.       1542.       8745.    
    2256  262800    4   631.3       2701.       2191.       8490.    
    2257  262850    4   549.4       1844.       2316.       8255.    
    2258  262900    4   428.3       1841.       2216.       8516.    
    2259  262950    4   134.5       2431.       2030.       8625.    
    2260  263000    4   218.6       3421.       1521.       8718.    
    2261  263050    4   207.2       3706.       1136.       8807.    
    2262  263100    4   376.5       3765.       848.9       8540.    
    2263  263150    4   773.0       3986.       1357.       8438.    
    2264  263200    4   754.3       3620.       1028.       8400.    
    2265  263250    4   865.5       3538.       1348.       8492.    
    2266  263300    4   569.8       3859.       1393.       8420.    
    2267  263350    4   430.4       3002.       1650.       8508.    
    2268  263400    4   540.5       3108.       1217.       8483.    
    2269  263450    4   314.9       2695.       1772.       8603.    
    2270  263500    4   1388.       2048.       1881.       8517.    
    2271  263550    4   443.2       1491.       1831.       8548.    
    2272  263600    4   605.1       1167.       2553.       8545.    
    2273  263650    4   497.8       1434.       2636.       8819.    
    2274  263700    4   389.3       1574.       2451.       8659.    
    2275  263750    4   558.9       1270.       2195.       8320.    
    2276  263800    4   584.5       1705.       2827.       8589.    
    2277  263850    4   545.5       2697.       1856.       8567.    
    2278  263900    4   427.7       3703.       1702.       8849.    
    2279  263950    4   516.5       2707.       2087.       8411.    
    2280  264000    4   1069.       3378.       1587.       8577.    
    2281  264050    4   910.9       2959.       1328.       8479.    
    2282  264100    4   767.4       3182.       1062.       8420.    
    2283  264150    4   505.4       2964.       1191.       8473.    
    2284  264200    4   569.6       2595.       1553.       8630.    
    2285  264250    4   1214.       2577.       1730.       8522.    
    2286  264300    4   850.0       2612.       1449.       8532.    
    2287  264350    4   500.9       3334.       1143.       8547.    
    2288  264400    4   551.4       3822.       1459.       8524.    
    2289  264450    4   904.1       2662.       1438.       8557.    
    2290  264500    4   803.4       2219.       1783.       8597.    
    2291  264550    4   590.8       2816.       1814.       8659.    
    2292  264600    4   506.7       2903.       1654.       8375.    
    2293  264650    4   477.7       3745.       1058.       8869.    
    2294  264700    4   457.6       3158.       1273.       8754.    
    2295  264750    4   771.9       3547.       1144.       8520.    
    2296  264800    4   556.6       4282.       750.9       8501.    
    2297  264850    4   786.0       4078.       600.5       8355.    
    2298  264900    4   450.5       3565.       554.4       8322.    
    2299  264950    4   271.5       4496.       318.2       8607.    
    2300  265000    4   556.7       4837.       296.1       8594.    
    2301  265050    4   558.8       4463.       429.9       8629.    
    2302  265100    4   577.1       3711.       721.1       8595.    
    2303  265150    4   265.9       3395.       972.1       8639.    
    2304  265200    4   387.1       3356.       1111.       8468.    
    2305  265250    4   328.7       4240.       1099.       8815.    
    2306  265300    4   174.4       3637.       1257.       8641.    
    2307  265350    4   794.7       2763.       1097.       8252.    
    2308  265400    4   307.0       3759.       1546.       8515.    
    2309  265450    4   174.5       3769.       1202.       8385.    
    2310  265500    4   72.07       3225.       1430.       8443.    
    2311  265550    4   22.48       2903.       1372.       8770.    
    2312  265600    4   79.68       3325.       2049.       8295.    
    2313  265650    4   97.60       3156.       2192.       8711.    
    2314  265700    4   349.9       1843.       2031.       8554.    
    2315  265750    4   1040.       1915.       1650.       8519.    
    2316  265800    4   592.8       2569.       1874.       8269.    
    2317  265850    4   306.2       2511.       2331.       8409.    
    2318  265900    4   265.8       2704.       1959.       8481.    
    2319  265950    4   455.6       2892.       2057.       8471.    
    2320  266000    4   247.9       3093.       1423.       8743.    
    2321  266050    4   976.2       2848.       1251.       8525.    
    2322  266100    4   391.1       3165.       1192.       8545.    
    2323  266150    4   338.8       4145.       1222.       8548.    
    2324  266200    4   222.5       4660.       901.2       8570.    
    2325  266250    4   225.3       3774.       1028.       8811.    
    2326  266300    4   582.3       3243.       1109.       8550.    
    2327  266350    4   182.5       3807.       1222.       8618.    
    2328  266400    4   696.7       3979.       798.3       8157.    
    2329  266450    4   414.8       3209.       1080.       8607.    
    2330  266500    4   680.2       3629.       1107.       8483.    
    2331  266550    4   350.7       3491.       1319.       8529.    
    2332  266600    4   922.4       3021.       1213.       8605.    
    2333  266650    4   246.9       2182.       1932.       8658.    
    2334  266700    4   133.2       3233.       1409.       8963.    
    2335  266750    4   177.6       3236.       965.3       8464.    
    2336  266800    4   837.2       3257.       934.9       8460.    
    2337  266850    4   556.2       3297.       863.3       8427.    
    2338  266900    4   590.4       3499.       1143.       8557.    
    2339  266950    4   270.5       3328.       1244.       8516.    
    2340  267000    4   611.1       2605.       1587.       8579.    
    2341  267050    4   251.4       2005.       1567.       8608.    
    2342  267100    4   511.0       2501.       2370.       8544.    
    2343  267150    4   778.7       2578.       1569.       8402.    
    2344  267200    4   453.4       2303.       2124.       8603.    
    2345  267250    4   499.2       2448.       1779.       8514.    
    2346  267300    4   630.3       3413.       1859.       8382.    
    2347  267350    4   610.2       2591.       1380.       8716.    
    2348  267400    4   599.9       2750.       1261.       8416.    
    2349  267450    4   460.9       3405.       1198.       8412.    
    2350  267500    4   321.6       3279.       1357.       8467.    
    2351  267550    4   398.9       3478.       1275.       8536.    
    2352  267600    4   544.5       3442.       1179.       8820.    
    2353  267650    4   460.2       3294.       1319.       8473.    
    2354  267700    4   456.1       3260.       1249.       8368.    
    2355  267750    4   763.7       3372.       1380.       8774.    
    2356  267800    4   589.1       2899.       1246.       8583.    
    2357  267850    4   581.5       3199.       1214.       8635.    
    2358  267900    4   512.2       2718.       1342.       8241.    
    2359  267950    4   489.7       3193.       1610.       8288.    
    2360  268000    4   1036.       2406.       1716.       8573.    
    2361  268050    4   991.8       2221.       1351.       8591.    
    2362  268100    4   314.0       2560.       2171.       8655.    
    2363  268150    4   500.2       2583.       1631.       8491.    
    2364  268200    4   613.9       2166.       2051.       8553.    
    2365  268250    4   582.9       1948.       2484.       8721.    
    2366  268300    4   399.0       1900.       2593.       8647.    
    2367  268350    4   542.2       1788.       2699.       8567.    
    2368  268400    4   429.5       2125.       1992.       8652.    
    2369  268450    4   667.2       2618.       1854.       8376.    
    2370  268500    4   625.0       2011.       2242.       8391.    
    2371  268550    4   597.6       1487.       2089.       8347.    
    2372  268600    4   811.3       1808.       2190.       8411.    
    2373  268650    4   827.9       1642.       1841.       8355.    
    2374  268700    4   643.0       1909.       2324.       8441.    
    2375  268750    4   521.9       1762.       1992.       8854.    
    2376  268800    4   326.5       2441.       1829.       8202.    
    2377  268850    4   292.7       2551.       1752.       8399.    
    2378  268900    4   570.5       2248.       1695.       8643.    
    2379  268950    4   366.2       2306.       1781.       8471.    
    2380  269000    4   874.5       2325.       2109.       8390.    
    2381  269050    4   267.6       2858.       1709.       8515.    
    2382  269100    4   619.6       2504.       1325.       8823.    
    2383  269150    4   284.6       2985.       1862.       8492.    
    2384  269200    4   582.6       2833.       1571.       8733.    
    2385  269250    4   670.7       2388.       1418.       8484.    
    2386  269300    4   806.7       2633.       1933.       8430.    
    2387  269350    4   683.5       1610.       2020.       8800.    
    2388  269400    4   593.7       2049.       1877.       8788.    
    2389  269450    4   686.2       1932.       2026.       8390.    
    2390  269500    4   489.7       2586.       1632.       8271.    
    2391  269550    4   825.9       2153.       1618.       8633.    
    2392  269600    4   553.5       3421.       1422.       8429.    
    2393  269650    4   435.4       3175.       1291.       8789.    
    2394  269700    4   610.1       2795.       1422.       8626.    
    2395  269750    4   344.3       3375.       964.4       8617.    
    2396  269800    4   743.6       3545.       1116.       8727.    
    2397  269850    4   451.3       2758.       1108.       8242.    
    2398  269900    4   844.7       2559.       1244.       8460.    
    2399  269950    4   826.8       3063.       1259.       8406.    
    2400  270000    4   446.7       3216.       971.4       8443.    
    2401  270050    4   376.9       4466.       831.2       8738.    
    2402  270100    4   191.4       3779.       754.7       8529.    
    2403  270150    4   215.3       3576.       1093.       8369.    
    2404  270200    4   626.9       3398.       1582.       8386.    
    2405  270250    4   391.4       2643.       1729.       8385.    
    2406  270300    4   135.9       2842.       1690.       8510.    
    2407  270350    4   430.7       2809.       1721.       8402.    
    2408  270400    4   389.0       3278.       1545.       8798.    
    2409  270450    4   772.1       2437.       1793.       8585.    
    2410  270500    4   433.3       2296.       2142.       8517.    
    2411  270550    4   495.5       2042.       2599.       8413.    
    2412  270600    4   378.1       1733.       2009.       8674.    
    2413  270650    4   657.6       2151.       2323.       8644.    
    2414  270700    4   324.1       2087.       1565.       8648.    
    2415  270750    4   766.9       2369.       1553.       8874.    
    2416  270800    4   623.8       1875.       2630.       8571.    
    2417  270850    4   200.5       2035.       2233.       8634.    
    2418  270900    4   889.5       2142.       2127.       8714.    
    2419  270950    4   677.5       2285.       2060.       8514.    
    2420  271000    4   508.6       2142.       1712.       8605.    
    2421  271050    4   232.8       1839.       2660.       8649.    
    2422  271100    4   856.1       1998.       2404.       8376.    
    2423  271150    4   808.0       1897.       2365.       8608.    
    2424  271200    4   587.7       1936.       2162.       8688.    
    2425  271250    4   384.1       2395.       2360.       8440.    
    2426  271300    4   1018.       1764.       2134.       8741.    
    2427  271350    4   382.0       1489.       2656.       8437.    
    2428  271400    4   593.8       1373.       2561.       8569.    
    2429  271450    4   667.5       1815.       2361.       8556.    
    2430  271500    4   881.3       2176.       2451.       8500.    
    2431  271550    4   442.8       2128.       1911.       8561.    
    2432  271600    4   596.9       2611.       1753.       8261.    
    2433  271650    4   337.8       2254.       1480.       8483.    
    2434  271700    4   293.0       2895.       1447.       8681.    
    2435  271750    4   481.2       2804.       1619.       8539.    
    2436  271800    4   760.4       3331.       1237.       8612.    
    2437  271850    4   251.6       3404.       1349.       8596.    
    2438  271900    4   664.0       3035.       1237.       8559.    
    2439  271950    4   425.7       3222.       1897.       8406.    
    2440  272000    4   342.1       2950.       2121.       8217.    
    2441  272050    4   215.3       2734.       1619.       8463.    
    2442  272100    4   417.6       3046.       983.1       8280.    
    2443  272150    4   530.6       3843.       829.6       8672.    
    2444  272200    4   517.1       4087.       815.1       8414.    
    2445  272250    4   460.5       3324.       1028.       8595.    
    2446  272300    4   353.7       3551.       1166.       8483.    
    2447  272350    4   709.4       4060.       976.8       8603.    
    2448  272400    4   788.7       2978.       625.6       8583.    
    2449  272450    4   658.8       3231.       796.0       8469.    
    2450  272500    4   686.5       3712.       616.1       8363.    
    2451  272550    4   575.5       3593.       566.9       8570.    
    2452  272600    4   554.1       3736.       685.0       8519.    
    2453  272650    4   777.7       3564.       1350.       8537.    
    2454  272700    4   585.5       3209.       1219.       8439.    
    2455  272750    4   482.7       3957.       831.1       8359.    
    2456  272800    4   505.3       3384.       1202.       8402.    
    2457  272850    4   1175.       2593.       1125.       8559.    
    2458  272900    4   568.0       3227.       1672.       8577.    
    2459  272950    4   424.9       3027.       1514.       8463.    
    2460  273000    4   940.7       2894.       1366.       8846.    
    2461  273050    4   404.6       3098.       1133.       8379.    
    2462  273100    4   789.5       3397.       1311.       8363.    
    2463  273150    4   375.8       3204.       1802.       8384.    
    2464  273200    4   472.8       2496.       1877.       8749.    
    2465  273250    4   562.5       1909.       2487.       8268.    
    2466  273300    4   281.0       1735.       2200.       8527.    
    2467  273350    4   259.4       1806.       2999.       8718.    
    2468  273400    4   429.1       1454.       2692.       8511.    
    2469  273450    4   397.7       1179.       2526.       8572.    
    2470  273500    4   839.1       1994.       2442.       8640.    
    2471  273550    4   918.6       1780.       2210.       8703.    
    2472  273600    4   693.8       1863.       2815.       8207.    
    2473  273650    4   480.5       2130.       2395.       8397.    
    2474  273700    4   611.3       1957.       1847.       8369.    
    2475  273750    4   541.0       1937.       2412.       8519.    
    2476  273800    4   613.4       2170.       2013.       8894.    
    2477  273850    4   423.1       2352.       2203.       8466.    
    2478  273900    4   403.9       1803.       2250.       8637.    
    2479  273950    4   490.4       1843.       2080.       8397.    
    2480  274000    4   473.8       2951.       2063.       8537.    
    2481  274050    4   668.5       2161.       1375.       8577.    
    2482  274100    4   627.9       2642.       1803.       8336.    
    2483  274150    4   1324.       2609.       1203.       8458.    
    2484  274200    4   891.2       2372.       1206.       8486.    
    2485  274250    4   547.9       2595.       1775.       8418.    
    2486  274300    4   728.7       1905.       1711.       8466.    
    2487  274350    4   495.9       2120.       1918.       8262.    
    2488  274400    4   427.8       1910.       2141.       8640.    
    2489  274450    4   481.3       1803.       2197.       8459.    
    2490  274500    4   425.3       1934.       2463.       8385.    
    2491  274550    4   253.1       2199.       2428.       8694.    
    2492  274600    4   291.0       2057.       2427.       8350.    
    2493  274650    4   631.4       2512.       2039.       8338.    
    2494  274700    4   632.2       2578.       1798.       8437.    
    2495  274750    4   531.7       2291.       2405.       8538.    
    2496  274800    4   719.4       1941.       2017.       8664.    
    2497  274850    4   237.0       2910.       1524.       8494.    
    2498  274900    4   54.33       2036.       2706.       8621.    
    2499  274950    4   319.1       2289.       2248.       8275.    
    2500  275000    4   240.1       2426.       2121.       8576.    
    2501  275050    4   338.9       2456.       1910.       8527.    
    2502  275100    4   416.0       2483.       1494.       8551.    
    2503  275150    4   585.6       2684.       1263.       8449.    
    2504  275200    4   366.8       2711.       1383.       8434.    
    2505  275250    4   289.6       2774.       1563.       8488.    
    2506  275300    4   678.5       3460.       1412.       8694.    
    2507  275350    4   422.3       2769.       986.6       8597.    
    2508  275400    4   669.1       3375.       1119.       8676.    
    2509  275450    4   631.6       3087.       1423.       8406.    
    2510  275500    4   336.5       2052.       2384.       8566.    
    2511  275550    4   583.4       1655.       2294.       8685.    
    2512  275600    4   477.5       1611.       2104.       8409.    
    2513  275650    4   467.2       1906.       2058.       8286.    
    2514  275700    4   618.1       1807.       2038.       8733.    
    2515  275750    4   1060.       1868.       2412.       8586.    
    2516  275800    4   584.1       2212.       1889.       8452.    
    2517  275850    4   282.3       2007.       2292.       8736.    
    2518  275900    4   172.9       2689.       2228.       8323.    
    2519  275950    4   750.9       1972.       1922.       8576.    
    2520  276000    4   533.3       2235.       1935.       8813.    
    2521  276050    4   845.0       1508.       2277.       8650.    
    2522  276100    4   1759.       1384.       2475.       8841.    
    2523  276150    4   877.9       1613.       2146.       8987.    
    2524  276200    4   690.2       1766.       2025.       8673.    
    2525  276250    4   264.5       2458.       1760.       8379.    
    2526  276300    4   185.1       3494.       1764.       8524.    
    2527  276350    4   403.5       2866.       1565.       8665.    
    2528  276400    4   628.8       2183.       1256.       8443.    
    2529  276450    4   537.6       2317.       1524.       8365.    
    2530  276500    4   401.4       3103.       1062.       8631.    
    2531  276550    4   331.5       3015.       1146.       8646.    
    2532  276600    4   374.5       3586.       1649.       8354.    
    2533  276650    4   643.2       2445.       1815.       8529.    
    2534  276700    4   692.0       3062.       2061.       8783.    
    2535  276750    4   817.1       2590.       1774.       8579.    
    2536  276800    4   397.9       3265.       1478.       8560.    
    2537  276850    4   401.7       2198.       1524.       8262.    
    2538  276900    4   499.9       2363.       1567.       8836.    
    2539  276950    4   1170.       2575.       1677.       8197.    
    2540  277000    4   387.2       2450.       1835.       8591.    
    2541  277050    4   216.9       2521.       1685.       8594.    
    2542  277100    4   238.0       2823.       1450.       8565.    
    2543  277150    4   513.6       2192.       1775.       8696.    
    2544  277200    4   867.0       2447.       2048.       8816.    
    2545  277250    4   513.6       2491.       1537.       8414.    
    2546  277300    4   914.0       2179.       2274.       8658.    
    2547  277350    4   749.8       2571.       2176.       8603.    
    2548  277400    4   303.5       1716.       2632.       8833.    
    2549  277450    4   432.0       1822.       2447.       8265.    
    2550  277500    4   356.2       1427.       2748.       8570.    
    2551  277550    4   601.6       1653.       2648.       8757.    
    2552  277600    4   969.0       1698.       2227.       8368.    
    2553  277650    4   736.7       1749.       2672.       8298.    
    2554  277700    4   313.4       1580.       2192.       8490.    
    2555  277750    4   506.3       2901.       1739.       8525.    
    2556  277800    4   460.5       1933.       1664.       8649.    
    2557  277850    4   820.6       2022.       1925.       8342.    
    2558  277900    4   814.4       1977.       1739.       8370.    
    2559  277950    4   673.1       3109.       1585.       8390.    
    2560  278000    4   998.3       2778.       2252.       8612.    
    2561  278050    4   1068.       2612.       2160.       8733.    
    2562  278100    4   610.6       2337.       2510.       8721.    
    2563  278150    4   382.9       2667.       1685.       8616.    
    2564  278200    4   409.3       2672.       1966.       8599.    
    2565  278250    4   762.0       1902.       2045.       8593.    
    2566  278300    4   905.2       2268.       2376.       8805.    
    2567  278350    4   601.9       1654.       2099.       8625.    
    2568  278400    4   393.1       1773.       2114.       8393.    
    2569  278450    4   717.5       1882.       1730.       8369.    
    2570  278500    4   727.8       2733.       1850.       8644.    
    2571  278550    4   568.3       2579.       1574.       8490.    
    2572  278600    4   846.0       2453.       1501.       8258.    
    2573  278650    4   465.3       2352.       1739.       8448.    
    2574  278700    4   824.1       3381.       1428.       8571.    
    2575  278750    4   670.3       2649.       1730.       8391.    
    2576  278800    4   707.7       1947.       2042.       8794.    
    2577  278850    4   572.7       2658.       2137.       8574.    
    2578  278900    4   441.0       3166.       1457.       8361.    
    2579  278950    4   632.0       3306.       923.1       8374.    
    2580  279000    4   383.3       3854.       964.6       8334.    
    2581  279050    4   976.7       4246.       1235.       8572.    
    2582  279100    4   356.1       3403.       1315.       8997.    
    2583  279150    4   219.7       3355.       1206.       8418.    
    2584  279200    4   252.2       3690.       1078.       8926.    
    2585  279250    4   265.6       4357.       1342.       8506.    
    2586  279300    4   450.6       3727.       782.4       8393.    
    2587  279350    4   814.9       4305.       930.5       8468.    
    2588  279400    4   392.3       3776.       757.6       8435.    
    2589  279450    4   1017.       3238.       1088.       8476.    
    2590  279500    4   842.7       2897.       1474.       8395.    
    2591  279550    4   381.1       2694.       1642.       8350.    
    2592  279600    4   207.8       3465.       1825.       8392.    
    2593  279650    4   493.2       3119.       1294.       8331.    
    2594  279700    4   244.7       3032.       1673.       8482.    
    2595  279750    4   382.9       2400.       1860.       8654.    
    2596  279800    4   372.2       2470.       1930.       8468.    
    2597  279850    4   416.3       2042.       2264.       8495.    
    2598  279900    4   960.9       1527.       2324.       8416.    
    2599  279950    4   1118.       1742.       2402.       8349.    
    2600  280000    4   737.8       1607.       2603.       8472.    
    2601  280050    4   700.0       1951.       2420.       8280.    
    2602  280100    4   286.8       2098.       1972.       8296.    
    2603  280150    4   567.1       2027.       2043.       8591.    
    2604  280200    4   866.2       1967.       1475.       8422.    
    2605  280250    4   458.0       1819.       1467.       8520.    
    2606  280300    4   723.7       1837.       2771.       8229.    
    2607  280350    4   500.2       1997.       3043.       8611.    
    2608  280400    4   428.3       2119.       2223.       8611.    
    2609  280450    4   499.6       2521.       1750.       8817.    
    2610  280500    4   807.3       1944.       2389.       8364.    
    2611  280550    4   927.0       2159.       1945.       8278.    
    2612  280600    4   654.8       1824.       2267.       8442.    
    2613  280650    4   1107.       1892.       2299.       8519.    
    2614  280700    4   674.7       2075.       2123.       8685.    
    2615  280750    4   536.8       2218.       1820.       8859.    
    2616  280800    4   207.0       2414.       2748.       8423.    
    2617  280850    4   366.3       1470.       2599.       8332.    
    2618  280900    4   413.1       1530.       2831.       8577.    
    2619  280950    4   619.1       1794.       2338.       8456.    
    2620  281000    4   498.4       2094.       3056.       8330.    
    2621  281050    4   646.9       1550.       2254.       8597.    
    2622  281100    4   697.2       1805.       2176.       8338.    
    2623  281150    4   578.3       1624.       2201.       8679.    
    2624  281200    4   491.5       2398.       1562.       8631.    
    2625  281250    4   508.8       2829.       1442.       8536.    
    2626  281300    4   210.4       3698.       1631.       8462.    
    2627  281350    4   95.46       3735.       1665.       8216.    
    2628  281400    4   218.3       4190.       2116.       8473.    
    2629  281450    4   414.0       2251.       1985.       8799.    
    2630  281500    4   112.1       2591.       1914.       8485.    
    2631  281550    4   168.9       3693.       1313.       8398.    
    2632  281600    4   308.3       3064.       1459.       8431.    
    2633  281650    4   414.1       3038.       1604.       8455.    
    2634  281700    4   1086.       2662.       1752.       8889.    
    2635  281750    4   1206.       3377.       1191.       8330.    
    2636  281800    4   431.7       3715.       793.3       8430.    
    2637  281850    4   432.4       4057.       838.5       8666.    
    2638  281900    4   1072.       3894.       1177.       8143.    
    2639  281950    4   315.0       3446.       1390.       8688.    
    2640  282000    4   818.3       2832.       1681.       8523.    
    2641  282050    4   555.7       2631.       2155.       8490.    
    2642  282100    4   390.2       2550.       2185.       8379.    
    2643  282150    4   482.2       2167.       2281.       8633.    
    2644  282200    4   611.8       1621.       2311.       8490.    
    2645  282250    4   543.0       1699.       2504.       8513.    
    2646  282300    4   606.8       1744.       2293.       8772.    
    2647  282350    4   938.0       2167.       2568.       8862.    
    2648  282400    4   284.5       2463.       2637.       8830.    
    2649  282450    4   356.2       2120.       1913.       8420.    
    2650  282500    4   692.5       2288.       1973.       8449.    
    2651  282550    4   389.4       2539.       2476.       8482.    
    2652  282600    4   535.6       2379.       1914.       8503.    
    2653  282650    4   582.4       2253.       1827.       8329.    
    2654  282700    4   784.0       2453.       1675.       8693.    
    2655  282750    4   861.3       2350.       1959.       8550.    
    2656  282800    4   797.0       2646.       1960.       8555.    
    2657  282850    4   1572.       1802.       1579.       8473.    
    2658  282900    4   980.0       1856.       2313.       8478.    
    2659  282950    4   563.9       2536.       1992.       8453.    
    2660  283000    4   737.5       2887.       1582.       8101.    
    2661  283050    4   874.4       2330.       1826.       8378.    
    2662  283100    4   553.5       2317.       1801.       8519.    
    2663  283150    4   451.0       2773.       1885.       8438.    
    2664  283200    4   577.9       2678.       1467.       8443.    
    2665  283250    4   748.2       2708.       1885.       8590.    
    2666  283300    4   533.2       2017.       2786.       8610.    
    2667  283350    4   484.9       2441.       2274.       8338.    
    2668  283400    4   704.8       2601.       1922.       8504.    
    2669  283450    4   704.7       3008.       1462.       8318.    
    2670  283500    4   742.5       2921.       1058.       8405.    
    2671  283550    4   404.1       3943.       1133.       8634.    
    2672  283600    4   509.3       3634.       1087.       8629.    
    2673  283650    4   584.4       3226.       1280.       8375.    
    2674  283700    4   257.5       2975.       890.5       8372.    
    2675  283750    4   957.1       2305.       1228.       8428.    
    2676  283800    4   808.1       2839.       1316.       8482.    
    2677  283850    4   306.1       2678.       1518.       8590.    
    2678  283900    4   312.2       2934.       1426.       8759.    
    2679  283950    4   222.4       3055.       2006.       8413.    
    2680  284000    4   547.7       2899.       2041.       8424.    
    2681  284050    4   551.2       2855.       2221.       8613.    
    2682  284100    4   876.2       2493.       1430.       8743.    
    2683  284150    4   1099.       3220.       1323.       8584.    
    2684  284200    4   625.9       2973.       1838.       8359.    
    2685  284250    4   360.2       3598.       1377.       8649.    
    2686  284300    4   510.9       2936.       1438.       8315.    
    2687  284350    4   253.2       2322.       1767.       8811.    
    2688  284400    4   156.0       2229.       1585.       8648.    
    2689  284450    4   506.7       2109.       2150.       8465.    
    2690  284500    4   107.6       1919.       2506.       8447.    
    2691  284550    4   431.2       2765.       1744.       8589.    
    2692  284600    4   660.7       2507.       1873.       8670.    
    2693  284650    4   509.4       2498.       1502.       8450.    
    2694  284700    4   754.9       2624.       1423.       8647.    
    2695  284750    4   231.1       2597.       1902.       8444.    
    2696  284800    4   326.9       2138.       1908.       8457.    
    2697  284850    4   116.9       2367.       1622.       8296.    
    2698  284900    4   133.7       3772.       1410.       8353.    
    2699  284950    4   553.6       2451.       1650.       8613.    
    2700  285000    4   462.4       3030.       2032.       8517.    
    2701  285050    4   530.8       2418.       1825.       8374.    
    2702  285100    4   173.8       2594.       2330.       8492.    
    2703  285150    4   725.5       2299.       2044.       8561.    
    2704  285200    4   473.1       2556.       1875.       8338.    
    2705  285250    4   948.2       2289.       1725.       8411.    
    2706  285300    4   489.3       2658.       2221.       8680.    
    2707  285350    4   177.0       2312.       2163.       8566.    
    2708  285400    4   181.4       2420.       2010.       8131.    
    2709  285450    4   672.3       2028.       2357.       8518.    
    2710  285500    4   946.6       1715.       2526.       8485.    
    2711  285550    4   432.1       2432.       1884.       8642.    
    2712  285600    4   601.6       1989.       1778.       8544.    
    2713  285650    4   499.2       2604.       1614.       8572.    
    2714  285700    4   595.9       2686.       1488.       8719.    
    2715  285750    4   678.4       2522.       1695.       8403.    
    2716  285800    4   407.8       2531.       2159.       8433.    
    2717  285850    4   338.8       2077.       1648.       8317.    
    2718  285900    4   1025.       2438.       1320.       8529.    
    2719  285950    4   1240.       2460.       1565.       8447.    
    2720  286000    4   473.0       2742.       1770.       8591.    
    2721  286050    4   573.1       2174.       1538.       8877.    
    2722  286100    4   748.0       2296.       1747.       8606.    
    2723  286150    4   592.8       2621.       1585.       8241.    
    2724  286200    4   528.4       3063.       1249.       8474.    
    2725  286250    4   250.8       3132.       1641.       8684.    
    2726  286300    4   385.8       2677.       1771.       8634.    
    2727  286350    4   253.7       1873.       2384.       8682.    
    2728  286400    4   695.0       1648.       2208.       8411.    
    2729  286450    4   177.5       1654.       2252.       8535.    
    2730  286500    4   462.2       1764.       2746.       8402.    
    2731  286550    4   897.4       1781.       2311.       8460.    
    2732  286600    4   599.1       2337.       2498.       8527.    
    2733  286650    4   373.4       1399.       2303.       8348.    
    2734  286700    4   178.0       2130.       2384.       8542.    
    2735  286750    4   299.9       2463.       1973.       8314.    
    2736  286800    4   190.8       1612.       2178.       8522.    
    2737  286850    4   815.5       1955.       2259.       8565.    
    2738  286900    4   244.6       2388.       2198.       8486.    
    2739  286950    4   255.3       2569.       1842.       8633.    
    2740  287000    4   1011.       3159.       1884.       8643.    
    2741  287050    4   325.7       3033.       1277.       8833.    
    2742  287100    4   233.7       4250.       1743.       8448.    
    2743  287150    4   406.3       3318.       1455.       8690.    
    2744  287200    4   725.4       3299.       1086.       8487.    
    2745  287250    4   851.0       2942.       978.7       8563.    
    2746  287300    4   340.0       3430.       1081.       8722.    
    2747  287350    4   367.6       2557.       1015.       8402.    
    2748  287400    4   507.6       2839.       996.0       8713.    
    2749  287450    4   1053.       2941.       1363.       8426.    
    2750  287500    4   1264.       2711.       1694.       8620.    
    2751  287550    4   601.0       3166.       1777.       8566.    
    2752  287600    4   412.7       3823.       1287.       8401.    
    2753  287650    4   454.3       3147.       1196.       8557.    
    2754  287700    4   732.4       3096.       1163.       8273.    
    2755  287750    4   850.2       3171.       1166.       8423.    
    2756  287800    4   562.7       3167.       1678.       8487.    
    2757  287850    4   969.7       1829.       2048.       8855.    
    2758  287900    4   476.2       1388.       2533.       8408.    
    2759  287950    4   353.7       1400.       2509.       8574.    
    2760  288000    4   937.0       1386.       3106.       8703.    
    2761  288050    4   496.5       1009.       2944.       8590.    
    2762  288100    4   476.5       1179.       2575.       8627.    
    2763  288150    4   509.6       1124.       2855.       8506.    
    2764  288200    4   281.5       1093.       2734.       8802.    
    2765  288250    4   199.4       1415.       2351.       8733.    
    2766  288300    4   455.9       1865.       2457.       8458.    
    2767  288350    4   493.2       2074.       2318.       8208.    
    2768  288400    4   685.3       2249.       2019.       8253.    
    2769  288450    4   546.8       2561.       2390.       8351.    
    2770  288500    4   404.9       2362.       2093.       8751.    
    2771  288550    4   548.6       1929.       2089.       8665.    
    2772  288600    4   686.3       2636.       1875.       8351.    
    2773  288650    4   254.6       2675.       2245.       8542.    
    2774  288700    4   110.7       2913.       1598.       8653.    
    2775  288750    4   688.6       3050.       1781.       8217.    
    2776  288800    4   476.0       3143.       1964.       8574.    
    2777  288850    4   237.7       2637.       1861.       8309.    
    2778  288900    4   535.3       2206.       2368.       8283.    
    2779  288950    4   112.2       1368.       2851.       8626.    
    2780  289000    4   449.4       1769.       2357.       8155.    
    2781  289050    4   645.9       2268.       2370.       8206.    
    2782  289100    4   273.9       2280.       2129.       8754.    
    2783  289150    4   259.3       2616.       2412.       8655.    
    2784  289200    4   483.5       2761.       2262.       8331.    
    2785  289250    4   432.0       2197.       2063.       8103.    
    2786  289300    4   538.9       1707.       2647.       8339.    
    2787  289350    4   325.5       2171.       2234.       8392.    
    2788  289400    4   591.9       1577.       2549.       8424.    
    2789  289450    4   838.7       1533.       2557.       8628.    
    2790  289500    4   907.8       2433.       2167.       8471.    
    2791  289550    4   848.5       1450.       1781.       8558.    
    2792  289600    4   621.8       1990.       2455.       8535.    
    2793  289650    4   390.7       2696.       2048.       8587.    
    2794  289700    4   918.4       1818.       2365.       8615.    
    2795  289750    4   819.1       1683.       1833.       8551.    
    2796  289800    4   585.6       2454.       2184.       8401.    
    2797  289850    4   480.2       1907.       2203.       8367.    
    2798  289900    4   484.0       1886.       2840.       8843.    
    2799  289950    4   745.6       1492.       2904.       8185.    
    2800  290000    4   275.1       1644.       2535.       8910.    
    2801  290050    4   459.9       2283.       2257.       8494.    
    2802  290100    4   598.0       2204.       1888.       8292.    
    2803  290150    4   535.7       2190.       1576.       8596.    
    2804  290200    4   282.1       2074.       2093.       8534.    
    2805  290250    4   829.0       2401.       1945.       8700.    
    2806  290300    4   308.4       2559.       1823.       8662.    
    2807  290350    4   858.8       2351.       1674.       8407.    
    2808  290400    4   472.5       2530.       1540.       8571.    
    2809  290450    4   255.9       2566.       1958.       8503.    
    2810  290500    4   326.0       2135.       2233.       8561.    
    2811  290550    4   987.1       1517.       2560.       8663.    
    2812  290600    4   501.5       1512.       2683.       8439.    
    2813  290650    4   404.4       1932.       1971.       8702.    
    2814  290700    4   420.8       1645.       1707.       8682.    
    2815  290750    4   808.8       2038.       1949.       8576.    
    2816  290800    4   539.1       1585.       2376.       8503.    
    2817  290850    4   392.2       1825.       2733.       8635.    
    2818  290900    4   1015.       1874.       1978.       8477.    
    2819  290950    4   622.5       1879.       1882.       8482.    
    2820  291000    4   630.7       1894.       2187.       8157.    
    2821  291050    4   823.4       1905.       2556.       8601.    
    2822  291100    4   272.2       2433.       1726.       8438.    
    2823  291150    4   423.2       2809.       1526.       8795.    
    2824  291200    4   366.3       2369.       1682.       8495.    
    2825  291250    4   173.5       2609.       1823.       8604.    
    2826  291300    4   618.8       3357.       1792.       8396.    
    2827  291350    4   744.9       2655.       1284.       8154.    
    2828  291400    4   255.8       2852.       1747.       8783.    
    2829  291450    4   398.5       2951.       1246.       8366.    
    2830  291500    4   377.9       3329.       1534.       8535.    
    2831  291550    4   363.8       2260.       1617.       8579.    
    2832  291600    4   813.3       2147.       1652.       8418.    
    2833  291650    4   484.3       2489.       1537.       8588.    
    2834  291700    4   457.4       3051.       1938.       8470.    
    2835  291750    4   434.8       1711.       2113.       8828.    
    2836  291800    4   596.4       2120.       2261.       8401.    
    2837  291850    4   1016.       1576.       2277.       8579.    
    2838  291900    4   681.3       1544.       2100.       8520.    
    2839  291950    4   349.0       1912.       2267.       8389.    
    2840  292000    4   552.2       1904.       2285.       8688.    
    2841  292050    4   354.1       1660.       3223.       8430.    
    2842  292100    4   562.7       1854.       2080.       8472.    
    2843  292150    4   775.0       1871.       2059.       8463.    
    2844  292200    4   797.4       1932.       2290.       8473.    
    2845  292250    4   488.7       1693.       2458.       8624.    
    2846  292300    4   646.1       1660.       2256.       8635.    
    2847  292350    4   538.0       1926.       2034.       8493.    
    2848  292400    4   609.8       1737.       2285.       8496.    
    2849  292450    4   824.4       1734.       2203.       8245.    
    2850  292500    4   463.3       1874.       2308.       8283.    
    2851  292550    4   712.9       1779.       2791.       8595.    
    2852  292600    4   592.4       1553.       2036.       8440.    
    2853  292650    4   439.6       1285.       3111.       8459.    
    2854  292700    4   748.9       1731.       2183.       8456.    
    2855  292750    4   618.5       2054.       1900.       8607.    
    2856  292800    4   816.5       2111.       2290.       8522.    
    2857  292850    4   733.3       1738.       2226.       8512.    
    2858  292900    4   668.8       2067.       2081.       8696.    
    2859  292950    4   735.4       2298.       1460.       8415.    
    2860  293000    4   720.6       3356.       1756.       8267.    
    2861  293050    4   637.7       2639.       1657.       8798.    
    2862  293100    4   1071.       3102.       1612.       8330.    
    2863  293150    4   647.3       4356.       1386.       8255.    
    2864  293200    4   595.5       3644.       1193.       8282.    
    2865  293250    4   558.2       3010.       1151.       8342.    
    2866  293300    4   483.9       3461.       1592.       8695.    
    2867  293350    4   436.0       3242.       1145.       8540.    
    2868  293400    4   118.3       3232.       1391.       8863.    
    2869  293450    4   430.8       3766.       1231.       8671.    
    2870  293500    4   307.4       3317.       1472.       8435.    
    2871  293550    4   323.4       3356.       1444.       8264.    
    2872  293600    4   953.1       2051.       1899.       8738.    
    2873  293650    4   476.1       1993.       2012.       8303.    
    2874  293700    4   211.9       2369.       1639.       8425.    
    2875  293750    4   351.8       2472.       1822.       8410.    
    2876  293800    4   1013.       2525.       1986.       8495.    
    2877  293850    4   217.4       3347.       1354.       8411.    
    2878  293900    4   602.4       2675.       1613.       8636.    
    2879  293950    4   306.3       2517.       1908.       8616.    
    2880  294000    4   662.6       2230.       1820.       8424.    
    2881  294050    4   584.9       2260.       1951.       8463.    
    2882  294100    4   704.1       2163.       2393.       8420.    
    2883  294150    4   351.4       1685.       2087.       8247.    
    2884  294200    4   492.0       2065.       3075.       8384.    
    2885  294250    4   327.7       1932.       2556.       8459.    
    2886  294300    4   664.8       1746.       2156.       8556.    
    2887  294350    4   1099.       1740.       2179.       8518.    
    2888  294400    4   291.1       1544.       2502.       8335.    
    2889  294450    4   476.0       1763.       2235.       8563.    
    2890  294500    4   264.6       2365.       1800.       8538.    
    2891  294550    4   428.5       2847.       1591.       8527.    
    2892  294600    4   535.4       3096.       1754.       8665.    
    2893  294650    4   410.5       3100.       1498.       8400.    
    2894  294700    4   710.7       2470.       1826.       8662.    
    2895  294750    4   408.3       3108.       2021.       8527.    
    2896  294800    4   577.8       2831.       1581.       8717.    
    2897  294850    4   495.5       3074.       1610.       8278.    
    2898  294900    4   417.0       3305.       1245.       8543.    
    2899  294950    4   733.6       2936.       1581.       8453.    
    2900  295000    4   770.5       2567.       2020.       8434.    
    2901  295050    4   514.8       2314.       1912.       8602.    
    2902  295100    4   515.3       2167.       1662.       8526.    
    2903  295150    4   568.0       2090.       1980.       9001.    
    2904  295200    4   332.5       2879.       1765.       8412.    
    2905  295250    4   247.5       3612.       1356.       8571.    
    2906  295300    4   470.8       3028.       1353.       8674.    
    2907  295350    4   765.7       2888.       1529.       8678.    
    2908  295400    4   865.4       2758.       1408.       8313.    
    2909  295450    4   714.1       3449.       1629.       8592.    
    2910  295500    4   357.4       3443.       1439.       8759.    
    2911  295550    4   286.0       2598.       1920.       8742.    
    2912  295600    4   392.3       3707.       1145.       8429.    
    2913  295650    4   353.5       4228.       899.3       8418.    
    2914  295700    4   114.0       4317.       1036.       8497.    
    2915  295750    4   119.4       3340.       1504.       8586.    
    2916  295800    4   275.6       3184.       1436.       8714.    
    2917  295850    4   1086.       3040.       1371.       8485.    
    2918  295900    4   774.3       3407.       1143.       8397.    
    2919  295950    4   515.5       3596.       1204.       8495.    
    2920  296000    4   509.1       2775.       1389.       8602.    
    2921  296050    4   861.4       3247.       1433.       8521.    
    2922  296100    4   675.1       3853.       1282.       8514.    
    2923  296150    4   1041.       3424.       1053.       8344.    
    2924  296200    4   795.8       2918.       1217.       8705.    
    2925  296250    4   635.9       3021.       1428.       8215.    
    2926  296300    4   820.8       2664.       1837.       8353.    
    2927  296350    4   514.0       2468.       1531.       8530.    
    2928  296400    4   756.1       2186.       1673.       8385.    
    2929  296450    4   344.4       2024.       2689.       8401.    
    2930  296500    4   329.3       1855.       2592.       8580.    
    2931  296550    4   409.5       1980.       2837.       8384.    
    2932  296600    4   842.2       2116.       2621.       8548.    
    2933  296650    4   683.5       1409.       2339.       8668.    
    2934  296700    4   534.2       1389.       2244.       8650.    
    2935  296750    4   572.2       2289.       2378.       8299.    
    2936  296800    4   964.4       2350.       2314.       8167.    
    2937  296850    4   782.5       2240.       1839.       8292.    
    2938  296900    4   410.6       1794.       1799.       8568.    
    2939  296950    4   424.1       1976.       2495.       8413.    
    2940  297000    4   364.9       1784.       2667.       8439.    
    2941  297050    4   835.0       1722.       2474.       8354.    
    2942  297100    4   325.7       1659.       3245.       8285.    
    2943  297150    4   765.4       1661.       2364.       8355.    
    2944  297200    4   265.1       1310.       2029.       8666.    
    2945  297250    4   770.7       1182.       2520.       8384.    
    2946  297300    4   395.5       1819.       2175.       8252.    
    2947  297350    4   677.3       1804.       2119.       8340.    
    2948  297400    4   437.1       2069.       1731.       8503.    
    2949  297450    4   255.3       2161.       1995.       8866.    
    2950  297500    4   619.4       2322.       2141.       8704.    
    2951  297550    4   579.7       1954.       2246.       8625.    
    2952  297600    4   704.2       1619.       2146.       8397.    
    2953  297650    4   663.9       2273.       2004.       8479.    
    2954  297700    4   606.8       2459.       1911.       8546.    
    2955  297750    4   375.0       2840.       1605.       8340.    
    2956  297800    4   255.3       2408.       1921.       8327.    
    2957  297850    4   306.5       3307.       1685.       8399.    
    2958  297900    4   393.2       2670.       1952.       8781.    
    2959  297950    4   506.6       1944.       1686.       8620.    
    2960  298000    4   305.5       1828.       1603.       8663.    
    2961  298050    4   1019.       1995.       1797.       8566.    
    2962  298100    4   612.5       1742.       1870.       8610.    
    2963  298150    4   467.8       2535.       2281.       8154.    
    2964  298200    4   517.7       2653.       1981.       8386.    
    2965  298250    4   1038.       2151.       1657.       8635.    
    2966  298300    4   926.4       3040.       1905.       8429.    
    2967  298350    4   560.8       3795.       1439.       8428.    
    2968  298400    4   932.2       2906.       1151.       8590.    
    2969  298450    4   771.1       2600.       1400.       8430.    
    2970  298500    4   748.2       2572.       1170.       8259.    
    2971  298550    4   567.0       2769.       1035.       8460.    
    2972  298600    4   480.1       2917.       1448.       8589.    
    2973  298650    4   425.3       3031.       1234.       8679.    
    2974  298700    4   469.2       3485.       1194.       8408.    
    2975  298750    4   380.0       3219.       1019.       8464.    
    2976  298800    4   1090.       2811.       1111.       8301.    
    2977  298850    4   353.4       3295.       1608.       8670.    
    2978  298900    4   676.7       2851.       1504.       8271.    
    2979  298950    4   530.1       3128.       1489.       8390.    
    2980  299000    4   686.4       2858.       2224.       8215.    
    2981  299050    4   956.8       1975.       1772.       8475.    
    2982  299100    4   985.5       3015.       1676.       8607.    
    2983  299150    4   569.8       2907.       1301.       8495.    
    2984  299200    4   581.7       2520.       1528.       8389.    
    2985  299250    4   524.7       2015.       2132.       9095.    
    2986  299300    4   871.5       2411.       1773.       8489.    
    2987  299350    4   447.6       2497.       1863.       8648.    
    2988  299400    4   537.6       3037.       1378.       8638.    
    2989  299450    4   361.0       3186.       1241.       8584.    
    2990  299500    4   380.7       2752.       1422.       8848.    
    2991  299550    4   406.8       2861.       2048.       8202.    
    2992  299600    4   554.6       2743.       2626.       8797.    
    2993  299650    4   527.2       2657.       1992.       8726.    
    2994  299700    4   442.6       2783.       1841.       8692.    
    2995  299750    4   325.4       2547.       2106.       8483.    
    2996  299800    4   690.3       2912.       1780.       8357.    
    2997  299850    4   533.5       2815.       1607.       8669.    
    2998  299900    4   400.3       2564.       1930.       8505.    
    2999  299950    4   558.0       1635.       1961.       8625.    
    3000  300000    4   648.0       1552.       2219.       8702.    
    3001  300050    4   583.8       1961.       2202.       8666.    
    3002  300100    4   479.6       2743.       1672.       8593.    
    3003  300150    4   518.0       2886.       1990.       8446.    
    3004  300200    4   958.5       1990.       1699.       8499.    
    3005  300250    4   664.5       2237.       1940.       8694.    
    3006  300300    4   687.2       2307.       1547.       8566.    
    3007  300350    4   501.3       1632.       2410.       8426.    
    3008  300400    4   1140.       2294.       1707.       8302.    
    3009  300450    4   611.4       2243.       1300.       8491.    
    3010  300500    4   593.1       2835.       1145.       8549.    
    3011  300550    4   369.1       2863.       1455.       8518.    
    3012  300600    4   437.0       3254.       1100.       8491.    
    3013  300650    4   438.0       2883.       1671.       8473.    
    3014  300700    4   324.7       2841.       1593.       8333.    
    3015  300750    4   451.4       2331.       1774.       8450.    
    3016  300800    4   1070.       2585.       1577.       8388.    
    3017  300850    4   371.4       2229.       2055.       8606.    
    3018  300900    4   351.6       2352.       2002.       8827.    
    3019  300950    4   209.1       2536.       1665.       8457.    
    3020  301000    4   443.6       2405.       1397.       8715.    
    3021  301050    4   560.7       2400.       1872.       8488.    
    3022  301100    4   539.6       3228.       1293.       8220.    
    3023  301150    4   452.6       2734.       1003.       8422.    
    3024  301200    4   1015.       3385.       983.4       8338.    
    3025  301250    4   374.4       3197.       879.7       8570.    
    3026  301300    4   548.5       4039.       1047.       8441.    
    3027  301350    4   742.9       3297.       1342.       8126.    
    3028  301400    4   381.4       4308.       963.2       8412.    
    3029  301450    4   411.4       3386.       923.6       8513.    
    3030  301500    4   711.5       3321.       1149.       8620.    
    3031  301550    4   665.0       3310.       1342.       8474.    
    3032  301600    4   270.3       3113.       1099.       8314.    
    3033  301650    4   402.2       2782.       1176.       8428.    
    3034  301700    4   437.1       2046.       2341.       8440.    
    3035  301750    4   558.2       1874.       2097.       8300.    
    3036  301800    4   988.3       2556.       2245.       8478.    
    3037  301850    4   756.0       2273.       1843.       8874.    
    3038  301900    4   488.7       2155.       1971.       8431.    
    3039  301950    4   386.0       1633.       2567.       8370.    
    3040  302000    4   595.3       2772.       2468.       8566.    
    3041  302050    4   338.9       2615.       1549.       8510.    
    3042  302100    4   606.6       2397.       1887.       8410.    
    3043  302150    4   867.0       1685.       2466.       8518.    
    3044  302200    4   531.3       2306.       2291.       8513.    
    3045  302250    4   907.4       2484.       2364.       8581.    
    3046  302300    4   408.4       2525.       2096.       8466.    
    3047  302350    4   225.5       1860.       2938.       8688.    
    3048  302400    4   251.4       2415.       2184.       8733.    
    3049  302450    4   492.2       2261.       1612.       8473.    
    3050  302500    4   484.6       2200.       1904.       8527.    
    3051  302550    4   966.1       2219.       1734.       8561.    
    3052  302600    4   807.0       1948.       2278.       8272.    
    3053  302650    4   862.2       2092.       2031.       8463.    
    3054  302700    4   399.3       3330.       1497.       8664.    
    3055  302750    4   363.9       3400.       1831.       8900.    
    3056  302800    4   640.7       2923.       1448.       8410.    
    3057  302850    4   167.6       3062.       1518.       8413.    
    3058  302900    4   432.3       2762.       1201.       8841.    
    3059  302950    4   691.1       2250.       1226.       8516.    
    3060  303000    4   765.5       2146.       1772.       8456.    
    3061  303050    4   612.7       2581.       2548.       8356.    
    3062  303100    4   1202.       2431.       1940.       8315.    
    3063  303150    4   399.6       2660.       1671.       8476.    
    3064  303200    4   443.7       2548.       1946.       8646.    
    3065  303250    4   228.8       2322.       2226.       8329.    
    3066  303300    4   396.4       2603.       2176.       8370.    
    3067  303350    4   188.9       1902.       1865.       8713.    
    3068  303400    4   921.3       2110.       2025.       8658.    
    3069  303450    4   472.6       1922.       2128.       8754.    
    3070  303500    4   811.7       2406.       2369.       8496.    
    3071  303550    4   574.5       2735.       1644.       8268.    
    3072  303600    4   467.2       2194.       2150.       8329.    
    3073  303650    4   384.4       2522.       1597.       8448.    
    3074  303700    4   660.9       2751.       2056.       8646.    
    3075  303750    4   1074.       2341.       2157.       8498.    
    3076  303800    4   537.4       1868.       2115.       8451.    
    3077  303850    4   524.5       2474.       1652.       8487.    
    3078  303900    4   498.6       2370.       2038.       8440.    
    3079  303950    4   783.6       2605.       2046.       8315.    
    3080  304000    4   424.8       2187.       2032.       8402.    
    3081  304050    4   363.6       2202.       2329.       8796.    
    3082  304100    4   303.0       2507.       2162.       8762.    
    3083  304150    4   377.4       2254.       2005.       8384.    
    3084  304200    4   273.8       2145.       1556.       8559.    
    3085  304250    4   178.4       2821.       1626.       8474.    
    3086  304300    4   444.2       2642.       2106.       8782.    
    3087  304350    4   464.6       3246.       1547.       8719.    
    3088  304400    4   612.7       3448.       1155.       8573.    
    3089  304450    4   530.2       3617.       1456.       8458.    
    3090  304500    4   163.7       3330.       1853.       8470.    
    3091  304550    4   250.6       2621.       1920.       8701.    
    3092  304600    4   540.6       2638.       1634.       8446.    
    3093  304650    4   1138.       2469.       1686.       8745.    
    3094  304700    4   987.0       2383.       1895.       8419.    
    3095  304750    4   715.7       2249.       1801.       8503.    
    3096  304800    4   549.5       2422.       1840.       8523.    
    3097  304850    4   502.0       2862.       1784.       8508.    
    3098  304900    4   523.9       2453.       1709.       8296.    
    3099  304950    4   336.0       3017.       1639.       8618.    
    3100  305000    4   255.7       2337.       1986.       8833.    
    3101  305050    4   698.2       2836.       1938.       8483.    
    3102  305100    4   440.0       2490.       1504.       8378.    
    3103  305150    4   764.0       2576.       1573.       8366.    
    3104  305200    4   580.2       3006.       1321.       8488.    
    3105  305250    4   905.5       2550.       1595.       8600.    
    3106  305300    4   1518.       2884.       1284.       8585.    
    3107  305350    4   801.2       3173.       1267.       8314.    
    3108  305400    4   160.9       2546.       1632.       8451.    
    3109  305450    4   379.6       2946.       1410.       8729.    
    3110  305500    4   626.7       2589.       1826.       8339.    
    3111  305550    4   351.9       2685.       1863.       8413.    
    3112  305600    4   419.3       2999.       1390.       8687.    
    3113  305650    4   738.5       2933.       1162.       8551.    
    3114  305700    4   365.8       2820.       1558.       8682.    
    3115  305750    4   395.3       4159.       1390.       8428.    
    3116  305800    4   195.1       2549.       1642.       8384.    
    3117  305850    4   373.8       2376.       1806.       8612.    
    3118  305900    4   1412.       2425.       1693.       8517.    
    3119  305950    4   958.1       2259.       1627.       8765.    
    3120  306000    4   381.6       2468.       1917.       8499.    
    3121  306050    4   537.2       3496.       1867.       8659.    
    3122  306100    4   507.5       2722.       1707.       8670.    
    3123  306150    4   271.5       2575.       1455.       8617.    
    3124  306200    4   649.6       2505.       1910.       8799.    
    3125  306250    4   430.7       1930.       1753.       8393.    
    3126  306300    4   523.7       2195.       1794.       8549.    
    3127  306350    4   335.2       3657.       1372.       8647.    
    3128  306400    4   626.6       4307.       979.5       8644.    
    3129  306450    4   398.9       3189.       1331.       8699.    
    3130  306500    4   398.5       2951.       1530.       8480.    
    3131  306550    4   425.8       2690.       1598.       8797.    
    3132  306600    4   510.5       3076.       1452.       8523.    
    3133  306650    4   585.3       2875.       1917.       8494.    
    3134  306700    4   550.3       2620.       1881.       8670.    
    3135  306750    4   504.4       2224.       2343.       8733.    
    3136  306800    4   577.5       2174.       2204.       8522.    
    3137  306850    4   537.5       2185.       2227.       8520.    
    3138  306900    4   566.3       2105.       2348.       8561.    
    3139  306950    4   596.0       2581.       1681.       8783.    
    3140  307000    4   493.2       2439.       1517.       8427.    
    3141  307050    4   474.4       2165.       1543.       8541.    
    3142  307100    4   286.7       2287.       1889.       8657.    
    3143  307150    4   526.4       1716.       2283.       8660.    
    3144  307200    4   450.4       2137.       1913.       8549.    
    3145  307250    4   231.7       2200.       1901.       8365.    
    3146  307300    4   158.9       2419.       1908.       8579.    
    3147  307350    4   821.6       2959.       1462.       8440.    
    3148  307400    4   475.0       2987.       1590.       8435.    
    3149  307450    4   275.3       2708.       1881.       8635.    
    3150  307500    4   662.3       2792.       1673.       8732.    
    3151  307550    4   200.2       2258.       1358.       8494.    
    3152  307600    4   886.5       2429.       1576.       8557.    
    3153  307650    4   433.2       1444.       2393.       8503.    
    3154  307700    4   328.0       1231.       2952.       8496.    
    3155  307750    4   339.0       1135.       3324.       8257.    
    3156  307800    4   434.6       1445.       2788.       8457.    
    3157  307850    4   257.7       1530.       2414.       8583.    
    3158  307900    4   414.6       1522.       2711.       8737.    
    3159  307950    4   231.4       1804.       2617.       8681.    
    3160  308000    4   237.7       1808.       3228.       8144.    
    3161  308050    4   327.8       1573.       2222.       8544.    
    3162  308100    4   476.1       1786.       1984.       8651.    
    3163  308150    4   534.5       1361.       2620.       8600.    
    3164  308200    4   360.0       1272.       2884.       8561.    
    3165  308250    4   615.1       1153.       3454.       8492.    
    3166  308300    4   261.5       1603.       2975.       8593.    
    3167  308350    4   343.7       1291.       3021.       8348.    
    3168  308400    4   450.1       1363.       2405.       8541.    
    3169  308450    4   1237.       1557.       2100.       8361.    
    3170  308500    4   388.8       1826.       2750.       8555.    
    3171  308550    4   628.5       2205.       2152.       8574.    
    3172  308600    4   824.6       1923.       1874.       8656.    
    3173  308650    4   464.2       1907.       1670.       8641.    
    3174  308700    4   210.6       2358.       2274.       8503.    
    3175  308750    4   241.4       2227.       1524.       8502.    
    3176  308800    4   665.6       3243.       1669.       8647.    
    3177  308850    4   600.5       3564.       1370.       8432.    
    3178  308900    4   945.3       3692.       1625.       8589.    
    3179  308950    4   220.2       2701.       1668.       8432.    
    3180  309000    4   298.3       2463.       2107.       8761.    
    3181  309050    4   485.5       2391.       2233.       8511.    
    3182  309100    4   723.6       2013.       2768.       8309.    
    3183  309150    4   448.9       1680.       2692.       8532.    
    3184  309200    4   591.9       1583.       2226.       8786.    
    3185  309250    4   600.5       1576.       2196.       8426.    
    3186  309300    4   606.5       1931.       2266.       8609.    
    3187  309350    4   534.1       1857.       2569.       8439.    
    3188  309400    4   618.7       1690.       2521.       8815.    
    3189  309450    4   211.5       2419.       2082.       8637.    
    3190  309500    4   304.5       2089.       1909.       8575.    
    3191  309550    4   482.4       2136.       1966.       8376.    
    3192  309600    4   221.9       2271.       1980.       8340.    
    3193  309650    4   283.6       2165.       1981.       8757.    
    3194  309700    4   465.4       2226.       2183.       8443.    
    3195  309750    4   1011.       1804.       2052.       8468.    
    3196  309800    4   494.2       2463.       1859.       8322.    
    3197  309850    4   297.3       2846.       1431.       8752.    
    3198  309900    4   368.8       2612.       1520.       8551.    
    3199  309950    4   494.2       2752.       1617.       8596.    
    3200  310000    4   196.8       3213.       1351.       8284.    
    3201  310050    4   343.4       3417.       1216.       8420.    
    3202  310100    4   352.1       3089.       1708.       8625.    
    3203  310150    4   335.5       2769.       1284.       8591.    
    3204  310200    4   804.5       3369.       1519.       8462.    
    3205  310250    4   1480.       2650.       1602.       8297.    
    3206  310300    4   747.0       2884.       1585.       8331.    
    3207  310350    4   520.2       3536.       1368.       8613.    
    3208  310400    4   846.0       2692.       1565.       8521.    
    3209  310450    4   601.7       2686.       1923.       8733.    
    3210  310500    4   727.7       2228.       1569.       8300.    
    3211  310550    4   646.8       1859.       2180.       8474.    
    3212  310600    4   603.8       1851.       2117.       8322.    
    3213  310650    4   445.6       2059.       2649.       8179.    
    3214  310700    4   560.7       1413.       2708.       8449.    
    3215  310750    4   1069.       2029.       2222.       8536.    
    3216  310800    4   1006.       1776.       1980.       8347.    
    3217  310850    4   1152.       1928.       1872.       8288.    
    3218  310900    4   284.2       2409.       2340.       8627.    
    3219  310950    4   135.9       2338.       2202.       8357.    
    3220  311000    4   145.4       2734.       1810.       8453.    
    3221  311050    4   458.5       3124.       1544.       8460.    
    3222  311100    4   83.92       3084.       1583.       8446.    
    3223  311150    4   418.1       3451.       1206.       8299.    
    3224  311200    4   762.8       3119.       1715.       8273.    
    3225  311250    4   727.9       2434.       2033.       8542.    
    3226  311300    4   522.5       2616.       1799.       8360.    
    3227  311350    4   573.7       1900.       2132.       8428.    
    3228  311400    4   635.7       2001.       2581.       8651.    
    3229  311450    4   511.3       2093.       2231.       8470.    
    3230  311500    4   680.3       1419.       2692.       8566.    
    3231  311550    4   578.8       1752.       2146.       8325.    
    3232  311600    4   643.9       1745.       2588.       8419.    
    3233  311650    4   378.6       1609.       2325.       8554.    
    3234  311700    4   304.4       1398.       2820.       8590.    
    3235  311750    4   422.7       1608.       2550.       8599.    
    3236  311800    4   500.2       1729.       2486.       8693.    
    3237  311850    4   420.3       1590.       2972.       8637.    
    3238  311900    4   1188.       1827.       2199.       8708.    
    3239  311950    4   346.3       1667.       2158.       8680.    
    3240  312000    4   222.7       1874.       2804.       8557.    
    3241  312050    4   373.5       1663.       2146.       8348.    
    3242  312100    4   615.2       1270.       2380.       8653.    
    3243  312150    4   903.8       1029.       3219.       8645.    
    3244  312200    4   437.4       1136.       2742.       8520.    
    3245  312250    4   448.3       975.8       3117.       8719.    
    3246  312300    4   694.7       1157.       2363.       8315.    
    3247  312350    4   718.1       1376.       2318.       8443.    
    3248  312400    4   738.9       1492.       2266.       8466.    
    3249  312450    4   316.1       1489.       2785.       8489.    
    3250  312500    4   315.0       1547.       2868.       8647.    
    3251  312550    4   335.2       2042.       2191.       8268.    
    3252  312600    4   746.6       1940.       1995.       8374.    
    3253  312650    4   547.0       2382.       1822.       8674.    
    3254  312700    4   473.9       3046.       1155.       8572.    
    3255  312750    4   497.2       3451.       1467.       8913.    
    3256  312800    4   400.9       3101.       1269.       8411.    
    3257  312850    4   280.2       2646.       1924.       8694.    
    3258  312900    4   294.3       2526.       1660.       8614.    
    3259  312950    4   566.5       2135.       1793.       8578.    
    3260  313000    4   991.2       2763.       1472.       8532.    
    3261  313050    4   484.6       2850.       1392.       8695.    
    3262  313100    4   368.5       2305.       1558.       8601.    
    3263  313150    4   208.1       3090.       1372.       8679.    
    3264  313200    4   280.6       2551.       1640.       8866.    
    3265  313250    4   671.8       2769.       1814.       8394.    
    3266  313300    4   616.5       2070.       2090.       8403.    
    3267  313350    4   188.4       1917.       2438.       8333.    
    3268  313400    4   193.6       1862.       2312.       8470.    
    3269  313450    4   340.0       2329.       1945.       8449.    
    3270  313500    4   404.5       1866.       1794.       8493.    
    3271  313550    4   587.2       1766.       2404.       8494.    
    3272  313600    4   350.3       1343.       2486.       8420.    
    3273  313650    4   473.3       1760.       1998.       8661.    
    3274  313700    4   638.4       2844.       1688.       8449.    
    3275  313750    4   900.7       2401.       1757.       8545.    
    3276  313800    4   1044.       1759.       2446.       8640.    
    3277  313850    4   648.4       1716.       1940.       8669.    
    3278  313900    4   774.4       2368.       2517.       8424.    
    3279  313950    4   972.7       2285.       1472.       8575.    
    3280  314000    4   780.3       2423.       1681.       8473.    
    3281  314050    4   358.8       1706.       2504.       8583.    
    3282  314100    4   508.7       1963.       1890.       8261.    
    3283  314150    4   447.3       1947.       1911.       8619.    
    3284  314200    4   831.4       2399.       1585.       8509.    
    3285  314250    4   305.0       3146.       1455.       8615.    
    3286  314300    4   134.4       3243.       1596.       8689.    
    3287  314350    4   418.1       2801.       1693.       8426.    
    3288  314400    4   606.1       2827.       1606.       8531.    
    3289  314450    4   385.5       1829.       2030.       8617.    
    3290  314500    4   389.0       2112.       2041.       8605.    
    3291  314550    4   256.3       2188.       2299.       8391.    
    3292  314600    4   705.2       1914.       1962.       8240.    
    3293  314650    4   305.3       2991.       1901.       8428.    
    3294  314700    4   259.4       2971.       1730.       8619.    
    3295  314750    4   193.1       2886.       1531.       8650.    
    3296  314800    4   283.3       3016.       1857.       8297.    
    3297  314850    4   551.2       2995.       1574.       8554.    
    3298  314900    4   676.8       2795.       1074.       8766.    
    3299  314950    4   545.2       2888.       1047.       8412.    
    3300  315000    4   368.3       3014.       1482.       8686.    
    3301  315050    4   430.8       1754.       2217.       8578.    
    3302  315100    4   678.2       1307.       3120.       8422.    
    3303  315150    4   474.9       1686.       2279.       8464.    
    3304  315200    4   368.4       2334.       1786.       8423.    
    3305  315250    4   563.5       2772.       1616.       8482.    
    3306  315300    4   1275.       3937.       1227.       8692.    
    3307  315350    4   868.6       3539.       1332.       8342.    
    3308  315400    4   795.8       2345.       1456.       8373.    
    3309  315450    4   1146.       2550.       1255.       8519.    
    3310  315500    4   801.6       3218.       814.7       8779.    
    3311  315550    4   344.2       3860.       928.0       8535.    
    3312  315600    4   916.8       2743.       1169.       8645.    
    3313  315650    4   758.9       4230.       606.8       8547.    
    3314  315700    4   523.4       4593.       525.1       8346.    
    3315  315750    4   731.5       4063.       385.6       8297.    
    3316  315800    4   400.1       4554.       392.1       8577.    
    3317  315850    4   572.8       3986.       613.1       8525.    
    3318  315900    4   387.6       5021.       713.0       8638.    
    3319  315950    4   870.5       4133.       848.2       8898.    
    3320  316000    4   730.4       4227.       755.7       8398.    
    3321  316050    4   420.1       3248.       500.2       9046.    
    3322  316100    4   900.1       3664.       685.2       8735.    
    3323  316150    4   556.0       2848.       1200.       8373.    
    3324  316200    4   912.6       3327.       980.5       8780.    
    3325  316250    4   339.7       3962.       760.1       8177.    
    3326  316300    4   880.2       3425.       1273.       8561.    
    3327  316350    4   541.5       3067.       1031.       8579.    
    3328  316400    4   324.8       3553.       1136.       8508.    
    3329  316450    4   617.1       3290.       1676.       8697.    
    3330  316500    4   340.2       2923.       1270.       8397.    
    3331  316550    4   649.5       2985.       1172.       8482.    
    3332  316600    4   446.5       2900.       933.2       8189.    
    3333  316650    4   718.3       2934.       1253.       8601.    
    3334  316700    4   962.3       2907.       1433.       8564.    
    3335  316750    4   458.6       2355.       1561.       8819.    
    3336  316800    4   339.0       2333.       2405.       8707.    
    3337  316850    4   732.7       1802.       2238.       8831.    
    3338  316900    4   709.3       1676.       2949.       8516.    
    3339  316950    4   596.8       2875.       2309.       8363.    
    3340  317000    4   196.5       3125.       1541.       8628.    
    3341  317050    4   300.0       3365.       1395.       8837.    
    3342  317100    4   459.0       3261.       1325.       8574.    
    3343  317150    4   613.4       3025.       1882.       8553.    
    3344  317200    4   352.5       2152.       1667.       8754.    
    3345  317250    4   406.2       3337.       1552.       8346.    
    3346  317300    4   573.2       2678.       1226.       8332.    
    3347  317350    4   727.4       3026.       1419.       8856.    
    3348  317400    4   354.7       3369.       809.7       8646.    
    3349  317450    4   446.1       3007.       1220.       8809.    
    3350  317500    4   456.4       3309.       1376.       8682.    
    3351  317550    4   1129.       2421.       1616.       8874.    
    3352  317600    4   577.2       2189.       1869.       8515.    
    3353  317650    4   934.9       2604.       1460.       8395.    
    3354  317700    4   915.7       2377.       1897.       8382.    
    3355  317750    4   785.5       2648.       1750.       8672.    
    3356  317800    4   609.2       2542.       1927.       8663.    
    3357  317850    4   777.4       2386.       1557.       8240.    
    3358  317900    4   418.5       3036.       1927.       8410.    
    3359  317950    4   492.8       3104.       1357.       8540.    
    3360  318000    4   555.6       2891.       1804.       8682.    
    3361  318050    4   449.0       3058.       2113.       8451.    
    3362  318100    4   514.3       3604.       1249.       8546.    
    3363  318150    4   889.1       2980.       1483.       8575.    
    3364  318200    4   604.6       2342.       1904.       8621.    
    3365  318250    4   317.6       2440.       1926.       8448.    
    3366  318300    4   695.9       2275.       2038.       8567.    
    3367  318350    4   429.6       2654.       1476.       8569.    
    3368  318400    4   734.2       2343.       1635.       8369.    
    3369  318450    4   572.2       2813.       1776.       8585.    
    3370  318500    4   444.8       3521.       1114.       8104.    
    3371  318550    4   672.3       3241.       998.3       8636.    
    3372  318600    4   713.8       3893.       868.7       8333.    
    3373  318650    4   266.3       3668.       959.1       8429.    
    3374  318700    4   681.1       3404.       1402.       8380.    
    3375  318750    4   279.2       3412.       936.9       8868.    
    3376  318800    4   458.1       2891.       1038.       8402.    
    3377  318850    4   472.3       2972.       1327.       8478.    
    3378  318900    4   1142.       2198.       1495.       8296.    
    3379  318950    4   403.9       3197.       1962.       8393.    
    3380  319000    4   399.9       2508.       2119.       8668.    
    3381  319050    4   554.0       2090.       1826.       8488.    
    3382  319100    4   869.8       2369.       1689.       8346.    
    3383  319150    4   347.0       2747.       1227.       8677.    
    3384  319200    4   307.5       1919.       2310.       8557.    
    3385  319250    4   352.7       2266.       2593.       8505.    
    3386  319300    4   286.5       1918.       1915.       8285.    
    3387  319350    4   460.9       2739.       1627.       8835.    
    3388  319400    4   573.0       3566.       1550.       8358.    
    3389  319450    4   764.1       3019.       1062.       8354.    
    3390  319500    4   705.7       3020.       1749.       8452.    
    3391  319550    4   783.9       2393.       1933.       8549.    
    3392  319600    4   396.3       2459.       2194.       8547.    
    3393  319650    4   306.2       2876.       2134.       8752.    
    3394  319700    4   884.1       2283.       1914.       8443.    
    3395  319750    4   353.8       2527.       1614.       8522.    
    3396  319800    4   554.4       2111.       1862.       8714.    
    3397  319850    4   319.8       2639.       1835.       8526.    
    3398  319900    4   614.3       3319.       1848.       8394.    
    3399  319950    4   219.7       3004.       1771.       8587.    
    3400  320000    4   1033.       2631.       1625.       8537.    
    3401  320050    4   499.4       2775.       1649.       8432.    
    3402  320100    4   540.3       3109.       1762.       8494.    
    3403  320150    4   503.0       2673.       1886.       8323.    
    3404  320200    4   1107.       2000.       2546.       8518.    
    3405  320250    4   1160.       2312.       2187.       8638.    
    3406  320300    4   630.7       1827.       1842.       8510.    
    3407  320350    4   859.0       1986.       2061.       8516.    
    3408  320400    4   408.2       2215.       2259.       8333.    
    3409  320450    4   436.8       2312.       2235.       8353.    
    3410  320500    4   396.7       2230.       1849.       8439.    
    3411  320550    4   320.3       1793.       1937.       8533.    
    3412  320600    4   221.3       1823.       2363.       8534.    
    3413  320650    4   274.9       1203.       2683.       8718.    
    3414  320700    4   763.4       1377.       3070.       8589.    
    3415  320750    4   414.0       1995.       2134.       8628.    
    3416  320800    4   789.4       1603.       2737.       8658.    
    3417  320850    4   1024.       1726.       2139.       8564.    
    3418  320900    4   1091.       1696.       2555.       8269.    
    3419  320950    4   432.9       1983.       2086.       8363.    
    3420  321000    4   413.5       1739.       2354.       8543.    
    3421  321050    4   664.1       1658.       2121.       8349.    
    3422  321100    4   360.6       2226.       1808.       8480.    
    3423  321150    4   936.6       1788.       1657.       8445.    
    3424  321200    4   484.5       2568.       1436.       8609.    
    3425  321250    4   567.9       2533.       1369.       8346.    
    3426  321300    4   272.8       2925.       1930.       8477.    
    3427  321350    4   809.7       3001.       1713.       8655.    
    3428  321400    4   207.4       2439.       1580.       8450.    
    3429  321450    4   389.6       2084.       1964.       8602.    
    3430  321500    4   887.9       3242.       1742.       8642.    
    3431  321550    4   724.8       3107.       1645.       8621.    
    3432  321600    4   491.4       3174.       1627.       8358.    
    3433  321650    4   678.0       2303.       2031.       8578.    
    3434  321700    4   795.0       2814.       1804.       8604.    
    3435  321750    4   537.4       1945.       2071.       8518.    
    3436  321800    4   517.0       2801.       2323.       8281.    
    3437  321850    4   518.9       2636.       2113.       8881.    
    3438  321900    4   597.9       2077.       1615.       8649.    
    3439  321950    4   675.3       2552.       1713.       8448.    
    3440  322000    4   822.1       2897.       1178.       8656.    
    3441  322050    4   439.9       2788.       1562.       8484.    
    3442  322100    4   853.9       2368.       1717.       8280.    
    3443  322150    4   689.3       2548.       2124.       8748.    
    3444  322200    4   422.5       2561.       2096.       8512.    
    3445  322250    4   384.4       2413.       2373.       8495.    
    3446  322300    4   171.7       2767.       1743.       8669.    
    3447  322350    4   285.6       2760.       1555.       8812.    
    3448  322400    4   178.5       1694.       2285.       8486.    
    3449  322450    4   648.3       1356.       2496.       8510.    
    3450  322500    4   325.2       1584.       2920.       8559.    
    3451  322550    4   735.6       2398.       2248.       8469.    
    3452  322600    4   332.0       1895.       2523.       8418.    
    3453  322650    4   608.0       1637.       2122.       8723.    
    3454  322700    4   449.1       1369.       2317.       8348.    
    3455  322750    4   303.4       1541.       2720.       8653.    
    3456  322800    4   746.5       2093.       3224.       8515.    
    3457  322850    4   466.3       1628.       2636.       8508.    
    3458  322900    4   823.1       1887.       2115.       8602.    
    3459  322950    4   1015.       1340.       2121.       8604.    
    3460  323000    4   245.8       1745.       2992.       8583.    
    3461  323050    4   324.7       1438.       3062.       8458.    
    3462  323100    4   729.8       1395.       3235.       8521.    
    3463  323150    4   759.2       2012.       2439.       8959.    
    3464  323200    4   535.6       1944.       2172.       8509.    
    3465  323250    4   533.3       1815.       1729.       8751.    
    3466  323300    4   486.7       2473.       1562.       8451.    
    3467  323350    4   441.9       2988.       1465.       8479.    
    3468  323400    4   893.7       3045.       1488.       8487.    
    3469  323450    4   349.8       2917.       1302.       8530.    
    3470  323500    4   150.9       2730.       1941.       8377.    
    3471  323550    4   217.4       2461.       2244.       8585.    
    3472  323600    4   272.0       2471.       2049.       8770.    
    3473  323650    4   150.8       2943.       1498.       8386.    
    3474  323700    4   369.9       2551.       1634.       8543.    
    3475  323750    4   307.9       2740.       1422.       8208.    
    3476  323800    4   691.9       2669.       2044.       8466.    
    3477  323850    4   369.7       2409.       1843.       8640.    
    3478  323900    4   451.9       1754.       2180.       8551.    
    3479  323950    4   408.4       2799.       1786.       8320.    
    3480  324000    4   511.5       2922.       1588.       8637.    
    3481  324050    4   372.1       3476.       1234.       8443.    
    3482  324100    4   328.9       2994.       1396.       8433.    
    3483  324150    4   496.1       2325.       1596.       8603.    
    3484  324200    4   852.5       2280.       1728.       8640.    
    3485  324250    4   863.4       1591.       2237.       8795.    
    3486  324300    4   956.2       1806.       3055.       8486.    
    3487  324350    4   370.4       1975.       2435.       8119.    
    3488  324400    4   379.3       1646.       2199.       8434.    
    3489  324450    4   224.0       2561.       2230.       8410.    
    3490  324500    4   655.1       1964.       2301.       8538.    
    3491  324550    4   591.1       1631.       2430.       8639.    
    3492  324600    4   909.7       2046.       2284.       8575.    
    3493  324650    4   269.1       2193.       1884.       8472.    
    3494  324700    4   250.5       2579.       2053.       8627.    
    3495  324750    4   392.8       1986.       2354.       8685.    
    3496  324800    4   452.8       1942.       2171.       8424.    
    3497  324850    4   632.1       2029.       2810.       8402.    
    3498  324900    4   672.9       1481.       2692.       8565.    
    3499  324950    4   593.3       1849.       2156.       8413.    
    3500  325000    4   1485.       1579.       1735.       8605.    
    3501  325050    4   1144.       2465.       1611.       8316.    
    3502  325100    4   398.2       2939.       1531.       8427.    
    3503  325150    4   234.7       2766.       2026.       8305.    
    3504  325200    4   233.5       2662.       1932.       8439.    
    3505  325250    4   787.5       2429.       2107.       8423.    
    3506  325300    4   599.6       3065.       1771.       8571.    
    3507  325350    4   902.5       1986.       1866.       8234.    
    3508  325400    4   189.7       2775.       2097.       8568.    
    3509  325450    4   623.5       2438.       1814.       8591.    
    3510  325500    4   230.7       3077.       2011.       8544.    
    3511  325550    4   790.5       2406.       1979.       8725.    
    3512  325600    4   345.2       2451.       1943.       8494.    
    3513  325650    4   794.8       2281.       1896.       8505.    
    3514  325700    4   573.3       2369.       2304.       8352.    
    3515  325750    4   220.3       2562.       2061.       8500.    
    3516  325800    4   695.0       2965.       1625.       8674.    
    3517  325850    4   495.1       2564.       1832.       8611.    
    3518  325900    4   408.2       2800.       1399.       8454.    
    3519  325950    4   527.1       2352.       1676.       8576.    
    3520  326000    4   252.0       2309.       2058.       8435.    
    3521  326050    4   331.7       2869.       2168.       8700.    
    3522  326100    4   421.7       2756.       1964.       8515.    
    3523  326150    4   308.1       2862.       1614.       8959.    
    3524  326200    4   424.6       3086.       1308.       8490.    
    3525  326250    4   759.5       2196.       2278.       8331.    
    3526  326300    4   505.2       2117.       1494.       8535.    
    3527  326350    4   482.5       2251.       1832.       8517.    
    3528  326400    4   731.2       2133.       2290.       8326.    
    3529  326450    4   301.1       2260.       2088.       8603.    
    3530  326500    4   439.8       1884.       1794.       8687.    
    3531  326550    4   677.8       2673.       2089.       8820.    
    3532  326600    4   450.8       2620.       2009.       8712.    
    3533  326650    4   674.2       2716.       1974.       8382.    
    3534  326700    4   191.6       2376.       2132.       8157.    
    3535  326750    4   650.4       2685.       1518.       8659.    
    3536  326800    4   591.1       2969.       1496.       8402.    
    3537  326850    4   203.5       3133.       2143.       8833.    
    3538  326900    4   602.6       1998.       1963.       8480.    
    3539  326950    4   562.2       2568.       1818.       8721.    
    3540  327000    4   648.5       2821.       1721.       8608.    
    3541  327050    4   180.3       2226.       1944.       8684.    
    3542  327100    4   439.5       2428.       2049.       8346.    
    3543  327150    4   303.5       2594.       1962.       8491.    
    3544  327200    4   557.5       2614.       2252.       8451.    
    3545  327250    4   643.0       2214.       2553.       8353.    
    3546  327300    4   755.3       1722.       1982.       8727.    
    3547  327350    4   626.4       2170.       2384.       8527.    
    3548  327400    4   611.9       2377.       2262.       8399.    
    3549  327450    4   205.0       2551.       2070.       8642.    
    3550  327500    4   525.2       2769.       1853.       8511.    
    3551  327550    4   666.6       1935.       2345.       8621.    
    3552  327600    4   337.9       1912.       2480.       8598.    
    3553  327650    4   366.2       1694.       2835.       8508.    
    3554  327700    4   227.8       1836.       2328.       8259.    
    3555  327750    4   333.5       2873.       1667.       8449.    
    3556  327800    4   396.8       2135.       1865.       8476.    
    3557  327850    4   496.6       2502.       2539.       8766.    
    3558  327900    4   1046.       1748.       1881.       8439.    
    3559  327950    4   772.2       2879.       2291.       8398.    
    3560  328000    4   626.3       2404.       2327.       8349.    
    3561  328050    4   413.9       1910.       1598.       8691.    
    3562  328100    4   831.6       1763.       2374.       8324.    
    3563  328150    4   533.3       1237.       2329.       8425.    
    3564  328200    4   1029.       1790.       2399.       8753.    
    3565  328250    4   725.7       1978.       2801.       8585.    
    3566  328300    4   484.5       1756.       2154.       8522.    
    3567  328350    4   729.1       1563.       2309.       8640.    
    3568  328400    4   610.0       1388.       1999.       8554.    
    3569  328450    4   477.2       1757.       2786.       8623.    
    3570  328500    4   865.2       1872.       2142.       8527.    
    3571  328550    4   827.0       1841.       2110.       8391.    
    3572  328600    4   433.5       2007.       2028.       8580.    
    3573  328650    4   333.4       1997.       2435.       8412.    
    3574  328700    4   345.5       1662.       2630.       8554.    
    3575  328750    4   625.6       1746.       2525.       8612.    
    3576  328800    4   676.3       1809.       2040.       8324.    
    3577  328850    4   805.4       1860.       1530.       8521.    
    3578  328900    4   397.9       2673.       1403.       8666.    
    3579  328950    4   783.9       2451.       1912.       8578.    
    3580  329000    4   388.0       1886.       1713.       8580.    
    3581  329050    4   556.3       1915.       2433.       8615.    
    3582  329100    4   381.0       1731.       2599.       8515.    
    3583  329150    4   524.3       1588.       3217.       8474.    
    3584  329200    4   411.0       1702.       3594.       8576.    
    3585  329250    4   680.7       1785.       2084.       8560.    
    3586  329300    4   537.2       1668.       2116.       8699.    
    3587  329350    4   621.8       2030.       1926.       8855.    
    3588  329400    4   1109.       1684.       2541.       8359.    
    3589  329450    4   936.1       2043.       2238.       8461.    
    3590  329500    4   766.0       2446.       2257.       8447.    
    3591  329550    4   449.2       2406.       1694.       8549.    
    3592  329600    4   343.4       2332.       1691.       8466.    
    3593  329650    4   596.4       3245.       1735.       8361.    
    3594  329700    4   563.7       2676.       1368.       8409.    
    3595  329750    4   454.0       2483.       1332.       8365.    
    3596  329800    4   388.7       3659.       968.8       8551.    
    3597  329850    4   314.9       3208.       808.1       8584.    
    3598  329900    4   272.0       3363.       1441.       8681.    
    3599  329950    4   394.7       2981.       1475.       8701.    
    3600  330000    4   557.2       2222.       2021.       8395.    
    3601  330050    4   878.4       2194.       2026.       8356.    
    3602  330100    4   1098.       2099.       2014.       8574.    
    3603  330150    4   439.3       1670.       1945.       8489.    
    3604  330200    4   598.4       1892.       2826.       8586.    
    3605  330250    4   351.4       2230.       1943.       8428.    
    3606  330300    4   621.4       2460.       1575.       8407.    
    3607  330350    4   693.1       2329.       1848.       8475.    
    3608  330400    4   543.1       1905.       2399.       8281.    
    3609  330450    4   348.2       2137.       2395.       8501.    
    3610  330500    4   670.8       1946.       2465.       8498.    
    3611  330550    4   1145.       2061.       1846.       8267.    
    3612  330600    4   437.6       1601.       2416.       8315.    
    3613  330650    4   744.0       1265.       2366.       8632.    
    3614  330700    4   634.6       1391.       2291.       8673.    
    3615  330750    4   526.1       1622.       2856.       8729.    
    3616  330800    4   345.4       2283.       1928.       8622.    
    3617  330850    4   299.1       2840.       1932.       8413.    
    3618  330900    4   414.4       2429.       2229.       8667.    
    3619  330950    4   895.3       2911.       1669.       8323.    
    3620  331000    4   519.1       2554.       1614.       8381.    
    3621  331050    4   446.3       3514.       1483.       8835.    
    3622  331100    4   726.5       3475.       1028.       8437.    
    3623  331150    4   552.6       2850.       1176.       8661.    
    3624  331200    4   744.1       2630.       1340.       8396.    
    3625  331250    4   343.3       2143.       1944.       8771.    
    3626  331300    4   617.7       1952.       1819.       8271.    
    3627  331350    4   1205.       1760.       2009.       8561.    
    3628  331400    4   797.3       2199.       1782.       8424.    
    3629  331450    4   687.7       2602.       1427.       8691.    
    3630  331500    4   911.8       2321.       1764.       8583.    
    3631  331550    4   235.3       2368.       1779.       8475.    
    3632  331600    4   973.8       2564.       2245.       8655.    
    3633  331650    4   858.9       2695.       1540.       8589.    
    3634  331700    4   528.4       2021.       2519.       8513.    
    3635  331750    4   778.3       1392.       2531.       8506.    
    3636  331800    4   594.7       1492.       2618.       8573.    
    3637  331850    4   266.6       1140.       3613.       8637.    
    3638  331900    4   262.6       1732.       2285.       8642.    
    3639  331950    4   493.8       1682.       2910.       8430.    
    3640  332000    4   592.9       1553.       2497.       8433.    
    3641  332050    4   340.5       1699.       3194.       8560.    
    3642  332100    4   747.0       1695.       2090.       8596.    
    3643  332150    4   799.1       1733.       2583.       8833.    
    3644  332200    4   484.7       1882.       2720.       8449.    
    3645  332250    4   435.7       1984.       2063.       8439.    
    3646  332300    4   555.0       1878.       2705.       8396.    
    3647  332350    4   380.4       1495.       2838.       8535.    
    3648  332400    4   637.2       1902.       2739.       8436.    
    3649  332450    4   106.2       2142.       1846.       8319.    
    3650  332500    4   94.57       2556.       2438.       8623.    
    3651  332550    4   86.07       3151.       2237.       8460.    
    3652  332600    4   82.11       3098.       1887.       8357.    
    3653  332650    4   317.7       3517.       1539.       8566.    
    3654  332700    4   317.0       2812.       2272.       8497.    
    3655  332750    4   335.9       2130.       2439.       8584.    
    3656  332800    4   408.0       2408.       1647.       8476.    
    3657  332850    4   503.0       2440.       1820.       8283.    
    3658  332900    4   441.7       2243.       1881.       8633.    
    3659  332950    4   478.7       2610.       1813.       8560.    
    3660  333000    4   322.8       3114.       1873.       8535.    
    3661  333050    4   492.9       2539.       2719.       8679.    
    3662  333100    4   668.1       2156.       1970.       8706.    
    3663  333150    4   484.8       2091.       2193.       8514.    
    3664  333200    4   797.8       2128.       1985.       8509.    
    3665  333250    4   544.5       2128.       1758.       8361.    
    3666  333300    4   669.4       3157.       967.9       8511.    
    3667  333350    4   531.7       2914.       1378.       8518.    
    3668  333400    4   563.6       2606.       1382.       8409.    
    3669  333450    4   478.1       2117.       2336.       8367.    
    3670  333500    4   552.0       2354.       1712.       8551.    
    3671  333550    4   687.2       2625.       1569.       8570.    
    3672  333600    4   1467.       2556.       1518.       8191.    
    3673  333650    4   489.7       2817.       1434.       8658.    
    3674  333700    4   942.8       2718.       1212.       8676.    
    3675  333750    4   624.0       2770.       1414.       8415.    
    3676  333800    4   415.5       3127.       1467.       8359.    
    3677  333850    4   430.5       3772.       1339.       8359.    
    3678  333900    4   364.4       3408.       1256.       8797.    
    3679  333950    4   808.3       3088.       1201.       8394.    
    3680  334000    4   211.0       3290.       964.3       8515.    
    3681  334050    4   318.6       4154.       1047.       8737.    
    3682  334100    4   357.7       3286.       1471.       8566.    
    3683  334150    4   449.9       3004.       1876.       8383.    
    3684  334200    4   809.3       3118.       1184.       8509.    
    3685  334250    4   437.1       3479.       1198.       8333.    
    3686  334300    4   499.8       3694.       949.3       8770.    
    3687  334350    4   393.4       3750.       835.3       8372.    
    3688  334400    4   497.6       4521.       853.1       8238.    
    3689  334450    4   347.8       4373.       567.5       8821.    
    3690  334500    4   616.6       4415.       718.2       8299.    
    3691  334550    4   442.3       4138.       719.7       8270.    
    3692  334600    4   340.6       4173.       966.2       8466.    
    3693  334650    4   1039.       3615.       758.3       8454.    
    3694  334700    4   533.2       3630.       773.4       8582.    
    3695  334750    4   687.1       3344.       1085.       8404.    
    3696  334800    4   472.3       2832.       995.7       8145.    
    3697  334850    4   576.7       4067.       1171.       8672.    
    3698  334900    4   835.9       3710.       922.7       8485.    
    3699  334950    4   659.1       4046.       738.4       8332.    
    3700  335000    4   751.5       3809.       946.6       8367.    
    3701  335050    4   459.2       3298.       1046.       8268.    
    3702  335100    4   514.8       3017.       1519.       8400.    
    3703  335150    4   292.6       2690.       1311.       8510.    
    3704  335200    4   233.6       3874.       1368.       8615.    
    3705  335250    4   390.3       3008.       1672.       8506.    
    3706  335300    4   724.2       2786.       1708.       8610.    
    3707  335350    4   497.1       2744.       1565.       8834.    
    3708  335400    4   340.1       2258.       2220.       8550.    
    3709  335450    4   273.6       2870.       1850.       8487.    
    3710  335500    4   484.0       2445.       1531.       8496.    
    3711  335550    4   1058.       3046.       1723.       8383.    
    3712  335600    4   620.7       2600.       1540.       8754.    
    3713  335650    4   1127.       2377.       1796.       8536.    
    3714  335700    4   316.0       2477.       2003.       8563.    
    3715  335750    4   1111.       2604.       2227.       8353.    
    3716  335800    4   566.9       2833.       1576.       8624.    
    3717  335850    4   273.5       2863.       1627.       8645.    
    3718  335900    4   556.4       3003.       1086.       8364.    
    3719  335950    4   413.3       3349.       988.9       8447.    
    3720  336000    4   445.4       3026.       1618.       8428.    
    3721  336050    4   781.3       3317.       1192.       8483.    
    3722  336100    4   770.6       3498.       1203.       8309.    
    3723  336150    4   422.7       3595.       1529.       8648.    
    3724  336200    4   158.9       3008.       1356.       8474.    
    3725  336250    4   376.3       3025.       1275.       8511.    
    3726  336300    4   715.5       2270.       1227.       8473.    
    3727  336350    4   521.3       3846.       1078.       8132.    
    3728  336400    4   935.0       3401.       1097.       8661.    
    3729  336450    4   1539.       2550.       1376.       8602.    
    3730  336500    4   807.8       2422.       1677.       8421.    
    3731  336550    4   532.0       2422.       1454.       8383.    
    3732  336600    4   808.9       2763.       1080.       8361.    
    3733  336650    4   688.2       3047.       1144.       8586.    
    3734  336700    4   755.0       3338.       983.4       8507.    
    3735  336750    4   276.1       3916.       1035.       8677.    
    3736  336800    4   465.2       4087.       1028.       8328.    
    3737  336850    4   622.9       3595.       1054.       8249.    
    3738  336900    4   483.3       3101.       1330.       8873.    
    3739  336950    4   226.3       2786.       1328.       8479.    
    3740  337000    4   316.1       3417.       1528.       8422.    
    3741  337050    4   377.2       2871.       1334.       8710.    
    3742  337100    4   767.0       3269.       1135.       8172.    
    3743  337150    4   543.6       3057.       1352.       8471.    
    3744  337200    4   463.7       3654.       1180.       8537.    
    3745  337250    4   549.5       3432.       1110.       8327.    
    3746  337300    4   441.5       2987.       1296.       8493.    
    3747  337350    4   701.2       3100.       1354.       8495.    
    3748  337400    4   835.9       3226.       1440.       8523.    
    3749  337450    4   113.1       2787.       1635.       8329.    
    3750  337500    4   556.6       1758.       1962.       8477.    
    3751  337550    4   174.6       2506.       2188.       8502.    
    3752  337600    4   221.0       2705.       2230.       8348.    
    3753  337650    4   325.9       1965.       2298.       8587.    
    3754  337700    4   431.1       1766.       2259.       8505.    
    3755  337750    4   249.7       1835.       2317.       8650.    
    3756  337800    4   196.0       2071.       2496.       8601.    
    3757  337850    4   436.5       2507.       1757.       8651.    
    3758  337900    4   307.2       2405.       1615.       8440.    
    3759  337950    4   353.5       2669.       1730.       8647.    
    3760  338000    4   288.6       3301.       1525.       8450.    
    3761  338050    4   487.1       2589.       1826.       8427.    
    3762  338100    4   469.1       2547.       1628.       8569.    
    3763  338150    4   536.0       2952.       1724.       8626.    
    3764  338200    4   506.0       1974.       1727.       8593.    
    3765  338250    4   101.1       3779.       2439.       8463.    
    3766  338300    4   377.0       3465.       1361.       8610.    
    3767  338350    4   481.0       3533.       1451.       8462.    
    3768  338400    4   874.8       2912.       1053.       8618.    
    3769  338450    4   602.9       2517.       1158.       8415.    
    3770  338500    4   603.0       3130.       1684.       8242.    
    3771  338550    4   220.5       3355.       1833.       8542.    
    3772  338600    4   449.6       2482.       1536.       8457.    
    3773  338650    4   526.7       2675.       1578.       8657.    
    3774  338700    4   349.3       3022.       1757.       8467.    
    3775  338750    4   441.5       2590.       1845.       8624.    
    3776  338800    4   150.1       2208.       2466.       8327.    
    3777  338850    4   571.7       1379.       2591.       8693.    
    3778  338900    4   803.0       1635.       1959.       8750.    
    3779  338950    4   648.4       1784.       1962.       8473.    
    3780  339000    4   690.6       1976.       1662.       8479.    
    3781  339050    4   564.4       1866.       1964.       8230.    
    3782  339100    4   672.6       3292.       1501.       8669.    
    3783  339150    4   244.3       3163.       1481.       8825.    
    3784  339200    4   628.0       3383.       1314.       8921.    
    3785  339250    4   667.1       3113.       652.3       8831.    
    3786  339300    4   730.9       2975.       1027.       8614.    
    3787  339350    4   268.2       2413.       1983.       8292.    
    3788  339400    4   523.5       1996.       2030.       8456.    
    3789  339450    4   524.6       2608.       1540.       8606.    
    3790  339500    4   1686.       3001.       1086.       8569.    
    3791  339550    4   582.1       3593.       757.5       8569.    
    3792  339600    4   483.5       3899.       639.6       8222.    
    3793  339650    4   414.5       3923.       844.9       8554.    
    3794  339700    4   320.1       3415.       947.4       8732.    
    3795  339750    4   491.1       3954.       947.2       8621.    
    3796  339800    4   1148.       5064.       696.3       8541.    
    3797  339850    4   714.7       3213.       838.2       8548.    
    3798  339900    4   486.1       3280.       1109.       8489.    
    3799  339950    4   445.1       2863.       1306.       8480.    
    3800  340000    4   789.5       2613.       1082.       8510.    
    3801  340050    4   397.0       3016.       1590.       8411.    
    3802  340100    4   568.4       2484.       1804.       8633.    
    3803  340150    4   250.4       3083.       1644.       8597.    
    3804  340200    4   491.9       2124.       1774.       8575.    
    3805  340250    4   703.0       2394.       1682.       8599.    
    3806  340300    4   266.5       3344.       1297.       8119.    
    3807  340350    4   744.7       2152.       1578.       8539.    
    3808  340400    4   698.9       1597.       2269.       8381.    
    3809  340450    4   648.4       1977.       2295.       8619.    
    3810  340500    4   695.6       2004.       2278.       8302.    
    3811  340550    4   447.9       2145.       2515.       8354.    
    3812  340600    4   1416.       2146.       2124.       8401.    
    3813  340650    4   513.5       2814.       1636.       8688.    
    3814  340700    4   368.4       2343.       2053.       8433.    
    3815  340750    4   486.6       3176.       1465.       8531.    
    3816  340800    4   1316.       2647.       1540.       8730.    
    3817  340850    4   600.7       2543.       1888.       8698.    
    3818  340900    4   207.0       2801.       2002.       8495.    
    3819  340950    4   502.7       2144.       2076.       8213.    
    3820  341000    4   780.4       2453.       2107.       8359.    
    3821  341050    4   646.6       3698.       1745.       8391.    
    3822  341100    4   455.8       3133.       1485.       8620.    
    3823  341150    4   321.2       3180.       1725.       8206.    
    3824  341200    4   420.1       2461.       2105.       8636.    
    3825  341250    4   606.1       1934.       1629.       8471.    
    3826  341300    4   477.1       2777.       1357.       8327.    
    3827  341350    4   873.4       3264.       1545.       8537.    
    3828  341400    4   898.0       2711.       1322.       8346.    
    3829  341450    4   760.5       2505.       1054.       8504.    
    3830  341500    4   1272.       3043.       890.0       8268.    
    3831  341550    4   440.4       3017.       1266.       8391.    
    3832  341600    4   488.4       3005.       1244.       8236.    
    3833  341650    4   300.3       3041.       1584.       8649.    
    3834  341700    4   437.5       3003.       1725.       8542.    
    3835  341750    4   709.6       3002.       1990.       8699.    
    3836  341800    4   749.6       3793.       1713.       8514.    
    3837  341850    4   465.2       2619.       1277.       8250.    
    3838  341900    4   332.5       2894.       1502.       8359.    
    3839  341950    4   459.9       2774.       1532.       8468.    
    3840  342000    4   497.6       2600.       2124.       8514.    
    3841  342050    4   308.3       1848.       1949.       8673.    
    3842  342100    4   875.1       2177.       1940.       8314.    
    3843  342150    4   329.7       2458.       2052.       8343.    
    3844  342200    4   428.1       1903.       1997.       8428.    
    3845  342250    4   182.7       2061.       2170.       8660.    
    3846  342300    4   446.1       3281.       2005.       8301.    
    3847  342350    4   637.7       3273.       1668.       8389.    
    3848  342400    4   231.7       2721.       1897.       8446.    
    3849  342450    4   1083.       2590.       1594.       8687.    
    3850  342500    4   462.4       2322.       2158.       8349.    
    3851  342550    4   458.0       2272.       1854.       8455.    
    3852  342600    4   625.6       1868.       1684.       8560.    
    3853  342650    4   702.1       2133.       2879.       8704.    
    3854  342700    4   285.6       2743.       1998.       8728.    
    3855  342750    4   165.5       3194.       1379.       8322.    
    3856  342800    4   303.4       3224.       1264.       8717.    
    3857  342850    4   527.5       3245.       842.8       8557.    
    3858  342900    4   363.7       4112.       740.8       8267.    
    3859  342950    4   305.2       3696.       763.8       8453.    
    3860  343000    4   681.0       3841.       1036.       8556.    
    3861  343050    4   1227.       4297.       744.2       8594.    
    3862  343100    4   414.3       2929.       1017.       8104.    
    3863  343150    4   935.4       3076.       1246.       8432.    
    3864  343200    4   489.0       2880.       1705.       8366.    
    3865  343250    4   667.7       3227.       1814.       8653.    
    3866  343300    4   791.8       2666.       1219.       8660.    
    3867  343350    4   462.2       2941.       1126.       8266.    
    3868  343400    4   249.8       3437.       1431.       8608.    
    3869  343450    4   228.0       2303.       1934.       8467.    
    3870  343500    4   578.8       2394.       1869.       8334.    
    3871  343550    4   344.5       2241.       1556.       8609.    
    3872  343600    4   612.3       2819.       1586.       8390.    
    3873  343650    4   549.1       1851.       1992.       8345.    
    3874  343700    4   517.0       1944.       2189.       8625.    
    3875  343750    4   590.7       2093.       2297.       8329.    
    3876  343800    4   865.9       2149.       1843.       8251.    
    3877  343850    4   971.1       2985.       1603.       8380.    
    3878  343900    4   396.3       2918.       1477.       8607.    
    3879  343950    4   775.7       3082.       1834.       8654.    
    3880  344000    4   789.3       2501.       1884.       8679.    
    3881  344050    4   216.3       2301.       1940.       8384.    
    3882  344100    4   469.2       2030.       1845.       8221.    
    3883  344150    4   401.6       1366.       2765.       8426.    
    3884  344200    4   632.6       1537.       2750.       8656.    
    3885  344250    4   601.7       1471.       2790.       8236.    
    3886  344300    4   258.6       1924.       2863.       8620.    
    3887  344350    4   413.7       1739.       2328.       8594.    
    3888  344400    4   398.3       2125.       2765.       8381.    
    3889  344450    4   198.5       2688.       2026.       8747.    
    3890  344500    4   424.8       2377.       1773.       8766.    
    3891  344550    4   565.0       2602.       1870.       8375.    
    3892  344600    4   576.7       2563.       2102.       8375.    
    3893  344650    4   1118.       2172.       1546.       8813.    
    3894  344700    4   1326.       2412.       1951.       8553.    
    3895  344750    4   1150.       2611.       1772.       8378.    
    3896  344800    4   848.1       2110.       1480.       8612.    
    3897  344850    4   965.8       1869.       2134.       8338.    
    3898  344900    4   555.1       1881.       2924.       8273.    
    3899  344950    4   876.2       2578.       2646.       8363.    
    3900  345000    4   725.5       2470.       1700.       8476.    
    3901  345050    4   1121.       1920.       1891.       8487.    
    3902  345100    4   482.2       2162.       1564.       8786.    
    3903  345150    4   554.3       2164.       2429.       8712.    
    3904  345200    4   288.3       1982.       2044.       8474.    
    3905  345250    4   642.4       1912.       2239.       8514.    
    3906  345300    4   303.1       2524.       2459.       8350.    
    3907  345350    4   497.3       2575.       2889.       8572.    
    3908  345400    4   364.4       3229.       1836.       8379.    
    3909  345450    4   404.5       3764.       1569.       8738.    
    3910  345500    4   367.2       2763.       1756.       8603.    
    3911  345550    4   237.6       2174.       1679.       8403.    
    3912  345600    4   824.8       2858.       1585.       8617.    
    3913  345650    4   849.8       2318.       1648.       8393.    
    3914  345700    4   925.4       1704.       1709.       8642.    
    3915  345750    4   574.0       1715.       2196.       8775.    
    3916  345800    4   568.0       1668.       2150.       8458.    
    3917  345850    4   624.9       2300.       2004.       8397.    
    3918  345900    4   510.6       2775.       2193.       8456.    
    3919  345950    4   534.3       1859.       2133.       8598.    
    3920  346000    4   472.9       2135.       2142.       8329.    
    3921  346050    4   765.9       1824.       2121.       8649.    
    3922  346100    4   467.5       2143.       1921.       8493.    
    3923  346150    4   1542.       2073.       1788.       8364.    
    3924  346200    4   753.2       2214.       1694.       8791.    
    3925  346250    4   658.9       1932.       1648.       8616.    
    3926  346300    4   582.6       2391.       1724.       8541.    
    3927  346350    4   615.4       3093.       1781.       8295.    
    3928  346400    4   778.6       2745.       1579.       8401.    
    3929  346450    4   349.7       2894.       1682.       8537.    
    3930  346500    4   299.5       2481.       1926.       8747.    
    3931  346550    4   741.3       2344.       1749.       8524.    
    3932  346600    4   491.9       2530.       1810.       8470.    
    3933  346650    4   335.0       2256.       2580.       8496.    
    3934  346700    4   353.9       2193.       1827.       8330.    
    3935  346750    4   1014.       2043.       1989.       8784.    
    3936  346800    4   1062.       1481.       2222.       8509.    
    3937  346850    4   810.4       1639.       1883.       8600.    
    3938  346900    4   933.9       1871.       2382.       8192.    
    3939  346950    4   640.9       1835.       2618.       8351.    
    3940  347000    4   551.8       1630.       2120.       8796.    
    3941  347050    4   466.2       1867.       2195.       8396.    
    3942  347100    4   349.2       2193.       2484.       8393.    
    3943  347150    4   365.7       2310.       1861.       8579.    
    3944  347200    4   609.2       2123.       2037.       8534.    
    3945  347250    4   854.9       1607.       2126.       8403.    
    3946  347300    4   1026.       1828.       2723.       8681.    
    3947  347350    4   518.6       2196.       2365.       8672.    
    3948  347400    4   515.7       2458.       1627.       8333.    
    3949  347450    4   258.3       2094.       2134.       8266.    
    3950  347500    4   933.0       2202.       1524.       8711.    
    3951  347550    4   971.3       3062.       1219.       8473.    
    3952  347600    4   545.6       3282.       1863.       8740.    
    3953  347650    4   640.6       2378.       2159.       8343.    
    3954  347700    4   381.0       2918.       1821.       8403.    
    3955  347750    4   249.6       2475.       1554.       8409.    
    3956  347800    4   221.1       2626.       1872.       8390.    
    3957  347850    4   688.1       2977.       1809.       8409.    
    3958  347900    4   563.4       2384.       1732.       8584.    
    3959  347950    4   626.3       2499.       2003.       8673.    
    3960  348000    4   740.5       2972.       1302.       8523.    
    3961  348050    4   407.6       2859.       1634.       8691.    
    3962  348100    4   176.0       3287.       1649.       8730.    
    3963  348150    4   712.2       2483.       1589.       8550.    
    3964  348200    4   340.2       3755.       1493.       8768.    
    3965  348250    4   258.8       3685.       1119.       8380.    
    3966  348300    4   250.3       3267.       1936.       8327.    
    3967  348350    4   92.40       3091.       1740.       8612.    
    3968  348400    4   362.2       2539.       1281.       8519.    
    3969  348450    4   443.8       2691.       2175.       8656.    
    3970  348500    4   683.7       2034.       1915.       8350.    
    3971  348550    4   772.2       1974.       2020.       8637.    
    3972  348600    4   1059.       2364.       1891.       8299.    
    3973  348650    4   396.5       2483.       1591.       8398.    
    3974  348700    4   509.5       1949.       2466.       8686.    
    3975  348750    4   379.3       2323.       2316.       8462.    
    3976  348800    4   658.3       2716.       2131.       8378.    
    3977  348850    4   360.1       3671.       893.6       8504.    
    3978  348900    4   481.2       3594.       1243.       8636.    
    3979  348950    4   541.3       3220.       1006.       8710.    
    3980  349000    4   576.8       4051.       913.9       8443.    
    3981  349050    4   752.5       3413.       1047.       8719.    
    3982  349100    4   498.4       2572.       1136.       8551.    
    3983  349150    4   824.5       3552.       1494.       8482.    
    3984  349200    4   216.2       3946.       1520.       8260.    
    3985  349250    4   461.4       3396.       1718.       8572.    
    3986  349300    4   232.1       3337.       1576.       8577.    
    3987  349350    4   208.6       3597.       1370.       8515.    
    3988  349400    4   366.8       2966.       1590.       8161.    
    3989  349450    4   460.9       2993.       2185.       8669.    
    3990  349500    4   338.8       2671.       1693.       8430.    
    3991  349550    4   492.8       3353.       1662.       8668.    
    3992  349600    4   531.7       2870.       1816.       8522.    
    3993  349650    4   320.3       3164.       1280.       8546.    
    3994  349700    4   221.5       3356.       1601.       8651.    
    3995  349750    4   372.8       3100.       1453.       8536.    
    3996  349800    4   234.7       4201.       943.3       8841.    
    3997  349850    4   543.4       3561.       1245.       8363.    
    3998  349900    4   340.5       3604.       1127.       8705.    
    3999  349950    4   520.0       3058.       1263.       8580.    
    4000  350000    4   484.9       2872.       1293.       8427.    
    4001  350050    4   62.05       3317.       1287.       8383.    
    4002  350100    4   66.88       2470.       1478.       8629.    
    4003  350150    4   265.3       2710.       1883.       8527.    
    4004  350200    4   477.5       2932.       1478.       8549.    
    4005  350250    4   656.5       2823.       1454.       8366.    
    4006  350300    4   483.4       2205.       2085.       8486.    
    4007  350350    4   216.5       2490.       1927.       8202.    
    4008  350400    4   376.9       2171.       2182.       8499.    
    4009  350450    4   657.1       2102.       2221.       8537.    
    4010  350500    4   1021.       1521.       2214.       8605.    
    4011  350550    4   946.5       1566.       1896.       8690.    
    4012  350600    4   425.6       2358.       2198.       8303.    
    4013  350650    4   504.8       3650.       1637.       8440.    
    4014  350700    4   594.0       2892.       1272.       8485.    
    4015  350750    4   372.7       2750.       1505.       8407.    
    4016  350800    4   437.4       2893.       1718.       8425.    
    4017  350850    4   742.1       2437.       1532.       8393.    
    4018  350900    4   772.9       2894.       1567.       8555.    
    4019  350950    4   340.7       3087.       1529.       8649.    
    4020  351000    4   508.6       2477.       2190.       8386.    
    4021  351050    4   654.7       2082.       2576.       8489.    
    4022  351100    4   225.0       3165.       2730.       8520.    
    4023  351150    4   805.4       2400.       1765.       8565.    
    4024  351200    4   683.0       2780.       1768.       8188.    
    4025  351250    4   491.1       3174.       1940.       8415.    
    4026  351300    4   845.5       2545.       1510.       8376.    
    4027  351350    4   540.7       3167.       1270.       8416.    
    4028  351400    4   870.4       2467.       1458.       8636.    
    4029  351450    4   707.3       2337.       1823.       8492.    
    4030  351500    4   852.3       1995.       2565.       8170.    
    4031  351550    4   409.4       2148.       2032.       8612.    
    4032  351600    4   377.8       2089.       1964.       8459.    
    4033  351650    4   370.6       2439.       1579.       8579.    
    4034  351700    4   498.8       2534.       1496.       8732.    
    4035  351750    4   681.6       3160.       1390.       8463.    
    4036  351800    4   341.4       4182.       1148.       8659.    
    4037  351850    4   314.7       4070.       900.9       8645.    
    4038  351900    4   995.5       3467.       929.3       8491.    
    4039  351950    4   1144.       3613.       589.9       8423.    
    4040  352000    4   1420.       3201.       1164.       8851.    
    4041  352050    4   770.8       2609.       1281.       8318.    
    4042  352100    4   654.2       2724.       1194.       8288.    
    4043  352150    4   431.3       2832.       1282.       8906.    
    4044  352200    4   622.5       2934.       1955.       8742.    
    4045  352250    4   1050.       2844.       1383.       8194.    
    4046  352300    4   562.5       1985.       2155.       8492.    
    4047  352350    4   565.7       2041.       2233.       8484.    
    4048  352400    4   586.9       1724.       2542.       8525.    
    4049  352450    4   731.0       3045.       2547.       8436.    
    4050  352500    4   690.1       2377.       1735.       8724.    
    4051  352550    4   639.0       2741.       1770.       8663.    
    4052  352600    4   972.4       2376.       1757.       8514.    
    4053  352650    4   314.5       2203.       1640.       8366.    
    4054  352700    4   455.9       2291.       1757.       8639.    
    4055  352750    4   505.7       2415.       1554.       8280.    
    4056  352800    4   332.6       3046.       1923.       8662.    
    4057  352850    4   497.9       3644.       1296.       8462.    
    4058  352900    4   574.6       2995.       1707.       8448.    
    4059  352950    4   568.5       2836.       1942.       8482.    
    4060  353000    4   845.1       3015.       1443.       8401.    
    4061  353050    4   357.1       2332.       1726.       8577.    
    4062  353100    4   815.3       2704.       1328.       8436.    
    4063  353150    4   349.6       2364.       1687.       8462.    
    4064  353200    4   277.0       2330.       1844.       8656.    
    4065  353250    4   1210.       2175.       1925.       8451.    
    4066  353300    4   524.6       2161.       1887.       8385.    
    4067  353350    4   330.8       2384.       1970.       8605.    
    4068  353400    4   446.5       1993.       2933.       8785.    
    4069  353450    4   101.0       1653.       2699.       8544.    
    4070  353500    4   221.8       2046.       2977.       8417.    
    4071  353550    4   207.2       1525.       2400.       8519.    
    4072  353600    4   133.7       1311.       2864.       8250.    
    4073  353650    4   126.7       1870.       2204.       8490.    
    4074  353700    4   340.0       1960.       2509.       8313.    
    4075  353750    4   565.9       1894.       2233.       8799.    
    4076  353800    4   392.2       3142.       1328.       8715.    
    4077  353850    4   356.9       3258.       1383.       8545.    
    4078  353900    4   549.0       3257.       1234.       8382.    
    4079  353950    4   731.2       2819.       1781.       8477.    
    4080  354000    4   399.0       2601.       1365.       8488.    
    4081  354050    4   206.7       1941.       2219.       8655.    
    4082  354100    4   699.6       2513.       1855.       8337.    
    4083  354150    4   376.2       2753.       1644.       8394.    
    4084  354200    4   494.4       3422.       2209.       8644.    
    4085  354250    4   797.3       2613.       2115.       8678.    
    4086  354300    4   413.4       2277.       1720.       8293.    
    4087  354350    4   946.9       2110.       1851.       8395.    
    4088  354400    4   347.9       2138.       2246.       8630.    
    4089  354450    4   630.8       1784.       2241.       8840.    
    4090  354500    4   706.2       2274.       1965.       8397.    
    4091  354550    4   573.1       2222.       1797.       8531.    
    4092  354600    4   1962.       1478.       2150.       8390.    
    4093  354650    4   894.3       1668.       2541.       8396.    
    4094  354700    4   492.0       1942.       1908.       8403.    
    4095  354750    4   368.3       2539.       2443.       8533.    
    4096  354800    4   489.6       2178.       2005.       8287.    
    4097  354850    4   397.8       2021.       1525.       8447.    
    4098  354900    4   175.3       2295.       1820.       8423.    
    4099  354950    4   318.5       2008.       2142.       8351.    
    4100  355000    4   330.2       3035.       1393.       8566.    
    4101  355050    4   300.4       2979.       1675.       8776.    
    4102  355100    4   440.4       2449.       1451.       8541.    
    4103  355150    4   307.9       2560.       2327.       8670.    
    4104  355200    4   319.9       2345.       2044.       8527.    
    4105  355250    4   385.8       1825.       2715.       8290.    
    4106  355300    4   199.2       2026.       2445.       8242.    
    4107  355350    4   318.9       2000.       2327.       8210.    
    4108  355400    4   140.1       2579.       2049.       8499.    
    4109  355450    4   210.1       2363.       2262.       8365.    
    4110  355500    4   314.8       2483.       1396.       8315.    
    4111  355550    4   936.1       2853.       1124.       8549.    
    4112  355600    4   385.4       2807.       964.6       8489.    
    4113  355650    4   1069.       4112.       1182.       8653.    
    4114  355700    4   399.5       3467.       1063.       8523.    
    4115  355750    4   693.5       3207.       877.4       8679.    
    4116  355800    4   690.7       3213.       964.0       8516.    
    4117  355850    4   286.1       3090.       1314.       8553.    
    4118  355900    4   774.5       2767.       2395.       8403.    
    4119  355950    4   566.9       2234.       2143.       8491.    
    4120  356000    4   1059.       2058.       1970.       8404.    
    4121  356050    4   893.1       3161.       2054.       8892.    
    4122  356100    4   429.6       2501.       1960.       8827.    
    4123  356150    4   465.3       1842.       2678.       8446.    
    4124  356200    4   97.82       1513.       2443.       8489.    
    4125  356250    4   258.1       1706.       2761.       8602.    
    4126  356300    4   422.2       1511.       2170.       8538.    
    4127  356350    4   873.3       1359.       2220.       8438.    
    4128  356400    4   650.6       1624.       2864.       8596.    
    4129  356450    4   707.2       1518.       2494.       8452.    
    4130  356500    4   474.8       1827.       2067.       8586.    
    4131  356550    4   602.6       2064.       2127.       8441.    
    4132  356600    4   792.9       1620.       2056.       8318.    
    4133  356650    4   1290.       1683.       2500.       8754.    
    4134  356700    4   797.6       1261.       2659.       8611.    
    4135  356750    4   318.7       1816.       2656.       8635.    
    4136  356800    4   832.1       1525.       2765.       8269.    
    4137  356850    4   303.2       1775.       2425.       8441.    
    4138  356900    4   1092.       1530.       2348.       8453.    
    4139  356950    4   832.8       1309.       2639.       8358.    
    4140  357000    4   779.6       1240.       2771.       8415.    
    4141  357050    4   1185.       1219.       3515.       8566.    
    4142  357100    4   632.9       1350.       2485.       8700.    
    4143  357150    4   663.4       1364.       2725.       8531.    
    4144  357200    4   1155.       1458.       2499.       8458.    
    4145  357250    4   349.0       1966.       2488.       8706.    
    4146  357300    4   153.2       1916.       2120.       8221.    
    4147  357350    4   349.6       1473.       2554.       8485.    
    4148  357400    4   469.3       1563.       2231.       8532.    
    4149  357450    4   1484.       1201.       2843.       8425.    
    4150  357500    4   485.3       967.9       2240.       8819.    
    4151  357550    4   351.9       1585.       2031.       8448.    
    4152  357600    4   896.9       2087.       1821.       8617.    
    4153  357650    4   487.7       1812.       1478.       8740.    
    4154  357700    4   522.7       1927.       2095.       8535.    
    4155  357750    4   419.3       2077.       1951.       9011.    
    4156  357800    4   521.9       1527.       2880.       8766.    
    4157  357850    4   340.0       1673.       2543.       8326.    
    4158  357900    4   427.3       2324.       2066.       8538.    
    4159  357950    4   828.0       2042.       2585.       8518.    
    4160  358000    4   583.9       1990.       1671.       8502.    
    4161  358050    4   1150.       2234.       1745.       8575.    
    4162  358100    4   430.7       2076.       1826.       8318.    
    4163  358150    4   387.9       2280.       2431.       8543.    
    4164  358200    4   330.2       2549.       2459.       8268.    
    4165  358250    4   225.5       2549.       1626.       8680.    
    4166  358300    4   158.0       2273.       1536.       8702.    
    4167  358350    4   400.0       2450.       1831.       8502.    
    4168  358400    4   397.2       2216.       2333.       8568.    
    4169  358450    4   853.3       2222.       1773.       8438.    
    4170  358500    4   623.8       2403.       1779.       8576.    
    4171  358550    4   358.2       2531.       1503.       8576.    
    4172  358600    4   609.5       1629.       1941.       8494.    
    4173  358650    4   596.7       2029.       1809.       8471.    
    4174  358700    4   365.8       2429.       1865.       8597.    
    4175  358750    4   443.7       2167.       2007.       8207.    
    4176  358800    4   647.4       1992.       1810.       8498.    
    4177  358850    4   317.8       2516.       2350.       8498.    
    4178  358900    4   473.6       2600.       1721.       8476.    
    4179  358950    4   390.6       2468.       1625.       8639.    
    4180  359000    4   285.8       2952.       2013.       8477.    
    4181  359050    4   379.3       2746.       1786.       8584.    
    4182  359100    4   658.7       2282.       1764.       8565.    
    4183  359150    4   1000.       2841.       1582.       8894.    
    4184  359200    4   522.3       4053.       1129.       8398.    
    4185  359250    4   518.4       2899.       1173.       8596.    
    4186  359300    4   139.3       2692.       1371.       8542.    
    4187  359350    4   670.2       2419.       1386.       8635.    
    4188  359400    4   212.4       3121.       1300.       8399.    
    4189  359450    4   280.4       3583.       1641.       8579.    
    4190  359500    4   511.4       2787.       1258.       8427.    
    4191  359550    4   350.1       2539.       1260.       8385.    
    4192  359600    4   223.8       4153.       1317.       8516.    
    4193  359650    4   258.4       3373.       1008.       8509.    
    4194  359700    4   579.4       3984.       1073.       8500.    
    4195  359750    4   631.1       3550.       967.7       8641.    
    4196  359800    4   435.2       3079.       1016.       8567.    
    4197  359850    4   474.0       3845.       1328.       8383.    
    4198  359900    4   662.4       3204.       1058.       8336.    
    4199  359950    4   396.6       3527.       1252.       8471.    
    4200  360000    4   425.0       2926.       1659.       8423.    
    4201  360050    4   325.0       3202.       1868.       8378.    
    4202  360100    4   448.1       3024.       2048.       8298.    
    4203  360150    4   660.7       2824.       1281.       8654.    
    4204  360200    4   473.4       2491.       1987.       8761.    
    4205  360250    4   769.3       2439.       1598.       8649.    
    4206  360300    4   405.0       2912.       1359.       8252.    
    4207  360350    4   323.6       2602.       1817.       8426.    
    4208  360400    4   394.9       3526.       1739.       8438.    
    4209  360450    4   1010.       3369.       1167.       8375.    
    4210  360500    4   406.3       3477.       851.4       8235.    
    4211  360550    4   81.29       4472.       1005.       8408.    
    4212  360600    4   131.6       3617.       1335.       8617.    
    4213  360650    4   346.9       3115.       1387.       8438.    
    4214  360700    4   466.9       2364.       1411.       8562.    
    4215  360750    4   310.3       2563.       1373.       8767.    
    4216  360800    4   290.5       3319.       1697.       8697.    
    4217  360850    4   481.1       3130.       1690.       8700.    
    4218  360900    4   248.3       3086.       1455.       8468.    
    4219  360950    4   601.2       2664.       1607.       8535.    
    4220  361000    4   168.1       2799.       1420.       8558.    
    4221  361050    4   316.3       2252.       1671.       8483.    
    4222  361100    4   683.4       3253.       2017.       8473.    
    4223  361150    4   657.3       1927.       1933.       8662.    
    4224  361200    4   541.1       1298.       2768.       8567.    
    4225  361250    4   874.0       1512.       2230.       8505.    
    4226  361300    4   660.7       1699.       2230.       8689.    
    4227  361350    4   869.8       2218.       2207.       8479.    
    4228  361400    4   442.6       2795.       1583.       8607.    
    4229  361450    4   1113.       2162.       1974.       8704.    
    4230  361500    4   243.8       1950.       2339.       8759.    
    4231  361550    4   259.0       2234.       2518.       8601.    
    4232  361600    4   207.6       2437.       2740.       8575.    
    4233  361650    4   665.6       1791.       1906.       8583.    
    4234  361700    4   444.4       1809.       1897.       8545.    
    4235  361750    4   583.6       2154.       2630.       8441.    
    4236  361800    4   1069.       1636.       2261.       8685.    
    4237  361850    4   503.7       1849.       2394.       8547.    
    4238  361900    4   446.2       2130.       2000.       8636.    
    4239  361950    4   408.7       2433.       1860.       8588.    
    4240  362000    4   646.3       2189.       1975.       8408.    
    4241  362050    4   674.0       2552.       1682.       8345.    
    4242  362100    4   602.7       3171.       1424.       8553.    
    4243  362150    4   490.2       2922.       1251.       8635.    
    4244  362200    4   423.0       2829.       1427.       8696.    
    4245  362250    4   302.1       2656.       1602.       8666.    
    4246  362300    4   1391.       2313.       1796.       8117.    
    4247  362350    4   834.4       2531.       2215.       8681.    
    4248  362400    4   356.9       1725.       1987.       8217.    
    4249  362450    4   612.4       2337.       2066.       8597.    
    4250  362500    4   632.3       2467.       1757.       8482.    
    4251  362550    4   904.5       2409.       1371.       8756.    
    4252  362600    4   1204.       2874.       1370.       8383.    
    4253  362650    4   592.5       3343.       1191.       8769.    
    4254  362700    4   808.8       3093.       1762.       8472.    
    4255  362750    4   239.9       3629.       1636.       8514.    
    4256  362800    4   285.0       3847.       1602.       8634.    
    4257  362850    4   492.2       2890.       1437.       8498.    
    4258  362900    4   315.3       2547.       1766.       8551.    
    4259  362950    4   81.25       2379.       1641.       8563.    
    4260  363000    4   44.61       2259.       2015.       8698.    
    4261  363050    4   148.9       2405.       2317.       8285.    
    4262  363100    4   482.0       2277.       2024.       8849.    
    4263  363150    4   313.1       2437.       2116.       8431.    
    4264  363200    4   389.4       3915.       1551.       8692.    
    4265  363250    4   498.9       3381.       1661.       8356.    
    4266  363300    4   484.9       2697.       1359.       8529.    
    4267  363350    4   516.7       2808.       953.9       8437.    
    4268  363400    4   295.1       4111.       1037.       8704.    
    4269  363450    4   290.5       4428.       892.1       8385.    
    4270  363500    4   164.2       3304.       1226.       8652.    
    4271  363550    4   563.6       3834.       946.1       8552.    
    4272  363600    4   648.4       4352.       1342.       8108.    
    4273  363650    4   636.3       3085.       975.4       8635.    
    4274  363700    4   172.7       3873.       1601.       8596.    
    4275  363750    4   731.1       3259.       1499.       8480.    
    4276  363800    4   350.1       2849.       1590.       8610.    
    4277  363850    4   338.2       2798.       1130.       8412.    
    4278  363900    4   564.5       3093.       1347.       8370.    
    4279  363950    4   423.8       3450.       946.0       8421.    
    4280  364000    4   68.22       3701.       1285.       8501.    
    4281  364050    4   146.4       3137.       1093.       8620.    
    4282  364100    4   28.77       3710.       1441.       8829.    
    4283  364150    4   120.6       3370.       1585.       8572.    
    4284  364200    4   240.9       3052.       2051.       8309.    
    4285  364250    4   175.6       2546.       2396.       8585.    
    4286  364300    4   587.9       2197.       1674.       8562.    
    4287  364350    4   422.1       2322.       1914.       8523.    
    4288  364400    4   417.5       2778.       1542.       8478.    
    4289  364450    4   275.1       3677.       1927.       8292.    
    4290  364500    4   466.8       3208.       1634.       8593.    
    4291  364550    4   262.3       2916.       1426.       8392.    
    4292  364600    4   107.4       2807.       1861.       8454.    
    4293  364650    4   202.5       3126.       1741.       8775.    
    4294  364700    4   106.9       2759.       2413.       8409.    
    4295  364750    4   169.3       2291.       2274.       8483.    
    4296  364800    4   178.0       1837.       1916.       8698.    
    4297  364850    4   322.5       2838.       1571.       8627.    
    4298  364900    4   279.5       1889.       1803.       8477.    
    4299  364950    4   593.3       2408.       2155.       8482.    
    4300  365000    4   815.5       2463.       1816.       8596.    
    4301  365050    4   241.9       2794.       1589.       8584.    
    4302  365100    4   851.4       2082.       2083.       8360.    
    4303  365150    4   872.5       2204.       2322.       8385.    
    4304  365200    4   558.3       2454.       2163.       8643.    
    4305  365250    4   398.9       2275.       1837.       8725.    
    4306  365300    4   438.7       1610.       2786.       8557.    
    4307  365350    4   370.1       1673.       2249.       8596.    
    4308  365400    4   251.8       2363.       2058.       8589.    
    4309  365450    4   631.4       2251.       2120.       8602.    
    4310  365500    4   809.5       2058.       1899.       8780.    
    4311  365550    4   703.4       1449.       2268.       8664.    
    4312  365600    4   723.5       1349.       2568.       8555.    
    4313  365650    4   613.8       1511.       2232.       8428.    
    4314  365700    4   591.6       1286.       2652.       8802.    
    4315  365750    4   110.3       1408.       2900.       8452.    
    4316  365800    4   691.8       1748.       2666.       8417.    
    4317  365850    4   295.3       1802.       2112.       8484.    
    4318  365900    4   328.7       2324.       1962.       8779.    
    4319  365950    4   1047.       2572.       2233.       8273.    
    4320  366000    4   815.0       2253.       1510.       8442.    
    4321  366050    4   737.4       2240.       1902.       8436.    
    4322  366100    4   940.9       2667.       2036.       8549.    
    4323  366150    4   627.2       1859.       2712.       8312.    
    4324  366200    4   466.3       2012.       2581.       8647.    
    4325  366250    4   543.8       1919.       2155.       8526.    
    4326  366300    4   682.2       1637.       2861.       8491.    
    4327  366350    4   607.9       1585.       2349.       8390.    
    4328  366400    4   577.1       1846.       2413.       8632.    
    4329  366450    4   209.4       1845.       2740.       8571.    
    4330  366500    4   399.9       1508.       2755.       8450.    
    4331  366550    4   409.4       1487.       2416.       8706.    
    4332  366600    4   711.5       1326.       2488.       8713.    
    4333  366650    4   642.8       1424.       2638.       8629.    
    4334  366700    4   729.0       1526.       2048.       8515.    
    4335  366750    4   1012.       2632.       2731.       8553.    
    4336  366800    4   399.2       2266.       1703.       8357.    
    4337  366850    4   514.5       1759.       1608.       8472.    
    4338  366900    4   632.7       1639.       2045.       8319.    
    4339  366950    4   567.5       2894.       1411.       8506.    
    4340  367000    4   234.1       2720.       1905.       8565.    
    4341  367050    4   216.7       2715.       1367.       8430.    
    4342  367100    4   505.2       3973.       902.3       8501.    
    4343  367150    4   529.1       4027.       643.6       8455.    
    4344  367200    4   265.1       3559.       981.9       8675.    
    4345  367250    4   233.2       3623.       948.9       8491.    
    4346  367300    4   508.6       3147.       965.9       8470.    
    4347  367350    4   884.6       3382.       1145.       8682.    
    4348  367400    4   516.9       2876.       1203.       8636.    
    4349  367450    4   676.6       3360.       929.1       8248.    
    4350  367500    4   598.1       3682.       802.8       8217.    
    4351  367550    4   544.1       3303.       715.5       8627.    
    4352  367600    4   419.1       3842.       1084.       8510.    
    4353  367650    4   464.9       3341.       924.2       8440.    
    4354  367700    4   325.5       5033.       1185.       8276.    
    4355  367750    4   177.4       3679.       1375.       8651.    
    4356  367800    4   530.3       3265.       844.2       8422.    
    4357  367850    4   710.1       5248.       763.1       8667.    
    4358  367900    4   240.5       4098.       946.5       8381.    
    4359  367950    4   705.5       3395.       1001.       8455.    
    4360  368000    4   382.4       3084.       1275.       8487.    
    4361  368050    4   144.8       2458.       1426.       8539.    
    4362  368100    4   285.3       2198.       1598.       8694.    
    4363  368150    4   576.1       2810.       1933.       8611.    
    4364  368200    4   456.6       3378.       1791.       8713.    
    4365  368250    4   255.3       3356.       1583.       8654.    
    4366  368300    4   1082.       3045.       1049.       8542.    
    4367  368350    4   582.6       3149.       1288.       8648.    
    4368  368400    4   708.1       3121.       893.8       8525.    
    4369  368450    4   408.8       2526.       1338.       8217.    
    4370  368500    4   859.9       2691.       1514.       8485.    
    4371  368550    4   556.6       2981.       1543.       8429.    
    4372  368600    4   342.4       2976.       2108.       8644.    
    4373  368650    4   406.4       2555.       1751.       8489.    
    4374  368700    4   357.7       2101.       1859.       8401.    
    4375  368750    4   660.6       1881.       2651.       8609.    
    4376  368800    4   749.9       1432.       2542.       8460.    
    4377  368850    4   713.0       2148.       2596.       8797.    
    4378  368900    4   878.6       2135.       2579.       8585.    
    4379  368950    4   398.9       2119.       2626.       8513.    
    4380  369000    4   263.3       2514.       2065.       8718.    
    4381  369050    4   514.6       2335.       2056.       8565.    
    4382  369100    4   746.5       2055.       1700.       8581.    
    4383  369150    4   715.6       2215.       1749.       8715.    
    4384  369200    4   662.8       1657.       3074.       8338.    
    4385  369250    4   697.0       1166.       3145.       8450.    
    4386  369300    4   543.5       1112.       2645.       8550.    
    4387  369350    4   742.0       1084.       3054.       8633.    
    4388  369400    4   519.6       1320.       2592.       8395.    
    4389  369450    4   753.7       1385.       1985.       8505.    
    4390  369500    4   549.0       1270.       2756.       8262.    
    4391  369550    4   167.1       1547.       2891.       8271.    
    4392  369600    4   118.5       1799.       2063.       8606.    
    4393  369650    4   251.5       1874.       2205.       8453.    
    4394  369700    4   335.8       1799.       2578.       8393.    
    4395  369750    4   1046.       2334.       1879.       8632.    
    4396  369800    4   468.7       3439.       872.9       8626.    
    4397  369850    4   735.9       3599.       1270.       8442.    
    4398  369900    4   299.5       2715.       1471.       8970.    
    4399  369950    4   374.8       2832.       1727.       8917.    
    4400  370000    4   322.1       2974.       1866.       8553.    
    4401  370050    4   412.0       2668.       1536.       8204.    
    4402  370100    4   707.1       2114.       1364.       8480.    
    4403  370150    4   577.9       2459.       1720.       8547.    
    4404  370200    4   722.3       2065.       2201.       8457.    
    4405  370250    4   1106.       2149.       2125.       8348.    
    4406  370300    4   205.4       2974.       1423.       8422.    
    4407  370350    4   461.3       3554.       1579.       8390.    
    4408  370400    4   522.7       2283.       2053.       8506.    
    4409  370450    4   498.4       1659.       2241.       8361.    
    4410  370500    4   850.3       2038.       2525.       8261.    
    4411  370550    4   1160.       1703.       2232.       8620.    
    4412  370600    4   701.3       1856.       2375.       8506.    
    4413  370650    4   822.8       2146.       2183.       8555.    
    4414  370700    4   805.1       2109.       2504.       8660.    
    4415  370750    4   463.8       1414.       3054.       8496.    
    4416  370800    4   548.1       1888.       2233.       8473.    
    4417  370850    4   1070.       1862.       1891.       8386.    
    4418  370900    4   1051.       2693.       1773.       8481.    
    4419  370950    4   471.4       1642.       2403.       8824.    
    4420  371000    4   780.3       2231.       2643.       8309.    
    4421  371050    4   720.0       2795.       1648.       8463.    
    4422  371100    4   517.1       2809.       2155.       8730.    
    4423  371150    4   813.0       2466.       2146.       8332.    
    4424  371200    4   742.4       2462.       2108.       8361.    
    4425  371250    4   251.1       2140.       2421.       8463.    
    4426  371300    4   476.8       2200.       2537.       8362.    
    4427  371350    4   431.1       2505.       2409.       8348.    
    4428  371400    4   323.1       2005.       2212.       8482.    
    4429  371450    4   543.2       1958.       2731.       8584.    
    4430  371500    4   640.0       2138.       1774.       8620.    
    4431  371550    4   487.9       2164.       1993.       8486.    
    4432  371600    4   466.6       1772.       2305.       8700.    
    4433  371650    4   758.4       1614.       2055.       8728.    
    4434  371700    4   514.3       2000.       2098.       8594.    
    4435  371750    4   879.1       1973.       1863.       8515.    
    4436  371800    4   529.4       1800.       2137.       8394.    
    4437  371850    4   225.0       1552.       2258.       8819.    
    4438  371900    4   102.9       1575.       3144.       8438.    
    4439  371950    4   366.3       1265.       2804.       8643.    
    4440  372000    4   343.5       1076.       2449.       8491.    
    4441  372050    4   714.6       1520.       2865.       8638.    
    4442  372100    4   458.3       1554.       2561.       8377.    
    4443  372150    4   782.1       1797.       2280.       8668.    
    4444  372200    4   629.8       2604.       1328.       8380.    
    4445  372250    4   821.0       2449.       1390.       8593.    
    4446  372300    4   494.1       3501.       909.8       8276.    
    4447  372350    4   493.0       3058.       606.4       8475.    
    4448  372400    4   916.9       4966.       650.2       8525.    
    4449  372450    4   333.7       3213.       806.7       8323.    
    4450  372500    4   484.3       3797.       613.4       8382.    
    4451  372550    4   254.4       4301.       439.0       8409.    
    4452  372600    4   442.2       3906.       596.2       8756.    
    4453  372650    4   821.0       3108.       716.7       8521.    
    4454  372700    4   603.3       2942.       1033.       8584.    
    4455  372750    4   609.7       3101.       1311.       8748.    
    4456  372800    4   708.1       2048.       1677.       8598.    
    4457  372850    4   278.1       1856.       2399.       8802.    
    4458  372900    4   570.5       2152.       2259.       8677.    
    4459  372950    4   200.0       2859.       2053.       8532.    
    4460  373000    4   524.6       2496.       1538.       8496.    
    4461  373050    4   491.7       2455.       1594.       8458.    
    4462  373100    4   831.5       1914.       2277.       8615.    
    4463  373150    4   720.6       1610.       1919.       8697.    
    4464  373200    4   617.2       2464.       2438.       8542.    
    4465  373250    4   306.1       2878.       1571.       8642.    
    4466  373300    4   514.1       3680.       1181.       8401.    
    4467  373350    4   615.2       2499.       1270.       8692.    
    4468  373400    4   597.3       2638.       841.5       8661.    
    4469  373450    4   759.5       2651.       1452.       8315.    
    4470  373500    4   837.3       3011.       1270.       8458.    
    4471  373550    4   324.1       3624.       1218.       8601.    
    4472  373600    4   979.0       2353.       1263.       8475.    
    4473  373650    4   268.8       3113.       1260.       8734.    
    4474  373700    4   387.9       3108.       1490.       8811.    
    4475  373750    4   402.6       3222.       1318.       8945.    
    4476  373800    4   397.3       2781.       1254.       8595.    
    4477  373850    4   460.0       2870.       1143.       8526.    
    4478  373900    4   374.0       3110.       1343.       8455.    
    4479  373950    4   715.8       2323.       1928.       8579.    
    4480  374000    4   908.6       2643.       2185.       8464.    
    4481  374050    4   331.1       1672.       2689.       8464.    
    4482  374100    4   494.1       2087.       2464.       8553.    
    4483  374150    4   145.5       2486.       2159.       8456.    
    4484  374200    4   97.22       2946.       1692.       8492.    
    4485  374250    4   702.7       2437.       2352.       8548.    
    4486  374300    4   382.3       2111.       2193.       8546.    
    4487  374350    4   240.0       2562.       2368.       8417.    
    4488  374400    4   538.3       2659.       1875.       8318.    
    4489  374450    4   1302.       2501.       1658.       8405.    
    4490  374500    4   653.2       2530.       1803.       8491.    
    4491  374550    4   344.2       2054.       1710.       8308.    
    4492  374600    4   555.7       2579.       1544.       8531.    
    4493  374650    4   453.5       2966.       1260.       8300.    
    4494  374700    4   806.2       2967.       1415.       8329.    
    4495  374750    4   765.8       2584.       1761.       8555.    
    4496  374800    4   571.0       2935.       1307.       8571.    
    4497  374850    4   689.9       2958.       1504.       8383.    
    4498  374900    4   691.4       2778.       1712.       8575.    
    4499  374950    4   1302.       3607.       963.7       8413.    
    4500  375000    4   658.4       2606.       1196.       8690.    
    4501  375050    4   739.2       2899.       1183.       8488.    
    4502  375100    4   736.5       3011.       1622.       8561.    
    4503  375150    4   907.1       3068.       1157.       8849.    
    4504  375200    4   791.7       3259.       1570.       8506.    
    4505  375250    4   443.7       2854.       1678.       8498.    
    4506  375300    4   655.5       2005.       2356.       8461.    
    4507  375350    4   413.1       2517.       1819.       8549.    
    4508  375400    4   405.4       3415.       1299.       8243.    
    4509  375450    4   269.0       2350.       1651.       8600.    
    4510  375500    4   569.3       2258.       2071.       8510.    
    4511  375550    4   500.2       2786.       1826.       8568.    
    4512  375600    4   701.4       2542.       2174.       8424.    
    4513  375650    4   535.0       1988.       1923.       8600.    
    4514  375700    4   510.8       2274.       2040.       8550.    
    4515  375750    4   807.1       2107.       2100.       8470.    
    4516  375800    4   386.8       2069.       1715.       8743.    
    4517  375850    4   868.0       2087.       1388.       8321.    
    4518  375900    4   314.4       3086.       1490.       8434.    
    4519  375950    4   264.8       3300.       1376.       8574.    
    4520  376000    4   985.0       2764.       1336.       8502.    
    4521  376050    4   488.3       2536.       1709.       8239.    
    4522  376100    4   531.1       3405.       1464.       8357.    
    4523  376150    4   336.6       3507.       906.7       8580.    
    4524  376200    4   861.2       3594.       964.7       8529.    
    4525  376250    4   509.7       2794.       1340.       8856.    
    4526  376300    4   503.9       2860.       1447.       8417.    
    4527  376350    4   962.4       2352.       1552.       8593.    
    4528  376400    4   498.9       2248.       1722.       8458.    
    4529  376450    4   396.1       2369.       1666.       8460.    
    4530  376500    4   451.6       2209.       1711.       8641.    
    4531  376550    4   916.6       2501.       2142.       8563.    
    4532  376600    4   508.9       2930.       1786.       8485.    
    4533  376650    4   289.4       3309.       1531.       8345.    
    4534  376700    4   314.9       2714.       1688.       8620.    
    4535  376750    4   593.7       1886.       2170.       8614.    
    4536  376800    4   631.8       1623.       2229.       8728.    
    4537  376850    4   465.3       1943.       2419.       8841.    
    4538  376900    4   321.7       1605.       2743.       8769.    
    4539  376950    4   259.4       1882.       1952.       8236.    
    4540  377000    4   613.7       2344.       1699.       8364.    
    4541  377050    4   373.1       3475.       1676.       8587.    
    4542  377100    4   524.1       3199.       1529.       8621.    
    4543  377150    4   745.8       3231.       1903.       8365.    
    4544  377200    4   796.2       3058.       1773.       8207.    
    4545  377250    4   487.0       2769.       1656.       8482.    
    4546  377300    4   412.0       2811.       1721.       8289.    
    4547  377350    4   639.9       2978.       1824.       8543.    
    4548  377400    4   589.6       2181.       1474.       8466.    
    4549  377450    4   719.5       3224.       1176.       8501.    
    4550  377500    4   433.8       3131.       1387.       8430.    
    4551  377550    4   430.4       2495.       1288.       8722.    
    4552  377600    4   405.2       3275.       1418.       8360.    
    4553  377650    4   282.5       2836.       934.4       8456.    
    4554  377700    4   727.9       3369.       904.9       8511.    
    4555  377750    4   726.6       3955.       960.2       8608.    
    4556  377800    4   574.9       3334.       1115.       8628.    
    4557  377850    4   281.6       3212.       1249.       8542.    
    4558  377900    4   102.1       4323.       1068.       8372.    
    4559  377950    4   264.4       3574.       1251.       8366.    
    4560  378000    4   751.1       3962.       1264.       8455.    
    4561  378050    4   283.6       3538.       1035.       8662.    
    4562  378100    4   459.4       2648.       1225.       8278.    
    4563  378150    4   481.8       4456.       1429.       8669.    
    4564  378200    4   207.7       3510.       1043.       8573.    
    4565  378250    4   285.8       3338.       1258.       8677.    
    4566  378300    4   433.4       3457.       959.9       8508.    
    4567  378350    4   515.4       3810.       1396.       8499.    
    4568  378400    4   491.8       4483.       1326.       8504.    
    4569  378450    4   408.4       3040.       1204.       8412.    
    4570  378500    4   613.9       2249.       2002.       8448.    
    4571  378550    4   290.8       2105.       2113.       8441.    
    4572  378600    4   635.0       2270.       1665.       8793.    
    4573  378650    4   788.5       3208.       1492.       8465.    
    4574  378700    4   712.2       2846.       1357.       8524.    
    4575  378750    4   619.0       2851.       1865.       8479.    
    4576  378800    4   939.3       1937.       2286.       8552.    
    4577  378850    4   286.9       2330.       2630.       8908.    
    4578  378900    4   447.2       2132.       2657.       8608.    
    4579  378950    4   807.0       1808.       2379.       8499.    
    4580  379000    4   401.0       1853.       1765.       8552.    
    4581  379050    4   775.8       2048.       2519.       8813.    
    4582  379100    4   386.9       1980.       2398.       8531.    
    4583  379150    4   765.3       2877.       1963.       8512.    
    4584  379200    4   432.1       3104.       1531.       8360.    
    4585  379250    4   363.4       2670.       1695.       8468.    
    4586  379300    4   258.8       2283.       1916.       8728.    
    4587  379350    4   675.8       1992.       2438.       8422.    
    4588  379400    4   992.0       2030.       2043.       8814.    
    4589  379450    4   1154.       1940.       2109.       8467.    
    4590  379500    4   179.3       1806.       2288.       8297.    
    4591  379550    4   383.0       1789.       2516.       8709.    
    4592  379600    4   789.3       1979.       1859.       8345.    
    4593  379650    4   781.7       2260.       2003.       8461.    
    4594  379700    4   506.9       2732.       1769.       8613.    
    4595  379750    4   958.1       2539.       1749.       8566.    
    4596  379800    4   461.9       3863.       1223.       8276.    
    4597  379850    4   209.6       2891.       1537.       8636.    
    4598  379900    4   424.7       3311.       1128.       8463.    
    4599  379950    4   734.8       3351.       1260.       8648.    
    4600  380000    4   538.6       2887.       1387.       8413.    
    4601  380050    4   708.0       2585.       1441.       8413.    
    4602  380100    4   476.9       2206.       1717.       8565.    
    4603  380150    4   646.6       2277.       1650.       8495.    
    4604  380200    4   708.7       2807.       1698.       8388.    
    4605  380250    4   770.1       2237.       1624.       8487.    
    4606  380300    4   978.5       2719.       1801.       8426.    
    4607  380350    4   347.8       2626.       1591.       8479.    
    4608  380400    4   197.7       2787.       1603.       8370.    
    4609  380450    4   421.0       2410.       1657.       8755.    
    4610  380500    4   716.0       2034.       2364.       8528.    
    4611  380550    4   656.2       2255.       2005.       8602.    
    4612  380600    4   488.0       1983.       1827.       8406.    
    4613  380650    4   1445.       1915.       2505.       8629.    
    4614  380700    4   943.6       1838.       2264.       8362.    
    4615  380750    4   534.0       1869.       2611.       8361.    
    4616  380800    4   448.2       1649.       2458.       8448.    
    4617  380850    4   880.5       1976.       1774.       8621.    
    4618  380900    4   1063.       2358.       2028.       8603.    
    4619  380950    4   723.4       2422.       1806.       8709.    
    4620  381000    4   270.3       2209.       1837.       8573.    
    4621  381050    4   449.2       2191.       2384.       8505.    
    4622  381100    4   206.9       1610.       2473.       8556.    
    4623  381150    4   454.7       1628.       2356.       8554.    
    4624  381200    4   732.8       1667.       2086.       8305.    
    4625  381250    4   642.3       1974.       1986.       8527.    
    4626  381300    4   336.1       2353.       1972.       8582.    
    4627  381350    4   286.8       1937.       2218.       8526.    
    4628  381400    4   410.9       1146.       2095.       8351.    
    4629  381450    4   705.1       1412.       3076.       8446.    
    4630  381500    4   808.8       2107.       1928.       8299.    
    4631  381550    4   652.6       1520.       1943.       8398.    
    4632  381600    4   946.3       2635.       1783.       8715.    
    4633  381650    4   1064.       2576.       1462.       8844.    
    4634  381700    4   694.2       2487.       1849.       8412.    
    4635  381750    4   676.3       2992.       2054.       8399.    
    4636  381800    4   838.3       3002.       1376.       8411.    
    4637  381850    4   427.1       2943.       1533.       8283.    
    4638  381900    4   1048.       3011.       1277.       8270.    
    4639  381950    4   1112.       2051.       1808.       8622.    
    4640  382000    4   871.9       2293.       1579.       8252.    
    4641  382050    4   479.9       2783.       1861.       8482.    
    4642  382100    4   339.7       3966.       1379.       8492.    
    4643  382150    4   476.1       2821.       1239.       8695.    
    4644  382200    4   402.7       2569.       1386.       8750.    
    4645  382250    4   492.6       2858.       1839.       8476.    
    4646  382300    4   856.5       2877.       2077.       8616.    
    4647  382350    4   511.7       2187.       1648.       8480.    
    4648  382400    4   361.2       1816.       2299.       8389.    
    4649  382450    4   877.6       1880.       1999.       8396.    
    4650  382500    4   350.7       2221.       2378.       8609.    
    4651  382550    4   390.2       2295.       2155.       8627.    
    4652  382600    4   602.7       2293.       2231.       8567.    
    4653  382650    4   325.7       2003.       2273.       8618.    
    4654  382700    4   824.7       1731.       1573.       8722.    
    4655  382750    4   408.5       1587.       2139.       8527.    
    4656  382800    4   342.6       2114.       2527.       8321.    
    4657  382850    4   808.0       2285.       1607.       8207.    
    4658  382900    4   805.2       2380.       1764.       8620.    
    4659  382950    4   730.7       2449.       2203.       8390.    
    4660  383000    4   883.8       2129.       1759.       8382.    
    4661  383050    4   950.2       2309.       1165.       8734.    
    4662  383100    4   584.4       2951.       984.2       8355.    
    4663  383150    4   588.1       3299.       1079.       8455.    
    4664  383200    4   849.2       2443.       1241.       8414.    
    4665  383250    4   587.9       2439.       1409.       8362.    
    4666  383300    4   844.6       2300.       1584.       8519.    
    4667  383350    4   438.6       1924.       1956.       8376.    
    4668  383400    4   217.1       1932.       2011.       8699.    
    4669  383450    4   368.7       1917.       2274.       8411.    
    4670  383500    4   836.9       2006.       2475.       8470.    
    4671  383550    4   353.0       1623.       2586.       8438.    
    4672  383600    4   854.2       2137.       2129.       8267.    
    4673  383650    4   865.1       2262.       2089.       8511.    
    4674  383700    4   744.8       2156.       1875.       8436.    
    4675  383750    4   767.6       2747.       1725.       8315.    
    4676  383800    4   542.6       2953.       2142.       8315.    
    4677  383850    4   691.0       2635.       2379.       8323.    
    4678  383900    4   676.3       2133.       2639.       8750.    
    4679  383950    4   602.8       1943.       2256.       8567.    
    4680  384000    4   635.6       2363.       1948.       8740.    
    4681  384050    4   550.3       2551.       2336.       8257.    
    4682  384100    4   673.8       1918.       1718.       8364.    
    4683  384150    4   330.6       3061.       2281.       8476.    
    4684  384200    4   230.0       1772.       1543.       8688.    
    4685  384250    4   625.2       2172.       2437.       8307.    
    4686  384300    4   469.0       2777.       2288.       8529.    
    4687  384350    4   117.0       2622.       2002.       8644.    
    4688  384400    4   266.4       3048.       1850.       8239.    
    4689  384450    4   349.0       2575.       2204.       8394.    
    4690  384500    4   444.1       2063.       2101.       8428.    
    4691  384550    4   1099.       2397.       1515.       8502.    
    4692  384600    4   759.5       2324.       1497.       8686.    
    4693  384650    4   938.8       3321.       1825.       8602.    
    4694  384700    4   499.2       3044.       1368.       8648.    
    4695  384750    4   942.7       3390.       994.8       8461.    
    4696  384800    4   450.1       3658.       1246.       8546.    
    4697  384850    4   601.4       3719.       988.4       8345.    
    4698  384900    4   377.8       4294.       672.0       8706.    
    4699  384950    4   182.9       4316.       612.3       8301.    
    4700  385000    4   202.5       3785.       805.7       8305.    
    4701  385050    4   334.2       3338.       1061.       8593.    
    4702  385100    4   588.3       3282.       1200.       8356.    
    4703  385150    4   497.5       3576.       1125.       8399.    
    4704  385200    4   721.0       3269.       1635.       8565.    
    4705  385250    4   908.1       2775.       1543.       8448.    
    4706  385300    4   654.0       2580.       1419.       8567.    
    4707  385350    4   517.9       2409.       1791.       8413.    
    4708  385400    4   587.6       2546.       2201.       8664.    
    4709  385450    4   211.8       2265.       2524.       8549.    
    4710  385500    4   312.3       2553.       1779.       8406.    
    4711  385550    4   636.1       2985.       1620.       8451.    
    4712  385600    4   735.0       2146.       1950.       8542.    
    4713  385650    4   526.5       2655.       1884.       8585.    
    4714  385700    4   774.0       2086.       2064.       8575.    
    4715  385750    4   231.8       1844.       2769.       8537.    
    4716  385800    4   376.5       2042.       2652.       8554.    
    4717  385850    4   219.6       2786.       2278.       8415.    
    4718  385900    4   273.2       2501.       2095.       8481.    
    4719  385950    4   522.5       2392.       2601.       8567.    
    4720  386000    4   622.6       2227.       1913.       8541.    
    4721  386050    4   473.2       3393.       1909.       8446.    
    4722  386100    4   828.7       2713.       1553.       8387.    
    4723  386150    4   738.1       2300.       1570.       8527.    
    4724  386200    4   980.6       2662.       1284.       8176.    
    4725  386250    4   858.1       2844.       1305.       8378.    
    4726  386300    4   551.7       2811.       1868.       8274.    
    4727  386350    4   214.1       2636.       1496.       8699.    
    4728  386400    4   637.0       2860.       1567.       8296.    
    4729  386450    4   597.8       2737.       1519.       8556.    
    4730  386500    4   719.0       3151.       1222.       8512.    
    4731  386550    4   843.9       2735.       1310.       8674.    
    4732  386600    4   265.7       2624.       1515.       8582.    
    4733  386650    4   458.2       1990.       1874.       8668.    
    4734  386700    4   803.0       1710.       2333.       8475.    
    4735  386750    4   515.8       2256.       1915.       8656.    
    4736  386800    4   374.4       1826.       2197.       8486.    
    4737  386850    4   536.8       2009.       2464.       8886.    
    4738  386900    4   608.6       2631.       2496.       8597.    
    4739  386950    4   404.9       3262.       2282.       8583.    
    4740  387000    4   312.8       1552.       2615.       8589.    
    4741  387050    4   570.4       2109.       2185.       8505.    
    4742  387100    4   401.0       2638.       2200.       8705.    
    4743  387150    4   249.5       2244.       2054.       8340.    
    4744  387200    4   400.7       2498.       2030.       8802.    
    4745  387250    4   431.5       2205.       2116.       8495.    
    4746  387300    4   390.7       3232.       1915.       8546.    
    4747  387350    4   211.0       2253.       2498.       8378.    
    4748  387400    4   510.7       2231.       1707.       8485.    
    4749  387450    4   420.8       2597.       1238.       8513.    
    4750  387500    4   604.6       3091.       1456.       8419.    
    4751  387550    4   844.4       2041.       1733.       8402.    
    4752  387600    4   391.2       1785.       1784.       8490.    
    4753  387650    4   577.6       1695.       2344.       8412.    
    4754  387700    4   658.3       1505.       3050.       8481.    
    4755  387750    4   241.9       1688.       2688.       8661.    
    4756  387800    4   166.4       1948.       2531.       8460.    
    4757  387850    4   64.25       2011.       2693.       8732.    
    4758  387900    4   164.2       2090.       2186.       8423.    
    4759  387950    4   179.9       1890.       2924.       8562.    
    4760  388000    4   270.7       1861.       2224.       8545.    
    4761  388050    4   389.2       1843.       1910.       8308.    
    4762  388100    4   575.3       2230.       1857.       8505.    
    4763  388150    4   726.7       2590.       1545.       8267.    
    4764  388200    4   368.3       2046.       1630.       8499.    
    4765  388250    4   538.3       2810.       1848.       8345.    
    4766  388300    4   562.2       2403.       2023.       8542.    
    4767  388350    4   960.3       2244.       1378.       8671.    
    4768  388400    4   601.7       2856.       1764.       8668.    
    4769  388450    4   271.0       2238.       1845.       8539.    
    4770  388500    4   378.6       1936.       1763.       8556.    
    4771  388550    4   455.0       2901.       1550.       8310.    
    4772  388600    4   247.4       2288.       1997.       8467.    
    4773  388650    4   184.6       2851.       2070.       8610.    
    4774  388700    4   325.2       2828.       1549.       8505.    
    4775  388750    4   267.7       2496.       1788.       8554.    
    4776  388800    4   194.7       2017.       2273.       8286.    
    4777  388850    4   264.0       2192.       2300.       8780.    
    4778  388900    4   429.5       1886.       2066.       8431.    
    4779  388950    4   937.8       1950.       2206.       8540.    
    4780  389000    4   407.3       1987.       2012.       8616.    
    4781  389050    4   140.3       2118.       2202.       8537.    
    4782  389100    4   319.7       2117.       2146.       8418.    
    4783  389150    4   610.5       2043.       1967.       8684.    
    4784  389200    4   240.5       2255.       2337.       8786.    
    4785  389250    4   628.8       2574.       1861.       8555.    
    4786  389300    4   359.1       1971.       1953.       8623.    
    4787  389350    4   574.9       1759.       1914.       8502.    
    4788  389400    4   322.2       1340.       2443.       8356.    
    4789  389450    4   221.5       1533.       2334.       8711.    
    4790  389500    4   325.9       1361.       2589.       8698.    
    4791  389550    4   132.4       2053.       2781.       8364.    
    4792  389600    4   801.1       1718.       2792.       8509.    
    4793  389650    4   391.6       2029.       2431.       8690.    
    4794  389700    4   219.1       2074.       2261.       9005.    
    4795  389750    4   409.3       1981.       2744.       8583.    
    4796  389800    4   291.7       2885.       2717.       8634.    
    4797  389850    4   472.1       2721.       2118.       8610.    
    4798  389900    4   122.8       2410.       1909.       8691.    
    4799  389950    4   1069.       2378.       1985.       8505.    
    4800  390000    4   1214.       2889.       1276.       8539.    
    4801  390050    4   797.3       2293.       1552.       8462.    
    4802  390100    4   831.6       3146.       1612.       8525.    
    4803  390150    4   939.9       2758.       1437.       8284.    
    4804  390200    4   582.2       2602.       1591.       8484.    
    4805  390250    4   371.8       2819.       2264.       8639.    
    4806  390300    4   287.9       2994.       1184.       8662.    
    4807  390350    4   160.2       2838.       1341.       8527.    
    4808  390400    4   608.3       3430.       1361.       8371.    
    4809  390450    4   671.5       3071.       1439.       8282.    
    4810  390500    4   344.6       3040.       1443.       8479.    
    4811  390550    4   266.2       2683.       1599.       8582.    
    4812  390600    4   454.3       2319.       1710.       8431.    
    4813  390650    4   584.4       1966.       1939.       8712.    
    4814  390700    4   459.7       2274.       2573.       8473.    
    4815  390750    4   963.1       1457.       2729.       8716.    
    4816  390800    4   776.2       1322.       2524.       8271.    
    4817  390850    4   801.9       1433.       2476.       8376.    
    4818  390900    4   868.8       1946.       1698.       8502.    
    4819  390950    4   765.7       1980.       2273.       8698.    
    4820  391000    4   374.0       2136.       2031.       8644.    
    4821  391050    4   509.4       2180.       1832.       8558.    
    4822  391100    4   325.0       2433.       2151.       8120.    
    4823  391150    4   181.5       2207.       1964.       8652.    
    4824  391200    4   168.3       2523.       1993.       8519.    
    4825  391250    4   415.7       3086.       2016.       8283.    
    4826  391300    4   577.3       3514.       1378.       8290.    
    4827  391350    4   285.2       3735.       1042.       8817.    
    4828  391400    4   486.6       3548.       969.5       8587.    
    4829  391450    4   538.3       3565.       981.9       8508.    
    4830  391500    4   625.0       2919.       1021.       8516.    
    4831  391550    4   475.8       2763.       1167.       8892.    
    4832  391600    4   318.8       3076.       1312.       8330.    
    4833  391650    4   440.3       2742.       2134.       8465.    
    4834  391700    4   295.8       2959.       1656.       8532.    
    4835  391750    4   816.3       2345.       2006.       8214.    
    4836  391800    4   400.4       1616.       2671.       8429.    
    4837  391850    4   440.8       1846.       2934.       8594.    
    4838  391900    4   662.6       1619.       2791.       8446.    
    4839  391950    4   581.2       1778.       2446.       8531.    
    4840  392000    4   643.7       2033.       2053.       8331.    
    4841  392050    4   558.4       2230.       2045.       8549.    
    4842  392100    4   648.9       2001.       1991.       8527.    
    4843  392150    4   833.8       1812.       2170.       8586.    
    4844  392200    4   276.6       1468.       2529.       8479.    
    4845  392250    4   221.9       2175.       2040.       8618.    
    4846  392300    4   291.0       2218.       1766.       8478.    
    4847  392350    4   510.8       1719.       1938.       8413.    
    4848  392400    4   563.9       1886.       2134.       8406.    
    4849  392450    4   328.3       2189.       2479.       8546.    
    4850  392500    4   543.5       2352.       2293.       8364.    
    4851  392550    4   602.7       1717.       2621.       8283.    
    4852  392600    4   477.4       1871.       2875.       8373.    
    4853  392650    4   831.7       2216.       1570.       8267.    
    4854  392700    4   759.0       1855.       1712.       8546.    
    4855  392750    4   373.2       2416.       1735.       8530.    
    4856  392800    4   744.9       2496.       1834.       8271.    
    4857  392850    4   778.2       1809.       2016.       8429.    
    4858  392900    4   484.0       1933.       2658.       8359.    
    4859  392950    4   360.5       1788.       2705.       8378.    
    4860  393000    4   606.0       1827.       2373.       8451.    
    4861  393050    4   718.2       2077.       1998.       8688.    
    4862  393100    4   597.7       1945.       1788.       8619.    
    4863  393150    4   1066.       2083.       1897.       8400.    
    4864  393200    4   741.2       2473.       1828.       8687.    
    4865  393250    4   277.2       2292.       1779.       8598.    
    4866  393300    4   841.1       2569.       1913.       8465.    
    4867  393350    4   408.6       2815.       2330.       8620.    
    4868  393400    4   287.8       1879.       2252.       8668.    
    4869  393450    4   500.1       1779.       2156.       8753.    
    4870  393500    4   759.8       2004.       2135.       8775.    
    4871  393550    4   1060.       2290.       1766.       8288.    
    4872  393600    4   819.5       2704.       1709.       8736.    
    4873  393650    4   617.0       2017.       2197.       8478.    
    4874  393700    4   704.6       2330.       1722.       8405.    
    4875  393750    4   301.8       2231.       1426.       8434.    
    4876  393800    4   762.6       2334.       1797.       8417.    
    4877  393850    4   702.4       2301.       2327.       8271.    
    4878  393900    4   1465.       2184.       1861.       8692.    
    4879  393950    4   861.4       2926.       2410.       8538.    
    4880  394000    4   1112.       2100.       1985.       8641.    
    4881  394050    4   302.5       2068.       2131.       8611.    
    4882  394100    4   467.7       2244.       2249.       8600.    
    4883  394150    4   320.5       2580.       1728.       8490.    
    4884  394200    4   474.9       2333.       1785.       8660.    
    4885  394250    4   488.6       1441.       2485.       8593.    
    4886  394300    4   461.2       1912.       2582.       8597.    
    4887  394350    4   533.8       1524.       2280.       8810.    
    4888  394400    4   628.9       1790.       2252.       8801.    
    4889  394450    4   465.2       2424.       1818.       8614.    
    4890  394500    4   135.8       3030.       2103.       8608.    
    4891  394550    4   156.7       2394.       2175.       8638.    
    4892  394600    4   499.7       2190.       1937.       8423.    
    4893  394650    4   1254.       2051.       1948.       8301.    
    4894  394700    4   426.7       1967.       1976.       8857.    
    4895  394750    4   320.5       2237.       2594.       8532.    
    4896  394800    4   454.7       2066.       2063.       8378.    
    4897  394850    4   455.5       2371.       2051.       8519.    
    4898  394900    4   756.9       1901.       2063.       8791.    
    4899  394950    4   343.3       1795.       1840.       8245.    
    4900  395000    4   770.2       2393.       1877.       8457.    
    4901  395050    4   893.1       2654.       2595.       8541.    
    4902  395100    4   1085.       2191.       1682.       8737.    
    4903  395150    4   902.8       2285.       2231.       8347.    
    4904  395200    4   844.5       2036.       2452.       8478.    
    4905  395250    4   669.1       1875.       1930.       8558.    
    4906  395300    4   1002.       1573.       2387.       8692.    
    4907  395350    4   966.4       1353.       2425.       8574.    
    4908  395400    4   776.7       1709.       2525.       8376.    
    4909  395450    4   480.2       1689.       2119.       8453.    
    4910  395500    4   423.2       1592.       2329.       8662.    
    4911  395550    4   225.9       1843.       2358.       8541.    
    4912  395600    4   328.1       1246.       3211.       8874.    
    4913  395650    4   944.2       1941.       2320.       8396.    
    4914  395700    4   501.0       1757.       2590.       8985.    
    4915  395750    4   467.5       1774.       2546.       8443.    
    4916  395800    4   454.9       1752.       2414.       8796.    
    4917  395850    4   604.7       1399.       3123.       8191.    
    4918  395900    4   702.8       1646.       2033.       8474.    
    4919  395950    4   710.3       1952.       2040.       8799.    
    4920  396000    4   428.7       1515.       2254.       8504.    
    4921  396050    4   642.2       2184.       2169.       8549.    
    4922  396100    4   445.6       2159.       2286.       8421.    
    4923  396150    4   330.7       2026.       2272.       8519.    
    4924  396200    4   415.9       1906.       2012.       8602.    
    4925  396250    4   321.1       2030.       2108.       8526.    
    4926  396300    4   468.0       1879.       1917.       8468.    
    4927  396350    4   315.5       2502.       2118.       8709.    
    4928  396400    4   89.86       2288.       1988.       8732.    
    4929  396450    4   198.8       2433.       2195.       8404.    
    4930  396500    4   391.2       2107.       2073.       8450.    
    4931  396550    4   354.3       1829.       2465.       8314.    
    4932  396600    4   182.3       2216.       2494.       8540.    
    4933  396650    4   238.1       2418.       2489.       8522.    
    4934  396700    4   328.2       1937.       3089.       8433.    
    4935  396750    4   175.5       1836.       2695.       8516.    
    4936  396800    4   567.8       1164.       3204.       8347.    
    4937  396850    4   779.3       1541.       2225.       8429.    
    4938  396900    4   621.5       1549.       2233.       8231.    
    4939  396950    4   915.1       1719.       1932.       8443.    
    4940  397000    4   456.1       2057.       1974.       8770.    
    4941  397050    4   473.0       2713.       1798.       8353.    
    4942  397100    4   350.0       2448.       1591.       8448.    
    4943  397150    4   700.9       2469.       1265.       8464.    
    4944  397200    4   977.4       2425.       1132.       8705.    
    4945  397250    4   1015.       2425.       1059.       8948.    
    4946  397300    4   781.1       3460.       1132.       8666.    
    4947  397350    4   486.9       3456.       1169.       8540.    
    4948  397400    4   681.0       3177.       1073.       8443.    
    4949  397450    4   310.0       3184.       1154.       8417.    
    4950  397500    4   271.0       3606.       938.2       8565.    
    4951  397550    4   144.2       3636.       740.3       8722.    
    4952  397600    4   98.44       4329.       526.6       8406.    
    4953  397650    4   139.5       3861.       749.9       8675.    
    4954  397700    4   140.4       3852.       1019.       8436.    
    4955  397750    4   170.6       3716.       942.2       8557.    
    4956  397800    4   328.4       3254.       1170.       8701.    
    4957  397850    4   715.6       3810.       1182.       8655.    
    4958  397900    4   740.0       3252.       1368.       8540.    
    4959  397950    4   895.6       2529.       1438.       8413.    
    4960  398000    4   870.9       2363.       1638.       8382.    
    4961  398050    4   443.4       2368.       1473.       8472.    
    4962  398100    4   588.4       3670.       1479.       8576.    
    4963  398150    4   394.1       3254.       1298.       8490.    
    4964  398200    4   433.5       3570.       1485.       8612.    
    4965  398250    4   698.7       3024.       1290.       8548.    
    4966  398300    4   496.7       2311.       1696.       8326.    
    4967  398350    4   439.0       2202.       1956.       8353.    
    4968  398400    4   569.9       1741.       1839.       8406.    
    4969  398450    4   515.9       2653.       1418.       8504.    
    4970  398500    4   595.9       3090.       1429.       8439.    
    4971  398550    4   358.9       2881.       1362.       8486.    
    4972  398600    4   805.0       3022.       1520.       8496.    
    4973  398650    4   711.9       2075.       1630.       8672.    
    4974  398700    4   380.2       2447.       1868.       8694.    
    4975  398750    4   633.8       2628.       1791.       8506.    
    4976  398800    4   704.6       1804.       1827.       8608.    
    4977  398850    4   602.7       1541.       2258.       8421.    
    4978  398900    4   1096.       1730.       2266.       8404.    
    4979  398950    4   492.4       1862.       2725.       8507.    
    4980  399000    4   633.3       1772.       2209.       8445.    
    4981  399050    4   849.6       1473.       2445.       8751.    
    4982  399100    4   596.1       2800.       2129.       8604.    
    4983  399150    4   824.1       2630.       1886.       8617.    
    4984  399200    4   372.7       2758.       2248.       8770.    
    4985  399250    4   606.7       2930.       2300.       8453.    
    4986  399300    4   297.8       2240.       2010.       8628.    
    4987  399350    4   370.2       2732.       1803.       8428.    
    4988  399400    4   592.9       2099.       1516.       8508.    
    4989  399450    4   815.6       2297.       1343.       8457.    
    4990  399500    4   847.1       3224.       1745.       8300.    
    4991  399550    4   725.8       2127.       1458.       8423.    
    4992  399600    4   404.5       2546.       1232.       8831.    
    4993  399650    4   1660.       2288.       1839.       8350.    
    4994  399700    4   440.0       2948.       1551.       8426.    
    4995  399750    4   460.3       2769.       1219.       8561.    
    4996  399800    4   420.9       2544.       1950.       8671.    
    4997  399850    4   373.7       2513.       2376.       8544.    
    4998  399900    4   652.4       2364.       1533.       8413.    
    4999  399950    4   398.6       2165.       1824.       8682.    
    5000  400000    4   760.5       2365.       2538.       8391.    
    5001  400050    4   538.4       1969.       2417.       8454.    
    5002  400100    4   709.8       1887.       1789.       8596.    
    5003  400150    4   756.5       1752.       3351.       8604.    
    5004  400200    4   278.6       1104.       3265.       8641.    
    5005  400250    4   326.3       1162.       2888.       8402.    
    5006  400300    4   1050.       1093.       2988.       8915.    
    5007  400350    4   545.4       1155.       3179.       8781.    
    5008  400400    4   966.6       653.6       3071.       8570.    
    5009  400450    4   535.9       1215.       3138.       8597.    
    5010  400500    4   1267.       1157.       3144.       8125.    
    5011  400550    4   678.5       1275.       3307.       8429.    
    5012  400600    4   359.4       1317.       2385.       8467.    
    5013  400650    4   259.3       1162.       2738.       8577.    
    5014  400700    4   623.3       1502.       2562.       8512.    
    5015  400750    4   1152.       2155.       1985.       8244.    
    5016  400800    4   429.6       2625.       1340.       8505.    
    5017  400850    4   506.5       2079.       2126.       8561.    
    5018  400900    4   337.1       2242.       2674.       8576.    
    5019  400950    4   612.8       2979.       1478.       8514.    
    5020  401000    4   437.7       3162.       1481.       8553.    
    5021  401050    4   830.5       2890.       1248.       8464.    
    5022  401100    4   1289.       2947.       1478.       8407.    
    5023  401150    4   557.3       3200.       1176.       8348.    
    5024  401200    4   291.0       4221.       1402.       8653.    
    5025  401250    4   442.5       3708.       1066.       8495.    
    5026  401300    4   486.6       3740.       1340.       8582.    
    5027  401350    4   557.8       3467.       1518.       8457.    
    5028  401400    4   477.7       3049.       1544.       8474.    
    5029  401450    4   667.7       2462.       2252.       8403.    
    5030  401500    4   743.7       2050.       2214.       8557.    
    5031  401550    4   564.8       2223.       2417.       8500.    
    5032  401600    4   1092.       2130.       2098.       8425.    
    5033  401650    4   601.5       1738.       2163.       8836.    
    5034  401700    4   547.9       1552.       2253.       8799.    
    5035  401750    4   495.8       1933.       1923.       8386.    
    5036  401800    4   722.7       1680.       2488.       8558.    
    5037  401850    4   617.4       1608.       2580.       8475.    
    5038  401900    4   273.0       1505.       2826.       8689.    
    5039  401950    4   442.6       1623.       2758.       8361.    
    5040  402000    4   598.7       2041.       2532.       8719.    
    5041  402050    4   381.8       2259.       2057.       8179.    
    5042  402100    4   485.3       2445.       1871.       8607.    
    5043  402150    4   949.4       2186.       1765.       8343.    
    5044  402200    4   169.5       2287.       1943.       8594.    
    5045  402250    4   263.0       2530.       2342.       8341.    
    5046  402300    4   455.4       2189.       1809.       8505.    
    5047  402350    4   191.7       2307.       1759.       8157.    
    5048  402400    4   525.0       1887.       2267.       8686.    
    5049  402450    4   198.1       2909.       1763.       8426.    
    5050  402500    4   621.2       1599.       1931.       8701.    
    5051  402550    4   249.0       1942.       2012.       8580.    
    5052  402600    4   214.3       2066.       2150.       8378.    
    5053  402650    4   555.6       2596.       1947.       8398.    
    5054  402700    4   537.4       2284.       2180.       8542.    
    5055  402750    4   709.4       2086.       2075.       8648.    
    5056  402800    4   323.4       2184.       1818.       8484.    
    5057  402850    4   402.4       2759.       1674.       8643.    
    5058  402900    4   551.2       2384.       1777.       8563.    
    5059  402950    4   515.0       2567.       1816.       8572.    
    5060  403000    4   635.1       3021.       1667.       8377.    
    5061  403050    4   486.0       2866.       1300.       8655.    
    5062  403100    4   964.4       2723.       1969.       8503.    
    5063  403150    4   1032.       2100.       1999.       8816.    
    5064  403200    4   884.5       2194.       1840.       8751.    
    5065  403250    4   547.2       2296.       2686.       8445.    
    5066  403300    4   357.9       2404.       2406.       8165.    
    5067  403350    4   419.6       2345.       1843.       8364.    
    5068  403400    4   414.0       2188.       2206.       8908.    
    5069  403450    4   363.9       3089.       2380.       8262.    
    5070  403500    4   230.9       2406.       2129.       8906.    
    5071  403550    4   685.9       2168.       2049.       8332.    
    5072  403600    4   715.2       2685.       1628.       8438.    
    5073  403650    4   847.1       2141.       2210.       8619.    
    5074  403700    4   762.4       2224.       1910.       8211.    
    5075  403750    4   979.8       2619.       2241.       8559.    
    5076  403800    4   529.7       1917.       1768.       8642.    
    5077  403850    4   691.7       1682.       2055.       8356.    
    5078  403900    4   497.7       2688.       1996.       8559.    
    5079  403950    4   494.1       2187.       2337.       8608.    
    5080  404000    4   852.8       3237.       1289.       8558.    
    5081  404050    4   341.3       3419.       1314.       8575.    
    5082  404100    4   370.0       3582.       1241.       8597.    
    5083  404150    4   493.5       2999.       1020.       8258.    
    5084  404200    4   515.2       4278.       998.2       8432.    
    5085  404250    4   480.8       4468.       988.3       8190.    
    5086  404300    4   425.9       3156.       1221.       8523.    
    5087  404350    4   416.2       2869.       1470.       8632.    
    5088  404400    4   612.0       3039.       1719.       8460.    
    5089  404450    4   691.6       3261.       1567.       8387.    
    5090  404500    4   500.0       3471.       1162.       8563.    
    5091  404550    4   618.1       3023.       1485.       8508.    
    5092  404600    4   199.2       2949.       1846.       8477.    
    5093  404650    4   320.6       3238.       1694.       8464.    
    5094  404700    4   424.2       2545.       2048.       8814.    
    5095  404750    4   267.8       2146.       2552.       8711.    
    5096  404800    4   315.1       1756.       2407.       8494.    
    5097  404850    4   660.9       2100.       1978.       8508.    
    5098  404900    4   343.9       1750.       1967.       8556.    
    5099  404950    4   717.4       1536.       2208.       8562.    
    5100  405000    4   864.4       2309.       1794.       8306.    
    5101  405050    4   796.1       2221.       1399.       8491.    
    5102  405100    4   1631.       2600.       1485.       8287.    
    5103  405150    4   640.2       2810.       1105.       8536.    
    5104  405200    4   413.9       3229.       958.0       8635.    
    5105  405250    4   266.6       3799.       691.5       8316.    
    5106  405300    4   454.7       4599.       456.8       8761.    
    5107  405350    4   418.0       4082.       515.9       8477.    
    5108  405400    4   780.4       4837.       606.8       8356.    
    5109  405450    4   1259.       3244.       810.5       8319.    
    5110  405500    4   788.7       2424.       1435.       8287.    
    5111  405550    4   573.7       3524.       898.3       8338.    
    5112  405600    4   328.7       4670.       642.1       8541.    
    5113  405650    4   536.8       4537.       508.5       8484.    
    5114  405700    4   332.2       4489.       293.1       8379.    
    5115  405750    4   563.7       4326.       188.7       8302.    
    5116  405800    4   784.4       4303.       225.5       8496.    
    5117  405850    4   759.5       4560.       427.1       8271.    
    5118  405900    4   428.2       3870.       401.8       8634.    
    5119  405950    4   593.1       5100.       440.5       8324.    
    5120  406000    4   477.8       4489.       669.1       8439.    
    5121  406050    4   824.6       3393.       712.0       8392.    
    5122  406100    4   469.0       3694.       1017.       8537.    
    5123  406150    4   921.8       3013.       1148.       8461.    
    5124  406200    4   277.5       3399.       1180.       8535.    
    5125  406250    4   937.6       2239.       1361.       8562.    
    5126  406300    4   248.2       2494.       1548.       8467.    
    5127  406350    4   517.8       2328.       2462.       8424.    
    5128  406400    4   737.9       2000.       2228.       8715.    
    5129  406450    4   897.4       2010.       1990.       8439.    
    5130  406500    4   312.9       2212.       2102.       8637.    
    5131  406550    4   291.9       2777.       1767.       8409.    
    5132  406600    4   279.5       3356.       1286.       8477.    
    5133  406650    4   260.4       2479.       1534.       8547.    
    5134  406700    4   671.6       2749.       1753.       8624.    
    5135  406750    4   481.7       3004.       1549.       8507.    
    5136  406800    4   469.7       2523.       1573.       8683.    
    5137  406850    4   648.0       3155.       1561.       8447.    
    5138  406900    4   620.9       3046.       1267.       8570.    
    5139  406950    4   537.4       2867.       1272.       8807.    
    5140  407000    4   305.6       3660.       1606.       8831.    
    5141  407050    4   435.1       2718.       1931.       8577.    
    5142  407100    4   568.4       2964.       2278.       8699.    
    5143  407150    4   735.4       2917.       1720.       8450.    
    5144  407200    4   476.1       3750.       1156.       8416.    
    5145  407250    4   398.2       2931.       1321.       8382.    
    5146  407300    4   265.9       3399.       1298.       8732.    
    5147  407350    4   239.1       2490.       2055.       8390.    
    5148  407400    4   652.0       2330.       2125.       8543.    
    5149  407450    4   688.0       2337.       2401.       8294.    
    5150  407500    4   1005.       2054.       1612.       8495.    
    5151  407550    4   539.9       3521.       997.2       8492.    
    5152  407600    4   370.8       3141.       1301.       8457.    
    5153  407650    4   499.2       2935.       1405.       8530.    
    5154  407700    4   577.8       2940.       1443.       8416.    
    5155  407750    4   286.9       2620.       1479.       8470.    
    5156  407800    4   490.4       3229.       1467.       8316.    
    5157  407850    4   738.9       3528.       1028.       8479.    
    5158  407900    4   532.9       3575.       1457.       8390.    
    5159  407950    4   779.8       2617.       1859.       8661.    
    5160  408000    4   777.1       2151.       1950.       8250.    
    5161  408050    4   314.5       3252.       1622.       8466.    
    5162  408100    4   543.2       3272.       1107.       8385.    
    5163  408150    4   1108.       2975.       1484.       8390.    
    5164  408200    4   833.2       4285.       1008.       8643.    
    5165  408250    4   459.7       3452.       958.1       8536.    
    5166  408300    4   358.7       3205.       1357.       8584.    
    5167  408350    4   491.0       3132.       1387.       8583.    
    5168  408400    4   331.6       2492.       1886.       8705.    
    5169  408450    4   470.0       2956.       1975.       8297.    
    5170  408500    4   352.4       2560.       2094.       8393.    
    5171  408550    4   1100.       2657.       1605.       8425.    
    5172  408600    4   610.5       2648.       1737.       8672.    
    5173  408650    4   527.4       1949.       1725.       8455.    
    5174  408700    4   514.1       1861.       2359.       8348.    
    5175  408750    4   923.4       1983.       2408.       8665.    
    5176  408800    4   952.0       2011.       1964.       8536.    
    5177  408850    4   388.7       2442.       2768.       8530.    
    5178  408900    4   342.3       1882.       3044.       8345.    
    5179  408950    4   404.8       2470.       1738.       8554.    
    5180  409000    4   498.8       2761.       1893.       8588.    
    5181  409050    4   612.3       2969.       1216.       8814.    
    5182  409100    4   380.4       3452.       1306.       8602.    
    5183  409150    4   1120.       3639.       1565.       8562.    
    5184  409200    4   668.0       2542.       1832.       8543.    
    5185  409250    4   535.8       2021.       1874.       8495.    
    5186  409300    4   1133.       2181.       2184.       8369.    
    5187  409350    4   1746.       2255.       1518.       8339.    
    5188  409400    4   476.3       2367.       2199.       8481.    
    5189  409450    4   290.7       1989.       2338.       8399.    
    5190  409500    4   443.6       2038.       1820.       8541.    
    5191  409550    4   401.5       1454.       2009.       8552.    
    5192  409600    4   597.3       2106.       2138.       8626.    
    5193  409650    4   575.7       1958.       2177.       8663.    
    5194  409700    4   660.8       1510.       1713.       8550.    
    5195  409750    4   371.5       1764.       2846.       8138.    
    5196  409800    4   594.5       1361.       3476.       8525.    
    5197  409850    4   472.8       1476.       2298.       8746.    
    5198  409900    4   941.8       1492.       2551.       8331.    
    5199  409950    4   559.4       1523.       2682.       8643.    
    5200  410000    4   657.8       2083.       2015.       8707.    
    5201  410050    4   419.0       2736.       1931.       8566.    
    5202  410100    4   487.9       2503.       1782.       8460.    
    5203  410150    4   887.3       2177.       2048.       8328.    
    5204  410200    4   456.8       2446.       2058.       8352.    
    5205  410250    4   397.9       2246.       1816.       8594.    
    5206  410300    4   281.0       2042.       2135.       8408.    
    5207  410350    4   216.4       2484.       2548.       8545.    
    5208  410400    4   436.5       2317.       1959.       8717.    
    5209  410450    4   393.0       2726.       1157.       8474.    
    5210  410500    4   668.4       2370.       1695.       8696.    
    5211  410550    4   406.5       2802.       1880.       8275.    
    5212  410600    4   817.4       2509.       1667.       8274.    
    5213  410650    4   675.1       2274.       1785.       8520.    
    5214  410700    4   476.5       1945.       1604.       8419.    
    5215  410750    4   1235.       3149.       2274.       8367.    
    5216  410800    4   726.2       2735.       1834.       8678.    
    5217  410850    4   489.8       2991.       1901.       8266.    
    5218  410900    4   401.5       3122.       1379.       8618.    
    5219  410950    4   398.7       2685.       1520.       8544.    
    5220  411000    4   432.2       3017.       1834.       8552.    
    5221  411050    4   271.5       2609.       1531.       8606.    
    5222  411100    4   212.8       2818.       1459.       8583.    
    5223  411150    4   1580.       2706.       1469.       8765.    
    5224  411200    4   840.6       4111.       1154.       8500.    
    5225  411250    4   984.9       3715.       974.9       8348.    
    5226  411300    4   477.3       4030.       840.9       8377.    
    5227  411350    4   441.6       3441.       1185.       8835.    
    5228  411400    4   578.1       2577.       1197.       8704.    
    5229  411450    4   650.1       2179.       2011.       8410.    
    5230  411500    4   804.3       2340.       2003.       8343.    
    5231  411550    4   804.1       2129.       2398.       8359.    
    5232  411600    4   189.4       1879.       2065.       8785.    
    5233  411650    4   148.1       2225.       2272.       8398.    
    5234  411700    4   479.9       1695.       2171.       8194.    
    5235  411750    4   404.3       1988.       2324.       8838.    
    5236  411800    4   314.6       2688.       1617.       8395.    
    5237  411850    4   319.2       2674.       1578.       8624.    
    5238  411900    4   204.2       2268.       1785.       8792.    
    5239  411950    4   281.6       2260.       2100.       8394.    
    5240  412000    4   183.4       2243.       2460.       8453.    
    5241  412050    4   334.8       2675.       2032.       8692.    
    5242  412100    4   631.6       2475.       1812.       8709.    
    5243  412150    4   950.0       2199.       1852.       8460.    
    5244  412200    4   526.5       1990.       1806.       8225.    
    5245  412250    4   365.3       2463.       2186.       8377.    
    5246  412300    4   481.9       3324.       1933.       8473.    
    5247  412350    4   525.8       2232.       1933.       8775.    
    5248  412400    4   1102.       1776.       2073.       8378.    
    5249  412450    4   611.4       1740.       1955.       8486.    
    5250  412500    4   150.3       1792.       2741.       8456.    
    5251  412550    4   392.8       2087.       1874.       8339.    
    5252  412600    4   1196.       2050.       2311.       8496.    
    5253  412650    4   334.1       1801.       2538.       8704.    
    5254  412700    4   500.8       1425.       2313.       8506.    
    5255  412750    4   387.8       1901.       2537.       8329.    
    5256  412800    4   975.4       2678.       1671.       8556.    
    5257  412850    4   381.4       2748.       1646.       8178.    
    5258  412900    4   820.8       2309.       2217.       8438.    
    5259  412950    4   805.0       2165.       2037.       8554.    
    5260  413000    4   195.4       2128.       1783.       8640.    
    5261  413050    4   1075.       2565.       1830.       8504.    
    5262  413100    4   679.0       2058.       1339.       8255.    
    5263  413150    4   660.4       3879.       1184.       8480.    
    5264  413200    4   1032.       3804.       1604.       8540.    
    5265  413250    4   230.8       3071.       1474.       8226.    
    5266  413300    4   543.8       2940.       1592.       8505.    
    5267  413350    4   554.0       1834.       2072.       8220.    
    5268  413400    4   745.1       2608.       1247.       8353.    
    5269  413450    4   609.4       2872.       1285.       8357.    
    5270  413500    4   175.0       2533.       1443.       8665.    
    5271  413550    4   920.9       2808.       1405.       8703.    
    5272  413600    4   1111.       2674.       1381.       8778.    
    5273  413650    4   1185.       2433.       1577.       8537.    
    5274  413700    4   371.9       2288.       1654.       8711.    
    5275  413750    4   968.6       2875.       1490.       8689.    
    5276  413800    4   477.0       2822.       1678.       8449.    
    5277  413850    4   999.2       2405.       1265.       8425.    
    5278  413900    4   588.3       2197.       1560.       8380.    
    5279  413950    4   124.8       3188.       1606.       8526.    
    5280  414000    4   159.1       1790.       2686.       8587.    
    5281  414050    4   600.3       1608.       2704.       8628.    
    5282  414100    4   758.8       1896.       2342.       8515.    
    5283  414150    4   572.6       1380.       2348.       8653.    
    5284  414200    4   1446.       1857.       2021.       8312.    
    5285  414250    4   996.1       1335.       2440.       8328.    
    5286  414300    4   452.0       1680.       2094.       8581.    
    5287  414350    4   263.4       1459.       2504.       8308.    
    5288  414400    4   762.0       1465.       2759.       8387.    
    5289  414450    4   570.8       1214.       2556.       8158.    
    5290  414500    4   199.6       2069.       2208.       8593.    
    5291  414550    4   537.5       1914.       2486.       8648.    
    5292  414600    4   855.2       1689.       2218.       8675.    
    5293  414650    4   259.7       1484.       2493.       8636.    
    5294  414700    4   435.1       1253.       3302.       8531.    
    5295  414750    4   308.2       1314.       2316.       8746.    
    5296  414800    4   427.4       1502.       2624.       8491.    
    5297  414850    4   533.1       1629.       3367.       8566.    
    5298  414900    4   361.7       1873.       2059.       8500.    
    5299  414950    4   336.4       2317.       2615.       8549.    
    5300  415000    4   544.5       2372.       2424.       8664.    
    5301  415050    4   1009.       1661.       2257.       8417.    
    5302  415100    4   478.7       1777.       2284.       8381.    
    5303  415150    4   746.0       1775.       1923.       8512.    
    5304  415200    4   574.2       3011.       1754.       8766.    
    5305  415250    4   375.9       2604.       1562.       8584.    
    5306  415300    4   95.47       2955.       2050.       8632.    
    5307  415350    4   516.6       2052.       2667.       8395.    
    5308  415400    4   461.5       1732.       2480.       8368.    
    5309  415450    4   1466.       1562.       2364.       8537.    
    5310  415500    4   1127.       2056.       2197.       8482.    
    5311  415550    4   1357.       1644.       2043.       8311.    
    5312  415600    4   200.8       1992.       2360.       8645.    
    5313  415650    4   548.0       1904.       2007.       8750.    
    5314  415700    4   734.2       2659.       1735.       8356.    
    5315  415750    4   742.1       2218.       2253.       8535.    
    5316  415800    4   366.7       1551.       2050.       8578.    
    5317  415850    4   442.8       1951.       2137.       8595.    
    5318  415900    4   175.0       2618.       2112.       8756.    
    5319  415950    4   471.1       2182.       2149.       8487.    
    5320  416000    4   566.2       1691.       2560.       8517.    
    5321  416050    4   200.2       1992.       1942.       8528.    
    5322  416100    4   238.9       1944.       2083.       8455.    
    5323  416150    4   403.1       2123.       2159.       8659.    
    5324  416200    4   325.3       2305.       1960.       8447.    
    5325  416250    4   983.3       3046.       1901.       8571.    
    5326  416300    4   928.2       2018.       1689.       8644.    
    5327  416350    4   417.2       2124.       2263.       8403.    
    5328  416400    4   602.5       2938.       2072.       8472.    
    5329  416450    4   143.1       2878.       1901.       8541.    
    5330  416500    4   377.8       2458.       1365.       8527.    
    5331  416550    4   464.7       2441.       1880.       8373.    
    5332  416600    4   958.5       1589.       1826.       8604.    
    5333  416650    4   837.2       1705.       2376.       8724.    
    5334  416700    4   833.7       1492.       1909.       8335.    
    5335  416750    4   410.8       1764.       2668.       8507.    
    5336  416800    4   346.3       1964.       1876.       8471.    
    5337  416850    4   244.0       2224.       1737.       8749.    
    5338  416900    4   49.85       2170.       2060.       8601.    
    5339  416950    4   525.0       2321.       1750.       8515.    
    5340  417000    4   622.0       2439.       1958.       8551.    
    5341  417050    4   883.8       2484.       1541.       8591.    
    5342  417100    4   322.5       2676.       1608.       8187.    
    5343  417150    4   178.4       2769.       1662.       8732.    
    5344  417200    4   254.3       2349.       1406.       8835.    
    5345  417250    4   437.2       3202.       1751.       8436.    
    5346  417300    4   343.4       2542.       1705.       8628.    
    5347  417350    4   839.7       3538.       990.8       8545.    
    5348  417400    4   529.3       3328.       988.3       8590.    
    5349  417450    4   248.8       3221.       1102.       8398.    
    5350  417500    4   228.6       3009.       1651.       8642.    
    5351  417550    4   1107.       3035.       1820.       8444.    
    5352  417600    4   631.3       2275.       1660.       8412.    
    5353  417650    4   467.3       2130.       1636.       8705.    
    5354  417700    4   777.9       2481.       1556.       8457.    
    5355  417750    4   314.4       3123.       1632.       8595.    
    5356  417800    4   505.3       2635.       1457.       8695.    
    5357  417850    4   584.6       2173.       2060.       8314.    
    5358  417900    4   531.0       2147.       2017.       8736.    
    5359  417950    4   320.9       2749.       2420.       8652.    
    5360  418000    4   353.6       2186.       2088.       8548.    
    5361  418050    4   597.9       2398.       2058.       8664.    
    5362  418100    4   862.2       2529.       1803.       8199.    
    5363  418150    4   568.2       2698.       2367.       8530.    
    5364  418200    4   804.1       2339.       2040.       8660.    
    5365  418250    4   443.9       2360.       1985.       8456.    
    5366  418300    4   686.7       2533.       1763.       8314.    
    5367  418350    4   356.2       2625.       2697.       8632.    
    5368  418400    4   461.4       2956.       2355.       8330.    
    5369  418450    4   369.1       3168.       1423.       8313.    
    5370  418500    4   340.6       2294.       1571.       8313.    
    5371  418550    4   219.4       3167.       1239.       8656.    
    5372  418600    4   397.7       3095.       1318.       8351.    
    5373  418650    4   361.1       2190.       1900.       8340.    
    5374  418700    4   434.0       2161.       2177.       8374.    
    5375  418750    4   447.3       2219.       1951.       8198.    
    5376  418800    4   507.6       2977.       1447.       8506.    
    5377  418850    4   464.4       3113.       1281.       8464.    
    5378  418900    4   822.3       2457.       1819.       8419.    
    5379  418950    4   699.8       1951.       1905.       8487.    
    5380  419000    4   936.1       1550.       2127.       8458.    
    5381  419050    4   681.5       2140.       2715.       8634.    
    5382  419100    4   427.2       1979.       1811.       8532.    
    5383  419150    4   477.5       2499.       2196.       8713.    
    5384  419200    4   1011.       1592.       2343.       8563.    
    5385  419250    4   798.9       1652.       2506.       8250.    
    5386  419300    4   943.2       1696.       1875.       8511.    
    5387  419350    4   533.1       2104.       2091.       8589.    
    5388  419400    4   661.5       2590.       2152.       8528.    
    5389  419450    4   663.4       1941.       2059.       8730.    
    5390  419500    4   719.2       1752.       1803.       8438.    
    5391  419550    4   363.7       2242.       1965.       8450.    
    5392  419600    4   86.88       1735.       2266.       8321.    
    5393  419650    4   255.7       2235.       2012.       8582.    
    5394  419700    4   295.5       1571.       2386.       8641.    
    5395  419750    4   670.1       2060.       2486.       8617.    
    5396  419800    4   463.8       1596.       2298.       8462.    
    5397  419850    4   524.3       2016.       2545.       8449.    
    5398  419900    4   630.2       1401.       2007.       8461.    
    5399  419950    4   351.2       1349.       2578.       8684.    
    5400  420000    4   424.0       1493.       2609.       8600.    
    5401  420050    4   524.5       1949.       2251.       8499.    
    5402  420100    4   703.1       1752.       2098.       8677.    
    5403  420150    4   665.5       1465.       2346.       8279.    
    5404  420200    4   733.7       1453.       2491.       8459.    
    5405  420250    4   628.0       2004.       1970.       8653.    
    5406  420300    4   356.6       1440.       2725.       8655.    
    5407  420350    4   559.6       2069.       2061.       8467.    
    5408  420400    4   538.5       2129.       2237.       8555.    
    5409  420450    4   685.1       1791.       2784.       8346.    
    5410  420500    4   640.4       1215.       2515.       8857.    
    5411  420550    4   689.1       1388.       2312.       8524.    
    5412  420600    4   675.6       1216.       2466.       8701.    
    5413  420650    4   931.5       1832.       2334.       8578.    
    5414  420700    4   545.2       1500.       3064.       8523.    
    5415  420750    4   210.5       1509.       2024.       8758.    
    5416  420800    4   576.0       2223.       2441.       8411.    
    5417  420850    4   651.2       2534.       1519.       8810.    
    5418  420900    4   444.7       3213.       1302.       8482.    
    5419  420950    4   832.6       2569.       1286.       8618.    
    5420  421000    4   357.2       2338.       1691.       8450.    
    5421  421050    4   333.4       2142.       2126.       8443.    
    5422  421100    4   42.47       2957.       2094.       8417.    
    5423  421150    4   83.89       3223.       1617.       8456.    
    5424  421200    4   47.58       2874.       1663.       8327.    
    5425  421250    4   67.66       3274.       1929.       8501.    
    5426  421300    4   125.3       2783.       2014.       8393.    
    5427  421350    4   595.2       2020.       2091.       8479.    
    5428  421400    4   308.5       1645.       2326.       8358.    
    5429  421450    4   254.8       1463.       2734.       8445.    
    5430  421500    4   463.6       905.6       3038.       8597.    
    5431  421550    4   555.1       1285.       3267.       8770.    
    5432  421600    4   454.2       1102.       2669.       8269.    
    5433  421650    4   775.1       1734.       2066.       8546.    
    5434  421700    4   404.6       1971.       1988.       8745.    
    5435  421750    4   609.9       2182.       2187.       8420.    
    5436  421800    4   661.5       1973.       2020.       8437.    
    5437  421850    4   641.0       4231.       1384.       8544.    
    5438  421900    4   702.1       3071.       1968.       8361.    
    5439  421950    4   497.8       2568.       1658.       8540.    
    5440  422000    4   398.8       2521.       2065.       8685.    
    5441  422050    4   864.5       2421.       1809.       8358.    
    5442  422100    4   633.9       3094.       1729.       8553.    
    5443  422150    4   489.2       2323.       2168.       8656.    
    5444  422200    4   1061.       1890.       2409.       8454.    
    5445  422250    4   532.1       1920.       2517.       8663.    
    5446  422300    4   1087.       1500.       2786.       8680.    
    5447  422350    4   864.5       1350.       3105.       8513.    
    5448  422400    4   557.1       1463.       2278.       8498.    
    5449  422450    4   425.4       1739.       2833.       8625.    
    5450  422500    4   291.2       1518.       2825.       8662.    
    5451  422550    4   359.8       1725.       2660.       8458.    
    5452  422600    4   371.0       2247.       2339.       8453.    
    5453  422650    4   214.9       2147.       2165.       8715.    
    5454  422700    4   483.1       2910.       2608.       8442.    
    5455  422750    4   631.8       2142.       2934.       8385.    
    5456  422800    4   281.0       1355.       2343.       8702.    
    5457  422850    4   1102.       1628.       2265.       8421.    
    5458  422900    4   493.6       2167.       1833.       8665.    
    5459  422950    4   350.5       1897.       2274.       8570.    
    5460  423000    4   645.8       1845.       2278.       8324.    
    5461  423050    4   306.8       2299.       2149.       8595.    
    5462  423100    4   527.7       2241.       2140.       8515.    
    5463  423150    4   640.1       2369.       1905.       8382.    
    5464  423200    4   732.0       2325.       2247.       8441.    
    5465  423250    4   935.1       1898.       2132.       8382.    
    5466  423300    4   770.9       2872.       1667.       8723.    
    5467  423350    4   438.8       2078.       1791.       8644.    
    5468  423400    4   733.7       2661.       2722.       8278.    
    5469  423450    4   1219.       2065.       1702.       8384.    
    5470  423500    4   987.2       2393.       2351.       8168.    
    5471  423550    4   548.4       1963.       2699.       8532.    
    5472  423600    4   421.7       1281.       2626.       8710.    
    5473  423650    4   557.8       1422.       3014.       8549.    
    5474  423700    4   446.2       1575.       2165.       8417.    
    5475  423750    4   346.0       1731.       3224.       8526.    
    5476  423800    4   512.8       2197.       2054.       8465.    
    5477  423850    4   441.9       2564.       1799.       8494.    
    5478  423900    4   356.5       2446.       1736.       8348.    
    5479  423950    4   433.7       2534.       1740.       8539.    
    5480  424000    4   496.0       2832.       1584.       8522.    
    5481  424050    4   672.0       2520.       1902.       8584.    
    5482  424100    4   460.6       2653.       2095.       8406.    
    5483  424150    4   366.7       2158.       2018.       8779.    
    5484  424200    4   389.4       1789.       2413.       8703.    
    5485  424250    4   391.0       1562.       2046.       8552.    
    5486  424300    4   461.4       2204.       2256.       8555.    
    5487  424350    4   738.7       2425.       1676.       8596.    
    5488  424400    4   491.3       2582.       2267.       8585.    
    5489  424450    4   568.7       2198.       1804.       8537.    
    5490  424500    4   378.2       2413.       1714.       8442.    
    5491  424550    4   310.0       2965.       1731.       8510.    
    5492  424600    4   409.1       2735.       1674.       8373.    
    5493  424650    4   786.7       2409.       1370.       8699.    
    5494  424700    4   544.7       2420.       1478.       8596.    
    5495  424750    4   903.5       1964.       2579.       8512.    
    5496  424800    4   461.6       2009.       2716.       8314.    
    5497  424850    4   275.2       2265.       2139.       8512.    
    5498  424900    4   530.9       2225.       1643.       8574.    
    5499  424950    4   835.9       2209.       2119.       8291.    
    5500  425000    4   506.0       2145.       1663.       8974.    
    5501  425050    4   813.5       2522.       1229.       8750.    
    5502  425100    4   651.0       2620.       1419.       8353.    
    5503  425150    4   768.9       2250.       1475.       8500.    
    5504  425200    4   614.1       3232.       1399.       8582.    
    5505  425250    4   538.6       3256.       1205.       8455.    
    5506  425300    4   352.7       3275.       1356.       8426.    
    5507  425350    4   414.1       2785.       1429.       8452.    
    5508  425400    4   453.8       3356.       1434.       8680.    
    5509  425450    4   691.1       2923.       1415.       8620.    
    5510  425500    4   380.0       2772.       1622.       8626.    
    5511  425550    4   907.7       2611.       1750.       8456.    
    5512  425600    4   230.8       2322.       1742.       8259.    
    5513  425650    4   94.97       2731.       2192.       8569.    
    5514  425700    4   356.7       2375.       1969.       8552.    
    5515  425750    4   358.1       2177.       1940.       8366.    
    5516  425800    4   1185.       2044.       1586.       8568.    
    5517  425850    4   914.9       2006.       1856.       8249.    
    5518  425900    4   217.1       2275.       2038.       8394.    
    5519  425950    4   274.4       2726.       2075.       8738.    
    5520  426000    4   1032.       2484.       1495.       8421.    
    5521  426050    4   835.3       2722.       1471.       8348.    
    5522  426100    4   744.3       2549.       1322.       8657.    
    5523  426150    4   809.4       2872.       1562.       8498.    
    5524  426200    4   712.7       2593.       1357.       8729.    
    5525  426250    4   629.6       2230.       1653.       8512.    
    5526  426300    4   590.5       2610.       1340.       8741.    
    5527  426350    4   811.4       2609.       1536.       8601.    
    5528  426400    4   325.9       2961.       1634.       8498.    
    5529  426450    4   384.3       2660.       1517.       8472.    
    5530  426500    4   476.8       2265.       1826.       8723.    
    5531  426550    4   518.1       2747.       1886.       8546.    
    5532  426600    4   664.9       2000.       1791.       8569.    
    5533  426650    4   983.4       2149.       2175.       8642.    
    5534  426700    4   1422.       2768.       1846.       8477.    
    5535  426750    4   319.6       2375.       1699.       8660.    
    5536  426800    4   628.9       2668.       1411.       8486.    
    5537  426850    4   600.4       2407.       2055.       8477.    
    5538  426900    4   331.3       1823.       2673.       8719.    
    5539  426950    4   442.0       1766.       2478.       8496.    
    5540  427000    4   210.9       2212.       2318.       8355.    
    5541  427050    4   479.5       1696.       2776.       8658.    
    5542  427100    4   354.3       2324.       2302.       8501.    
    5543  427150    4   333.7       1912.       1979.       8588.    
    5544  427200    4   342.2       1609.       2928.       8372.    
    5545  427250    4   392.3       1999.       2292.       8232.    
    5546  427300    4   172.8       3782.       1705.       8449.    
    5547  427350    4   864.9       3063.       1482.       8387.    
    5548  427400    4   871.3       2343.       1530.       8533.    
    5549  427450    4   441.0       2356.       1967.       8530.    
    5550  427500    4   542.5       2031.       1917.       8502.    
    5551  427550    4   379.2       2687.       1931.       8482.    
    5552  427600    4   434.9       2532.       1532.       8610.    
    5553  427650    4   490.6       2213.       1923.       8583.    
    5554  427700    4   276.7       2022.       1963.       8526.    
    5555  427750    4   744.1       1831.       1764.       8722.    
    5556  427800    4   514.3       3390.       2278.       8468.    
    5557  427850    4   343.8       3474.       2234.       8502.    
    5558  427900    4   702.0       2306.       1903.       8431.    
    5559  427950    4   717.1       2120.       2069.       8333.    
    5560  428000    4   231.1       2036.       1733.       8636.    
    5561  428050    4   808.0       2534.       1230.       8731.    
    5562  428100    4   425.5       2825.       1483.       8470.    
    5563  428150    4   1014.       3351.       1076.       8645.    
    5564  428200    4   277.6       2808.       1544.       8725.    
    5565  428250    4   445.9       3081.       1092.       8396.    
    5566  428300    4   375.6       4398.       1341.       8537.    
    5567  428350    4   241.6       3217.       1258.       8716.    
    5568  428400    4   206.4       3216.       1305.       8440.    
    5569  428450    4   463.0       2534.       1031.       8530.    
    5570  428500    4   621.3       2143.       2055.       8617.    
    5571  428550    4   538.2       2016.       2548.       8751.    
    5572  428600    4   615.3       2272.       2087.       8380.    
    5573  428650    4   435.0       1988.       2684.       8654.    
    5574  428700    4   530.7       2468.       2242.       8548.    
    5575  428750    4   198.5       2107.       1995.       8548.    
    5576  428800    4   296.8       1643.       2896.       8403.    
    5577  428850    4   504.3       1867.       2230.       8786.    
    5578  428900    4   220.3       1841.       2260.       8763.    
    5579  428950    4   296.9       2129.       1687.       8676.    
    5580  429000    4   505.4       2859.       1780.       8325.    
    5581  429050    4   474.0       2703.       2042.       8403.    
    5582  429100    4   897.2       2160.       2152.       8512.    
    5583  429150    4   730.9       2256.       2591.       8489.    
    5584  429200    4   176.7       1816.       2390.       8604.    
    5585  429250    4   240.6       2121.       1850.       8577.    
    5586  429300    4   264.1       2971.       2062.       8382.    
    5587  429350    4   326.8       2615.       1818.       8685.    
    5588  429400    4   583.9       2306.       1623.       8702.    
    5589  429450    4   330.1       2872.       1737.       8607.    
    5590  429500    4   177.5       2554.       1690.       8632.    
    5591  429550    4   294.6       2976.       2301.       8282.    
    5592  429600    4   481.6       2905.       1499.       8560.    
    5593  429650    4   759.8       2476.       1460.       8487.    
    5594  429700    4   668.4       4286.       1608.       8391.    
    5595  429750    4   667.1       3682.       1230.       8506.    
    5596  429800    4   317.1       3586.       1203.       8556.    
    5597  429850    4   54.78       4034.       1027.       8613.    
    5598  429900    4   96.76       3483.       1423.       8650.    
    5599  429950    4   231.6       2908.       1471.       8654.    
    5600  430000    4   278.4       2313.       1600.       8438.    
    5601  430050    4   212.5       2390.       1678.       8622.    
    5602  430100    4   463.1       3748.       1256.       8521.    
    5603  430150    4   298.4       3596.       1353.       8383.    
    5604  430200    4   523.1       2997.       1306.       8367.    
    5605  430250    4   507.7       2351.       1414.       8441.    
    5606  430300    4   669.8       2735.       1479.       8314.    
    5607  430350    4   213.8       3337.       1565.       8511.    
    5608  430400    4   321.5       2543.       1687.       8600.    
    5609  430450    4   207.0       3148.       1749.       8308.    
    5610  430500    4   656.1       2792.       1556.       8711.    
    5611  430550    4   517.3       2711.       1449.       8677.    
    5612  430600    4   809.8       2308.       1459.       8743.    
    5613  430650    4   555.1       3003.       1554.       8631.    
    5614  430700    4   833.5       2961.       1116.       8603.    
    5615  430750    4   761.3       3068.       1100.       8603.    
    5616  430800    4   834.9       2464.       1592.       8515.    
    5617  430850    4   656.2       2905.       1486.       8436.    
    5618  430900    4   795.9       2419.       1108.       8647.    
    5619  430950    4   777.9       3131.       1234.       8824.    
    5620  431000    4   759.4       3883.       903.7       8553.    
    5621  431050    4   318.0       3633.       845.9       8428.    
    5622  431100    4   278.7       3806.       704.9       8490.    
    5623  431150    4   393.1       3353.       745.3       8416.    
    5624  431200    4   651.1       4173.       704.8       8672.    
    5625  431250    4   209.4       3520.       1322.       8455.    
    5626  431300    4   144.5       2885.       1179.       8608.    
    5627  431350    4   512.6       3244.       1055.       8675.    
    5628  431400    4   1103.       3297.       1668.       8481.    
    5629  431450    4   427.0       3111.       1802.       8471.    
    5630  431500    4   352.3       2738.       1650.       8573.    
    5631  431550    4   343.1       2652.       2133.       8538.    
    5632  431600    4   503.4       2176.       2361.       8549.    
    5633  431650    4   363.7       2532.       2521.       8309.    
    5634  431700    4   269.0       2261.       1901.       8858.    
    5635  431750    4   440.9       2422.       2035.       8526.    
    5636  431800    4   590.5       2580.       1584.       8785.    
    5637  431850    4   498.8       2507.       2012.       8232.    
    5638  431900    4   174.6       2251.       2421.       8492.    
    5639  431950    4   148.3       1829.       2083.       8222.    
    5640  432000    4   438.8       2357.       2144.       8678.    
    5641  432050    4   694.4       1987.       1795.       8604.    
    5642  432100    4   923.6       2501.       2162.       8747.    
    5643  432150    4   296.0       1937.       1977.       8525.    
    5644  432200    4   445.7       2410.       1463.       8608.    
    5645  432250    4   980.2       2852.       1488.       8350.    
    5646  432300    4   473.0       2533.       1394.       8470.    
    5647  432350    4   992.2       2189.       1949.       8516.    
    5648  432400    4   461.2       1404.       2598.       8283.    
    5649  432450    4   681.9       1607.       2693.       8503.    
    5650  432500    4   198.5       1411.       3615.       8641.    
    5651  432550    4   847.9       1306.       1953.       8338.    
    5652  432600    4   716.0       1395.       2289.       8528.    
    5653  432650    4   370.9       1103.       2968.       8558.    
    5654  432700    4   331.8       1386.       2625.       8522.    
    5655  432750    4   568.9       1725.       1965.       8447.    
    5656  432800    4   509.5       2390.       1546.       8553.    
    5657  432850    4   242.1       2734.       1686.       8619.    
    5658  432900    4   310.7       2022.       2128.       8637.    
    5659  432950    4   454.1       2405.       1948.       8605.    
    5660  433000    4   688.3       2425.       2666.       8490.    
    5661  433050    4   312.6       2422.       2586.       8533.    
    5662  433100    4   306.8       1951.       2186.       8310.    
    5663  433150    4   338.9       1159.       2666.       8379.    
    5664  433200    4   1035.       1552.       2180.       8458.    
    5665  433250    4   637.8       1749.       2213.       8400.    
    5666  433300    4   195.3       1644.       2242.       8386.    
    5667  433350    4   487.2       2086.       2907.       8615.    
    5668  433400    4   563.4       1649.       3002.       8409.    
    5669  433450    4   525.4       2101.       2479.       8054.    
    5670  433500    4   351.3       2205.       1925.       8635.    
    5671  433550    4   366.8       2367.       2031.       8678.    
    5672  433600    4   628.9       2041.       2453.       8567.    
    5673  433650    4   474.5       2228.       2016.       8401.    
    5674  433700    4   644.8       2292.       2075.       8524.    
    5675  433750    4   218.2       2558.       1911.       8584.    
    5676  433800    4   309.7       3145.       1299.       8784.    
    5677  433850    4   1180.       3181.       1579.       8416.    
    5678  433900    4   538.4       2459.       2069.       8609.    
    5679  433950    4   233.8       3401.       1355.       8512.    
    5680  434000    4   765.7       2881.       1518.       8560.    
    5681  434050    4   296.9       3054.       1843.       8463.    
    5682  434100    4   895.9       2140.       1653.       8570.    
    5683  434150    4   1240.       3558.       2063.       8691.    
    5684  434200    4   443.5       3375.       1485.       8433.    
    5685  434250    4   372.9       2801.       1411.       8321.    
    5686  434300    4   502.0       2744.       1731.       8534.    
    5687  434350    4   802.7       2345.       1948.       8475.    
    5688  434400    4   252.1       2492.       2594.       8430.    
    5689  434450    4   251.1       2366.       2571.       8384.    
    5690  434500    4   496.4       2035.       1664.       8675.    
    5691  434550    4   527.2       1610.       2053.       8438.    
    5692  434600    4   769.8       1821.       2047.       8389.    
    5693  434650    4   724.6       1844.       2527.       8637.    
    5694  434700    4   625.8       1999.       2171.       8282.    
    5695  434750    4   373.2       2419.       1857.       8345.    
    5696  434800    4   759.9       2795.       1734.       8439.    
    5697  434850    4   1138.       2290.       1882.       8689.    
    5698  434900    4   1302.       2714.       1283.       8553.    
    5699  434950    4   496.4       3384.       1229.       8531.    
    5700  435000    4   630.0       2936.       1346.       8368.    
    5701  435050    4   253.2       2936.       2413.       8580.    
    5702  435100    4   266.8       3224.       1736.       8766.    
    5703  435150    4   910.4       2779.       1405.       8609.    
    5704  435200    4   272.0       4352.       841.3       8564.    
    5705  435250    4   617.5       3379.       1106.       8541.    
    5706  435300    4   584.3       3485.       1387.       8455.    
    5707  435350    4   424.1       2745.       1652.       8603.    
    5708  435400    4   983.8       2416.       1859.       8642.    
    5709  435450    4   400.6       2429.       1793.       8603.    
    5710  435500    4   543.0       2078.       1771.       8547.    
    5711  435550    4   603.7       2429.       1649.       8219.    
    5712  435600    4   349.3       2927.       1339.       8520.    
    5713  435650    4   946.0       2908.       852.8       8362.
[truncated: 300,091 more chars]
